# Supplementary material for: Identification and Validation of Ferroptosis-Related LncRNA Signatures as a Novel Prognostic Model for Colon Cancer
Source: Front Immunol. 2022 Jan 26;12:783362. doi: 10.3389/fimmu.2021.783362 (PMC8826443; doi:10.3389/fimmu.2021.783362)
Supplement: Supplementary Table 1 — The list of primer sequences used in our study. [file Table_1.xlsx]

## Sheet: primers
Gene id	Primer F	Primer R
AC104819.3	CAGAGACAAGCATGCAGGGA	CCCTCTGAAGTCTCTGGGGA
AP003555.1	CACAACCATGAAAACGCCCA	CACTGTCCCTTTTGGCTCGT
AC005841.1	CAGCAACGTGCAGAGAAGAG	AATTCTCCTTTGACCACCCCC
LINC02381	AAAAGGAGGCCACGGATGAC	GGACAACATGACCCCTACCC
GPADH	GGAGCGAGATCCCTCCAAAAT	GGCTGTTGTCATACTTCTCATGG
