# Supplementary material for: Identification and Validation of Ferroptosis-Related LncRNA Signatures as a Novel Prognostic Model for Colon Cancer
Source: Front Immunol. 2022 Jan 26;12:783362. doi: 10.3389/fimmu.2021.783362 (PMC8826443; doi:10.3389/fimmu.2021.783362)
Supplement: Supplementary Table 3 — The table of differentially expressed lncRNAs and ferroptosis-related lncRNAs. [file Table_3.xlsx]

## Sheet: DEG
gene	conMean	treatMean	logFC	pValue	fdr
AL356310.1	0.0333077	0.148358	2.15515	5.53e-07	1.56e-06
SEPTIN9-DT	0.257769	0.112676	-1.1939	5.29e-12	3.23e-11
C17orf77	0.0584905	1.09882	4.23161	2.18e-07	6.53e-07
LINC00958	0.0235411	0.13654	2.53607	4.23e-07	1.22e-06
AC093642.1	0.0429635	0.0143007	-1.58703	1.88e-08	6.63e-08
AL161772.1	0.385236	1.05098	1.44792	3.62e-13	2.65e-12
LINC01664	0.0172852	0.0349857	1.01722	0.0331885	0.0433281
BCL2L1-AS1	0.0864709	1.00001	3.53165	0.0273328	0.03623
LINC02148	0.014419	0.0063048	-1.19345	1.27e-10	6.25e-10
TDRKH-AS1	0.321823	0.716276	1.15425	4.35e-10	1.97e-09
LINC02261	0.0249721	0.00749018	-1.73725	2.06e-20	6.39e-19
AC093627.7	0.0697503	0.0221604	-1.65421	4.23e-13	3.06e-12
AL031665.1	0.0283904	0.179928	2.66394	0.00167743	0.00277136
AC022613.2	0.328439	0.151335	-1.11788	1.19e-16	1.57e-15
LINC02696	0.0671238	0.0300304	-1.1604	1.49e-11	8.45e-11
MPRIP-AS1	0.0114024	0.157046	3.78377	0.00980926	0.0140335
AC092718.4	0.109677	0.269557	1.29733	1.39e-07	4.31e-07
AC020978.7	0.0770816	0.156365	1.02046	0.000442444	0.000797868
LINC02731	0.152002	0.0527743	-1.52619	2.32e-09	9.4e-09
AC137630.3	0.242088	0.605684	1.32303	0.00397411	0.00615971
AL080312.2	0.0148032	0.0954995	2.68959	0.000191979	0.00036548
LINC02541	0.697427	0.216214	-1.68958	7.09e-08	2.31e-07
LINC01315	1.03385	4.44012	2.10257	2.33e-18	4.32e-17
AC009084.1	0.170235	0.0455485	-1.90205	7.67e-14	6.18e-13
LINC01730	0.0540579	0.550659	3.34858	1.06e-16	1.41e-15
LINC01788	0.0141059	0.00437632	-1.6885	9.9e-14	7.83e-13
LINC02418	0.00717413	4.67774	9.34879	4.28e-20	1.25e-18
AC007938.1	0.0323007	0.0650634	1.01028	0.00067965	0.00118772
AL158212.2	0.14189	0.297649	1.06884	0.0290658	0.0383985
AC135586.2	0.288723	0.0599793	-2.26715	4.23e-19	9.61e-18
UBOX5-AS1	0.0779177	0.214578	1.46148	4.09e-06	1.01e-05
AC131009.3	1.1561	3.63272	1.65178	1.32e-18	2.64e-17
AC006252.1	0.115206	0.280869	1.28568	3.61e-10	1.65e-09
AC106895.2	0.0178842	0.00442886	-2.01368	9.62e-11	4.81e-10
AC023830.1	0.0267971	0.0874945	1.70711	0.0129338	0.0181014
B4GALT1-AS1	3.44913	1.1029	-1.64493	4.39e-21	1.68e-19
AP006621.1	0.146054	0.485678	1.7335	0.000405964	0.000736389
AL512625.2	0.0545699	0.139769	1.35687	0.00714406	0.0104722
AC016168.1	0.0406855	0.0202031	-1.00993	1.15e-09	4.88e-09
AC084876.1	0.0809284	0.16508	1.02845	0.0038441	0.00597826
ID2-AS1	1.03826	0.440253	-1.23777	4.9e-13	3.5e-12
AL354696.1	0.577181	1.31762	1.19084	2.7e-10	1.27e-09
AL135905.1	2.4045	0.815533	-1.55992	3.52e-19	8.22e-18
AC245123.1	0.0132471	0.00494439	-1.42181	1.43e-13	1.1e-12
AC125494.1	0.0415238	0.0918508	1.14535	4.42e-08	1.49e-07
AC008083.2	0.0216452	0.196939	3.18563	2.24e-08	7.85e-08
LINC00955	0.544975	0.0655637	-3.05522	5.52e-10	2.46e-09
AC004223.2	0.0224004	0.288463	3.68679	0.00024989	0.00046627
AC005392.2	14.0457	2.62796	-2.41811	1.53e-11	8.69e-11
AL035071.2	0.0771362	0.546767	2.82545	1.75e-05	3.93e-05
AC010776.2	0.417984	0.0280961	-3.89501	1.28e-24	1.69e-22
AC092171.3	0.394736	1.07258	1.44213	9.72e-17	1.3e-15
AC116049.1	0.0207733	0.162064	2.96376	3.13e-05	6.73e-05
LINC02154	0.0179342	0.122216	2.76864	8.89e-08	2.85e-07
LINC02340	0.0424399	0.179656	2.08175	6.07e-06	1.46e-05
AL355112.1	0.00534248	0.0820299	3.94057	1.55e-07	4.77e-07
AC092118.2	0.0465292	0.129108	1.47237	4.91e-05	0.000102372
MAP3K20-AS1	0.0557019	1.30111	4.54588	1.09e-17	1.76e-16
MAP3K5-AS1	0.164469	0.467099	1.50591	0.0047784	0.00728601
U47924.3	0.101508	0.24282	1.2583	2.27e-05	5.02e-05
LINC01588	0.682875	0.339875	-1.00662	4.19e-14	3.54e-13
AC007556.1	0.494567	0.0637025	-2.95674	1.12e-24	1.52e-22
LINC02812	0.0894856	0.0302041	-1.56691	2.24e-10	1.06e-09
AC092112.1	0.0357702	0.672386	4.23246	0.000567135	0.00100634
DDX59-AS1	0.0760419	0.174355	1.19716	0.00873854	0.0126092
LNCARSR	0.00745019	0.00300949	-1.30776	1.66e-15	1.8e-14
AP001001.1	0.0721385	0.182884	1.34209	0.0139053	0.0193535
AC100778.3	0.0887271	0.181474	1.03232	0.00184744	0.00302697
AC024337.2	0.0772423	0.0223886	-1.78662	2.36e-16	2.97e-15
AC100821.2	0.0538194	0.197813	1.87794	0.00450728	0.0068992
AC073487.1	0.216269	0.563429	1.3814	4.53e-05	9.49e-05
KLHL7-DT	0.0982611	0.235092	1.25853	0.000944542	0.00161846
SLC12A9-AS1	0.653345	3.22341	2.30267	1.03e-20	3.49e-19
AC137894.1	0.0446216	0.273457	2.6155	2.02e-05	4.52e-05
MIR503HG	0.100522	0.963445	3.2607	9.33e-19	1.93e-17
AC239584.1	0.00627916	0.471137	6.22943	4.12e-13	2.98e-12
AL109804.1	0.0658542	0.189811	1.52722	4.15e-05	8.75e-05
PLA2G4C-AS1	0.0437304	0.0974817	1.1565	0.00981311	0.0140354
AP000873.2	0.0181279	0.050873	1.48869	0.0113253	0.0160285
LINC01840	0.0727972	0.345442	2.24649	0.00248318	0.00397452
SLC14A2-AS1	0.0298342	0.00894978	-1.73704	4.15e-10	1.89e-09
AL138960.1	0.0789443	0.375183	2.24869	0.0372493	0.0481641
C5orf66-AS1	0.915658	0.32388	-1.49935	7.88e-15	7.53e-14
AC009509.1	1.89271	0.478288	-1.9845	7.8e-17	1.07e-15
C2-AS1	0.0277604	0.301337	3.44028	4.16e-15	4.22e-14
LINC02568	3.10003	0.480484	-2.68972	5.01e-20	1.43e-18
ZNF346-IT1	0.140849	0.340445	1.27328	0.000234176	0.000439021
AP003555.1	0.148332	0.439916	1.5684	0.00134178	0.00224021
AC244517.7	0.10923	0.533139	2.28714	0.00748487	0.010937
THOC7-AS1	0.0191752	0.181985	3.2465	0.0348854	0.0454179
AC022144.1	0.14805	0.749722	2.34027	1.13e-14	1.06e-13
AL359198.1	0.0696583	0.140317	1.01033	0.000832536	0.00143498
AC004943.3	0.0414933	0.117591	1.50282	0.0179957	0.024559
LINC00582	0.779176	0.158152	-2.30064	4.72e-18	8.17e-17
AC020612.2	0.0546173	0.21619	1.98487	0.000540771	0.000962956
AC140847.2	0.0343532	0.013054	-1.39595	1.36e-12	9.03e-12
AC099066.2	0.0252914	0.0654428	1.37159	0.00554217	0.00832227
LINC01475	0.55182	0.114273	-2.27171	1.12e-18	2.27e-17
AC127024.6	0.190666	0.458887	1.26709	2.14e-05	4.75e-05
AL136038.4	0.126555	0.362978	1.52011	8.53e-10	3.73e-09
AC026979.1	0.0134287	0.0722168	2.42702	5.89e-05	0.000121591
AGAP11	0.0319863	0.0145301	-1.13841	1.72e-07	5.25e-07
AC083880.1	0.303488	0.830948	1.45312	5.05e-13	3.6e-12
AC133644.1	0.999758	0.306217	-1.70702	1.5e-14	1.38e-13
AC100803.4	0.0324181	0.173536	2.42036	1.23e-10	6.07e-10
LINC01311	0.252976	0.848064	1.74517	1.82e-17	2.84e-16
FAM135A-AS1	0.0254709	0.0974438	1.93572	0.000617133	0.00108843
ZNF775-AS1	0.130235	0.417881	1.68197	5.44e-06	1.32e-05
AC231981.1	0.123653	0.255084	1.04468	1.29e-07	4.02e-07
AC006017.1	0.0843253	0.298302	1.82274	3e-05	6.48e-05
AC007881.2	0.0467453	0.0112849	-2.05042	7.83e-10	3.44e-09
AC034229.4	0.129764	0.346221	1.4158	0.00274783	0.00437409
LNCOG	0.0163534	0.0707338	2.11281	3.84e-09	1.52e-08
Z98257.1	0.0097012	0.0440166	2.18181	0.0153046	0.021147
AL033527.2	0.0895754	0.380858	2.08808	2.15e-15	2.31e-14
C6orf99	0.354503	0.722869	1.02794	1.8e-09	7.43e-09
AC007750.1	0.00665313	0.0610025	3.19676	8.37e-11	4.24e-10
AC118344.1	0.101732	0.255159	1.32662	0.00993852	0.0142074
AC079209.1	0.186055	0.0822807	-1.1771	1.35e-12	8.98e-12
AC005261.1	3.01536	6.16616	1.03204	7.1e-13	4.94e-12
AC073130.1	0.00489059	0.0183403	1.90694	0.00780664	0.0113553
U47924.1	0.123627	0.431013	1.80174	1.31e-09	5.49e-09
AC016888.1	9.69353	2.56275	-1.91933	1.12e-15	1.24e-14
AC011603.2	0.0448754	0.251198	2.48483	2.08e-12	1.36e-11
LINC00323	0.0436542	0.100981	1.2099	0.00666034	0.00983338
AL158837.1	1.16482	0.493435	-1.23918	2.53e-15	2.68e-14
AC108463.2	0.0762159	0.286828	1.91202	2.87e-07	8.48e-07
SLC12A5-AS1	0.0287073	0.127147	2.14701	6.28e-08	2.06e-07
AF127577.3	0.0194295	0.528528	4.76566	2.1e-07	6.31e-07
AF230666.2	0.0094397	0.0950463	3.33182	9.11e-05	0.000182674
AL731569.1	0.146258	0.356258	1.2844	2.88e-12	1.84e-11
LINC00240	0.0224779	0.0520301	1.21084	0.000118904	0.000233591
DLEU1	0.540676	1.08508	1.00496	1.93e-08	6.83e-08
LINC01511	0.00392183	0.178039	5.50452	3.09e-11	1.68e-10
AC048382.1	0.0301404	0.0838396	1.47593	0.000630244	0.00110803
LINC02287	0.030343	0.0148721	-1.02876	2.7e-11	1.48e-10
AC092723.1	4.13101	0.456872	-3.17663	3.24e-22	1.78e-20
AC012360.1	0.0298629	0.12377	2.05123	1.01e-06	2.74e-06
FHAD1-AS1	0.0170532	0.00388384	-2.13449	3.14e-06	7.95e-06
LINC02538	0.0671187	0.172688	1.36338	5.45e-05	0.000113004
AC112484.1	0.128433	0.258758	1.01058	5.15e-05	0.000107018
LINC00853	0.393028	0.895973	1.18882	9.52e-10	4.11e-09
AC091182.2	0.0674956	0.758081	3.48949	2.86e-16	3.54e-15
ZNF582-AS1	0.443469	0.14458	-1.61697	6.8e-18	1.15e-16
AP000593.3	0.0415268	0.169657	2.03051	8.19e-07	2.25e-06
FBXL19-AS1	0.438341	0.878213	1.00252	4.95e-08	1.65e-07
LINC00239	1.22525	2.8158	1.20047	1.91e-06	5e-06
AC244093.4	0.0472956	0.240675	2.34731	0.00717643	0.010514
AC087612.1	0.189564	0.0423758	-2.16137	8.81e-25	1.32e-22
AL390037.1	0.0324047	0.109144	1.75195	0.000575888	0.00102057
AC020913.2	0.0209684	0.0610214	1.5411	0.00597272	0.00890122
AL592494.2	0.139298	0.0481891	-1.53139	2.17e-13	1.64e-12
AC106772.1	0.0138636	0.261011	4.23474	4.28e-14	3.61e-13
LINC01594	0.035573	0.798036	4.4876	1.27e-15	1.39e-14
AC099314.1	0.0146396	0.087527	2.57985	2.46e-05	5.38e-05
CD44-AS1	0.175118	0.993476	2.50416	6.88e-13	4.8e-12
AL513217.1	0.390708	0.0520251	-2.90881	7.28e-14	5.9e-13
AF186192.1	0.330132	0.107546	-1.61809	9.85e-16	1.11e-14
LINC01140	0.179711	0.04817	-1.89947	2.1e-20	6.47e-19
AC136475.3	0.602244	8.22396	3.77141	1.11e-14	1.04e-13
AC096751.2	1.05025	0.506769	-1.05134	2.22e-09	8.99e-09
AL355385.1	0.180375	0.488268	1.43668	6.07e-08	2e-07
AC104024.2	0.00362638	0.0990534	4.7716	9.39e-19	1.93e-17
AC027243.1	0.183084	0.0649496	-1.49511	2.89e-10	1.35e-09
AL138999.1	0.114274	0.389593	1.76947	6.58e-05	0.000134763
AL355102.4	0.287999	0.128149	-1.16825	7.01e-14	5.74e-13
LINC01232	0.335483	1.19711	1.83525	7.41e-18	1.24e-16
AC008870.2	0.284248	0.675398	1.24859	2.36e-09	9.52e-09
AL590096.1	0.0973549	0.281815	1.53342	2e-07	6.05e-07
PRDX6-AS1	0.640412	0.237821	-1.42912	1.36e-18	2.67e-17
ISM1-AS1	0.0199718	0.098416	2.30093	0.00212855	0.00343972
AC079340.2	0.0342534	0.012554	-1.44809	0.000174079	0.000333234
AC116914.1	0.0737488	0.173612	1.23518	0.00199898	0.00324835
AP002907.1	0.201066	0.625893	1.63825	8.32e-08	2.68e-07
AC090993.1	0.0213753	0.00584595	-1.87043	3.9e-14	3.31e-13
AL139351.1	0.0207233	0.0856325	2.0469	0.00052326	0.000933574
AL160313.1	0.12139	0.0441965	-1.45764	1.41e-14	1.3e-13
AC027277.2	0.0534797	0.298851	2.48236	0.0133048	0.0185767
N4BP2L2-IT2	0.262855	0.863564	1.71603	3.59e-05	7.65e-05
AC126178.1	0.533599	0.0956816	-2.47944	2.76e-17	4.17e-16
AL445363.2	0.0790056	0.00466885	-4.08082	7.76e-34	4.77e-31
NCBP2-AS1	0.231894	0.574193	1.30807	5.28e-06	1.28e-05
AC009120.5	0.023641	0.083211	1.81548	3.65e-05	7.75e-05
AP001207.3	0.034707	0.168554	2.27991	4.71e-05	9.84e-05
LINC01982	0.134662	0.0351518	-1.93768	3.44e-12	2.15e-11
LINC01014	0.103085	0.0189534	-2.44331	1.07e-29	3.28e-27
L29074.1	0.0189404	0.101738	2.42532	0.00027061	0.000501217
AC138230.1	0.156567	0.366949	1.2288	1.18e-09	5e-09
ANK3-DT	0.0269009	0.0757801	1.49416	0.0125851	0.017658
AC016722.2	0.0866306	0.203493	1.23203	1.34e-05	3.07e-05
AL359880.1	0.0380807	0.458574	3.59002	0.00139046	0.0023152
LINC01876	0.153736	0.651216	2.08268	0.000194968	0.000370659
LINC02861	0.207664	0.0967243	-1.1023	2.81e-10	1.31e-09
SYNPR-AS1	0.946937	1.89433	1.00035	1.12e-07	3.54e-07
LINC01160	0.234749	0.097476	-1.268	7.32e-06	1.75e-05
AL158825.2	0.152056	0.361274	1.24849	0.00263589	0.00420558
AC002451.1	0.275875	0.131504	-1.06891	1.64e-10	7.96e-10
H19	1.2594	19.9464	3.98532	3.7e-10	1.69e-09
GRIK1-AS1	0.0781999	0.0218921	-1.83676	1.05e-12	7.06e-12
AC007773.1	0.162441	0.61058	1.91026	7.13e-15	6.9e-14
AC015908.3	1.08399	0.146023	-2.89208	1.08e-23	9.79e-22
RYR3-DT	0.227216	0.0122918	-4.20829	5.32e-27	1.09e-24
JARID2-AS1	0.108884	0.344948	1.66358	5.83e-05	0.000120539
PPP1R35-AS1	0.156664	0.3934	1.32833	2.25e-06	5.81e-06
RNF213-AS1	0.136487	0.273805	1.00439	0.0135949	0.0189453
FOXP4-AS1	0.504924	2.95744	2.55021	1.71e-21	7.46e-20
AC009121.2	0.0809463	0.29569	1.86905	3.07e-12	1.94e-11
AC003958.2	0	0.0615679	Inf	3.89e-10	1.77e-09
ZNF341-AS1	0.0738517	0.185018	1.32496	3.89e-06	9.7e-06
FKBP14-AS1	0.0771762	0.18296	1.2453	0.00460222	0.00703869
AC087516.2	0.023251	0.003792	-2.61626	6.15e-14	5.07e-13
LINC00578	1.14699	0.543504	-1.0775	0.000622219	0.00109619
LINC02132	0.132314	0.0303438	-2.12449	6.23e-16	7.19e-15
ACSL3-AS1	0.0395789	0.220524	2.47813	2.16e-05	4.8e-05
AC037487.4	0.0249887	0.104189	2.05986	4.21e-05	8.85e-05
AL353804.2	0.0629655	0.554396	3.13828	1.19e-05	2.75e-05
AC124283.2	0.321151	0.892045	1.47386	1.37e-11	7.87e-11
AC004147.4	0.344611	0.0253695	-3.7638	1.86e-34	1.47e-31
AC022211.1	0.408673	0.867071	1.0852	0.000247501	0.000462125
AL596247.1	0.0501249	0.349939	2.8035	0.00349832	0.00547899
AC004053.1	0.0570604	0.0186881	-1.61037	2.88e-11	1.57e-10
LINC02206	0.0432321	0.0124544	-1.79545	3.38e-12	2.12e-11
CCR5AS	1.01085	2.27576	1.17078	6.95e-07	1.93e-06
AC004466.2	0.0462453	0.160429	1.79456	0.0169207	0.0232005
AL136307.1	0.0496072	0.369536	2.89709	5.55e-07	1.56e-06
RERG-IT1	0.183355	0.0582613	-1.65403	2.08e-11	1.16e-10
LINC01433	0.0118651	0.152138	3.68059	1.56e-14	1.43e-13
GCSIR	0.0461952	0.0119154	-1.95492	4.44e-17	6.41e-16
AL360093.1	0.0165208	0.113508	2.78044	0.00903379	0.0130047
AP003774.2	6.94701	14.9036	1.1012	0.0252241	0.0335876
AL117382.1	2.66822	12.0697	2.17744	7.69e-11	3.92e-10
AF064858.1	0.43204	1.52283	1.81752	0.000449141	0.000809156
AC012363.1	0.0168469	0.37989	4.49503	4.88e-11	2.57e-10
AF106564.1	0.0185597	0.00524916	-1.82201	1.26e-15	1.39e-14
LINC01829	0.138214	0.0323463	-2.09523	6.08e-05	0.000125281
BZW1-AS1	0.00978619	0.0605091	2.62833	0.000586002	0.0010365
RB1-DT	0.0473047	0.105921	1.16294	0.000170803	0.000327644
AC078962.1	0.0949552	0.433821	2.19178	0.00462527	0.00707199
AC004585.1	0.305246	0.714007	1.22597	5.84e-11	3.03e-10
AC021321.1	0.117411	0.256606	1.12799	0.000187213	0.000356897
AP002498.1	3.28639	1.22335	-1.42567	3.07e-16	3.77e-15
AC011445.1	0.34899	0.715815	1.0364	0.000554464	0.000986386
CARS1-AS1	0.00719803	0.0590723	3.03681	4.79e-06	1.17e-05
AC097358.2	0.014778	0.0806516	2.44825	7.64e-11	3.89e-10
BNC2-AS1	0.385706	0.168637	-1.19358	7.16e-10	3.15e-09
AL365181.3	4.57151	11.5083	1.33193	1.51e-13	1.16e-12
LINC01289	0.0327941	0.00398438	-3.04101	4.73e-23	3.59e-21
NEBL-AS1	0.15293	0.340507	1.15481	5.49e-08	1.82e-07
CASC16	0.25642	0.0989155	-1.37424	2.71e-12	1.74e-11
AC010789.1	0.00625216	0.527538	6.39878	3.11e-07	9.11e-07
HDAC2-AS2	0.065895	0.145598	1.14375	3.34e-10	1.54e-09
TRMT2B-AS1	0.054359	0.159543	1.55335	0.00726142	0.0106273
LINC01978	0.134148	1.8312	3.77089	1.03e-19	2.72e-18
LINC02033	0.228773	0.0557792	-2.03612	4.91e-19	1.1e-17
USP30-AS1	5.31086	2.15923	-1.29843	6e-11	3.1e-10
MMP25-AS1	0.371158	0.971753	1.38856	5.54e-11	2.88e-10
AC005324.4	0.0621587	0.134231	1.11069	0.00200029	0.00324857
LINC01230	0.0646086	0.0264132	-1.29047	5.29e-16	6.21e-15
LRRK2-DT	0.107425	0.0482855	-1.15367	1.19e-11	6.91e-11
RBAKDN	0.0108638	0.126941	3.54656	9.81e-06	2.3e-05
AC138932.4	0.227582	0.519526	1.19081	0.00751314	0.0109725
LINC01836	0.104886	0.738749	2.81626	4.05e-18	7.09e-17
AC004990.1	0.675739	0.226864	-1.57464	7.75e-14	6.24e-13
ERVH-1	1.00655	0.36635	-1.45813	6.02e-14	4.98e-13
PLCG1-AS1	0.0379808	0.178926	2.23602	2.43e-09	9.82e-09
AL592301.1	0.0643256	0.302739	2.23461	4.29e-07	1.23e-06
AC012213.2	0.00375987	0.0222941	2.56791	2.81e-05	6.1e-05
AC069222.1	0.0197281	0.138054	2.8069	9.76e-14	7.73e-13
AL353801.1	0.709384	0.123096	-2.52678	2.5e-21	1.03e-19
AL022322.1	0.727393	1.64138	1.1741	2.15e-07	6.45e-07
AL158847.1	0.0937639	0.0307791	-1.60708	2.45e-14	2.15e-13
AC005775.1	0.0757862	0.185289	1.28977	6.29e-08	2.06e-07
LINC01797	0.116596	0.0377013	-1.62883	7.72e-15	7.4e-14
AC087045.2	0.057	0.0197859	-1.52649	1.03e-09	4.42e-09
AC104823.1	0.017999	5.26659	8.19281	5.28e-17	7.52e-16
AC120498.2	0.504374	0.136451	-1.88611	5.15e-08	1.72e-07
OSBPL10-AS1	0.00428632	0.0972292	4.50358	0.00105451	0.00179253
AC104051.2	0.0426798	0.00625481	-2.77051	1.38e-24	1.77e-22
TRDN-AS1	0.0117726	0.00237575	-2.30897	1.41e-19	3.62e-18
AL590438.1	0.140292	0.509257	1.85996	9.77e-09	3.61e-08
AC064805.1	0.0291762	0.115605	1.98633	0.0175461	0.0239868
LINC01634	0.0940644	0.0122879	-2.93641	8.07e-17	1.1e-15
AC020907.1	0.0172606	0.18522	3.42369	0.00042417	0.000767664
AC091182.1	0.212735	0.0884256	-1.26652	2.93e-12	1.86e-11
LINC02525	0.00930737	0.134537	3.85349	0.00295522	0.004676
SLC7A11-AS1	0.00761477	0.12095	3.98946	2.14e-08	7.53e-08
AC096733.2	0.492495	0.167784	-1.5535	6.07e-17	8.57e-16
LINC02381	2.01599	0.731045	-1.46346	2.72e-18	5e-17
AC090116.1	0.0500945	1.05237	4.39284	6.32e-12	3.81e-11
AL137026.1	0.0638301	0.0146016	-2.12811	8.03e-15	7.65e-14
LINC01121	0.00700288	0.0354487	2.33971	0.00147364	0.00244707
LINC01138	0.404717	0.897922	1.14968	1.72e-13	1.32e-12
AC011676.1	0.0831584	0.632638	2.92745	9.93e-16	1.12e-14
ALG13-AS1	0.348161	1.05939	1.6054	0.0235852	0.0315876
SEMA6A-AS2	0.466269	0.0889519	-2.39007	2.52e-21	1.03e-19
FGF14-AS2	1.08464	0.294773	-1.87954	6.29e-19	1.37e-17
LINC02232	0.00692437	0.00150547	-2.20147	1.34e-23	1.16e-21
AC078883.2	0.0323626	0.354136	3.45191	0.00398146	0.00616936
AC006111.2	0.130424	0.483813	1.89124	6.26e-15	6.17e-14
AL024497.1	0.0206063	0.00595962	-1.7898	4.21e-17	6.11e-16
SNAP47-AS1	0.00432855	0.0368881	3.0912	7.89e-05	0.000159416
AC040168.1	0.0825862	0.0182857	-2.17518	6.37e-16	7.33e-15
HNRNPD-DT	0.149019	0.348187	1.22437	1.41e-10	6.88e-10
AC244035.1	0.0387342	0.00660893	-2.55112	1.84e-18	3.49e-17
AC079467.1	0.111224	0.0171867	-2.6941	3.25e-32	1.29e-29
AL139260.2	0.0305127	0.0133335	-1.19436	4.2e-08	1.42e-07
Z97200.1	0.00624306	0.115673	4.21166	1.47e-07	4.54e-07
AC107959.3	0.069318	0.687191	3.30941	1.94e-18	3.66e-17
ASAP1-IT2	0.0158663	0.112782	2.82951	0.0166324	0.0228447
AC092171.5	0.845927	1.69473	1.00245	3.95e-09	1.55e-08
AC012055.1	0.0339397	0.00415652	-3.02952	4.89e-21	1.85e-19
AL662791.1	0.376176	0.757004	1.00889	4.84e-06	1.18e-05
AC148477.4	0.0177657	0.129098	2.8613	0.00579859	0.00866269
AP000866.6	0.143272	0.50264	1.81077	8.69e-07	2.38e-06
AL356299.2	0.104123	0.832827	2.99973	5.35e-19	1.19e-17
TSPEAR-AS2	0.0382985	0.362388	3.24217	7e-12	4.2e-11
LINC02269	0.0698152	0.0158301	-2.14087	1.46e-07	4.54e-07
LINC01124	0.260714	1.4683	2.4936	3.15e-14	2.71e-13
AP005264.1	0.144348	0.0501962	-1.5239	0.00554411	0.00832292
DIAPH2-AS1	0.0229918	0.317395	3.78708	2.19e-08	7.69e-08
AL133520.1	0.785706	1.68603	1.10157	2.32e-08	8.14e-08
AP000812.1	0.0914834	0.0380825	-1.26438	4.99e-06	1.22e-05
AC121757.1	0.0675221	0.182869	1.43738	1.84e-05	4.12e-05
AP000679.1	0.014263	0.0373959	1.3906	0.0110743	0.0157094
AC008667.1	0.0245509	0.152239	2.63249	0.000138997	0.000270377
AC244453.3	0.0619338	0.0170349	-1.86224	5.13e-11	2.68e-10
DGCR5	0.0212698	0.067669	1.66969	5.96e-05	0.000123137
MALAT1	8.02364	102.492	3.67512	5.37e-08	1.79e-07
LINC00974	0.677486	0.0282755	-4.58257	1.25e-27	3.01e-25
AP005271.1	0.0309942	0.741482	4.58034	4.96e-10	2.23e-09
AC087311.1	0.0713767	0.0130934	-2.44662	4.77e-15	4.79e-14
AC083805.1	0.0226868	0.0520066	1.19684	0.0012827	0.00214846
AL365226.1	2.50831	34.5927	3.78568	2.72e-05	5.92e-05
AP001453.2	0.742584	1.66062	1.1611	6.92e-15	6.73e-14
LINC01354	0.135673	0.031594	-2.10241	3.06e-17	4.58e-16
LINC02223	0.00288685	0.143098	5.63136	6.73e-12	4.04e-11
AP001429.1	0.0545567	0.84905	3.96002	2.97e-07	8.74e-07
AC007285.1	0.0581933	0.329912	2.50316	1.18e-08	4.32e-08
ADAMTS9-AS1	0.570416	0.0960751	-2.56978	1.71e-15	1.85e-14
AL121832.2	1.14554	3.48097	1.60345	2.95e-16	3.64e-15
AL359513.1	0.449863	1.11584	1.31058	4.91e-09	1.9e-08
AC012213.3	0.0447627	0.259266	2.53406	1.79e-10	8.61e-10
CCDC13-AS1	0.115017	0.0539938	-1.09098	7.28e-11	3.73e-10
AL356417.1	0.0330671	0.0158086	-1.06469	0.00218718	0.00352726
SPRY4-AS1	0.0234367	0.245422	3.38842	1.94e-21	8.22e-20
AC103563.2	0.0267308	0.00919854	-1.53903	3.17e-13	2.34e-12
FAM83A-AS1	0.0148163	0.0662419	2.16056	0.00253884	0.00405775
SNHG3	3.5577	10.9002	1.61534	8.33e-19	1.75e-17
AC073316.2	0.0482929	0.0206331	-1.22685	3.63e-11	1.94e-10
LINC02881	0.0431399	0.00815092	-2.40399	3.55e-16	4.29e-15
LINC01473	0.193896	0.835224	2.10688	1.63e-10	7.92e-10
AC011446.1	0.0425197	0.132403	1.63873	0.000354206	0.000648033
LINC01954	1.14365	0.159915	-2.83827	1.05e-21	5.19e-20
AC009404.1	0.181337	0.573972	1.66231	2.29e-17	3.5e-16
MIOS-DT	0.608476	1.41564	1.21818	2.11e-14	1.88e-13
AC092127.1	0.00536099	0.124779	4.54074	0.000981495	0.00167763
AC063944.2	0.0578533	0.0208065	-1.47536	4.43e-09	1.73e-08
LINC01561	0.0376038	0.101761	1.43624	0.000477558	0.000857005
AP001469.3	0.37136	1.08728	1.54983	5.96e-19	1.31e-17
AL121782.1	0.0614777	0.203852	1.72939	2.11e-05	4.69e-05
AL445307.1	0.0441026	0.0211629	-1.05933	3.02e-07	8.87e-07
AC123023.1	0.0211728	2.20572	6.70289	4.98e-20	1.43e-18
AC087477.5	0.0461276	0.0215236	-1.09971	6.96e-10	3.07e-09
AC020978.4	3.2336	0.526682	-2.61814	8.13e-22	4.33e-20
LINC00621	0.0654822	0.0172156	-1.92739	1.58e-14	1.45e-13
AL137246.1	0.0151867	0.080479	2.4058	0.00557334	0.00836033
AC004816.2	0.111361	0.26379	1.24415	0.000202553	0.0003835
AC004832.4	0.0826793	0.300724	1.86284	0.0242024	0.0323126
LINC01914	0.0568698	0.146287	1.36306	0.00927893	0.0133333
LINC02594	0.0395119	0.127884	1.69447	0.000377675	0.000688467
LRRC2-AS1	0.0117701	0.0565765	2.26508	1.33e-08	4.79e-08
LINC02883	0.0374578	0.122692	1.7117	0.000820223	0.00141552
LINC00460	0.0131137	1.86981	7.15568	6.44e-23	4.57e-21
LINC02332	0.0307241	0.150115	2.28862	0.000130074	0.000253912
AC096637.2	0.00710921	0.0224286	1.65758	0.00159841	0.00264555
THRB-AS1	0.0342611	0.0167805	-1.02978	3.25e-10	1.5e-09
AP002478.1	0.0118765	0.203244	4.09703	5.07e-11	2.65e-10
LINC00488	0.109296	0.0227423	-2.26479	2.89e-11	1.57e-10
LINC01799	0.0664321	0.014125	-2.23363	1.06e-14	9.97e-14
AC254562.2	0.0325439	0.136001	2.06316	7.56e-07	2.08e-06
AC025165.1	0.171274	0.0758996	-1.17414	6.45e-08	2.11e-07
AC004943.1	0.0975229	0.307731	1.65786	3.65e-07	1.06e-06
CASC15	0.100134	0.404082	2.01271	4.93e-11	2.59e-10
AC113361.1	0.035615	0.11536	1.69558	0.0103157	0.0147238
AC108063.1	0.026479	0.155588	2.55481	0.0160856	0.0221543
AL135924.2	0.780018	0.203233	-1.94037	2.35e-10	1.11e-09
AL121796.1	0.126459	0.0361246	-1.80762	1.05e-05	2.45e-05
AL133410.1	0.367453	0.917363	1.31993	1.01e-11	5.89e-11
AL008721.1	0.0217596	0.126212	2.53612	2.62e-05	5.71e-05
AC073365.1	0.000521584	0.710565	10.4118	2.14e-11	1.19e-10
ARHGAP15-AS1	0.324539	0.0467543	-2.79522	8.62e-35	7.96e-32
AC084026.2	0.0246204	0.0712628	1.53329	0.0181533	0.0247679
AC008635.1	0.0267481	0.145152	2.44005	2.85e-07	8.42e-07
AC007128.2	0.00804064	0.358313	5.47777	1.42e-18	2.78e-17
AL121832.1	0.0583888	1.01525	4.12	1.08e-18	2.2e-17
AC145124.1	0.276123	0.125895	-1.13309	1.24e-11	7.17e-11
AL158055.1	0.0861756	0.0150902	-2.51367	1.71e-27	3.64e-25
AC113139.1	0.161002	0.420605	1.38538	0.000572436	0.00101533
AC009269.5	0.0915871	0.463619	2.33972	0.000891034	0.00153009
AL357153.1	0.00494321	0.0162369	1.71575	0.0364601	0.0472761
MIR3142HG	0.51257	1.74174	1.76471	6.62e-08	2.16e-07
AC010168.1	0.0628682	0.239529	1.9298	0.00272802	0.00434381
AC010973.2	0.264501	0.888697	1.74842	1.79e-16	2.29e-15
CERS3-AS1	0.0566546	0.0108315	-2.38696	1.27e-15	1.39e-14
AP003086.1	0.025903	0.193092	2.8981	8.99e-07	2.46e-06
AC103591.3	0.354959	1.60205	2.17419	3.36e-07	9.8e-07
MRPL23-AS1	0.0100297	0.161767	4.01157	2.45e-05	5.37e-05
AC007099.1	0.00182009	0.860839	8.88559	1.79e-21	7.61e-20
AL596223.2	0.126292	0.615212	2.28432	1.76e-11	9.9e-11
AC091544.4	0.162287	0.0747083	-1.1192	5.2e-12	3.18e-11
WASIR2	0.0241157	0.19197	2.99284	3e-09	1.2e-08
AP001469.2	0.207151	0.504429	1.28397	1.64e-07	5.02e-07
AC012676.1	0.167794	0.533196	1.66798	4.73e-17	6.77e-16
AL158198.1	0.164117	0.0419316	-1.96862	3.16e-16	3.85e-15
AP003032.1	0.130113	0.496721	1.93267	8.38e-09	3.12e-08
AC022915.2	0.0411915	0.0124984	-1.7206	4.1e-15	4.16e-14
SNHG4	0.937045	3.66275	1.96674	2.25e-18	4.21e-17
AL117327.1	0.115421	0.369567	1.67894	3.11e-06	7.86e-06
CASC8	0.308984	1.18612	1.94064	3.97e-16	4.77e-15
DNAH17-AS1	0.00269898	0.0457926	4.08463	9.41e-13	6.4e-12
AC073333.1	0.128253	0.516796	2.0106	1.36e-11	7.8e-11
AC016575.1	0.0750289	0.189447	1.33628	0.00128295	0.00214846
AF111167.2	0.484985	0.158269	-1.61556	4.34e-23	3.34e-21
AC083809.1	0.18981	1.545	3.02498	4.2e-11	2.22e-10
MIR34AHG	0.0593903	0.231474	1.96255	4.26e-06	1.05e-05
AL031673.1	0.407997	1.29104	1.6619	2.17e-09	8.83e-09
AC091153.3	0.191557	0.49367	1.36578	1.26e-07	3.95e-07
AL590822.2	0.0191932	0.0569181	1.56829	0.0355552	0.0462326
AC010524.1	0.0409866	0.200436	2.28991	0.0348877	0.0454179
AC010273.3	0.0373554	0.17488	2.22697	7.74e-06	1.84e-05
AC103563.7	0.0641729	0.020541	-1.64346	2.49e-12	1.61e-11
MANEA-DT	0.0854192	0.191173	1.16225	0.00115626	0.00195283
SLC5A4-AS1	0.0206938	0.148676	2.8449	2.05e-06	5.32e-06
MIR3150BHG	0.49645	0.0969778	-2.35592	1.12e-15	1.24e-14
AC108727.1	0.101141	0.434778	2.10392	0.0186576	0.0253943
AC068790.6	0.0931505	0.372167	1.99832	0.0143665	0.0199502
FRGCA	0.0455852	0.486183	3.41486	4.25e-10	1.93e-09
AC016405.1	0.0236602	0.249162	3.39655	0.0238145	0.0318486
AC003101.2	0.0258739	0.221655	3.09874	2.8e-10	1.31e-09
AC068790.3	0.146229	0.477436	1.70708	0.0021107	0.00341586
C9orf163	0.0741791	0.289527	1.96461	1.49e-16	1.93e-15
LINC01532	0.0116008	0.00414213	-1.48578	1.24e-12	8.34e-12
AL162413.1	0.00958163	3.88098	8.66194	1.28e-10	6.3e-10
AL356417.2	0.0608319	0.189366	1.63828	9.53e-05	0.000190308
DCXR-DT	0.0393486	0.152163	1.95123	2.88e-05	6.24e-05
FSIP2-AS2	0.0403206	0.24889	2.62592	4.83e-06	1.18e-05
DLG1-AS1	0.269073	0.111914	-1.26561	3.8e-15	3.89e-14
AP001781.1	0.0298545	0.0692033	1.21289	0.010268	0.0146596
AC007823.1	0.0742431	0.165577	1.15718	9.88e-06	2.31e-05
AL353708.3	0.145574	0.402815	1.46836	4.28e-10	1.94e-09
AL033397.2	0.115129	0.252178	1.13118	0.0208995	0.0281541
LINC02723	0.0919308	0.0264768	-1.79582	7.88e-14	6.32e-13
AC025754.2	0.0263512	0.0649726	1.30196	0.0281862	0.0372898
STK32A-AS1	0.0717817	0.0289282	-1.31114	4.3e-16	5.15e-15
AL390719.2	5.89649	15.0019	1.34722	4.98e-10	2.24e-09
AL133299.1	0.0428196	0.20386	2.25124	7.19e-07	1.99e-06
AC026369.2	0.0675991	0.434061	2.68282	8.09e-20	2.22e-18
PDE9A-AS1	0.735779	0.0803265	-3.19532	7.99e-17	1.09e-15
AC129102.1	0.0722324	0.0210321	-1.78005	1.26e-19	3.28e-18
TMEM220-AS1	1.52933	0.25458	-2.58671	9.56e-24	8.83e-22
LINC02289	0.0674185	0.0222508	-1.59929	6.2e-13	4.37e-12
CFAP44-AS1	0.0101932	0.0961566	3.23778	0.0127106	0.0178161
AP001412.1	0.130745	0.31723	1.27878	1.59e-07	4.9e-07
AF117829.1	0.206677	0.640189	1.63112	7.45e-13	5.16e-12
AC008114.1	0.0510419	0.236579	2.21257	0.00130366	0.00218233
AC135279.3	0.0192698	0.0939967	2.28627	1.45e-09	6.03e-09
AC073195.1	0.234255	0.493007	1.07353	2.93e-09	1.18e-08
AL513218.1	0.157695	0.410624	1.38068	3.49e-07	1.01e-06
AL135902.1	0.0382513	0.128625	1.74959	0.000407077	0.000737695
AL161668.4	0.422292	0.173504	-1.28327	8.86e-12	5.22e-11
AP003071.3	0.238218	0.0602729	-1.9827	5.71e-07	1.6e-06
LYPLAL1-DT	0.136089	0.0470794	-1.53138	2.2e-06	5.69e-06
AF064860.2	0.195752	0.041706	-2.2307	1.87e-13	1.42e-12
AC003965.2	0.120978	1.25556	3.37552	9.86e-17	1.32e-15
LINC00525	0.164369	0.68768	2.0648	2.14e-10	1.02e-09
LINC01252	0.056663	0.1435	1.34058	0.000154829	0.000298448
AC105219.3	0.0596793	0.41011	2.78071	9.37e-20	2.51e-18
IGF2-AS	0.00849316	0.134445	3.98457	0.00166772	0.00275614
NECTIN4-AS1	0.00617809	0.0715012	3.53273	1.53e-05	3.47e-05
AC073320.1	0.00515237	0.0260798	2.33963	0.000195743	0.000371751
AL512770.1	0.237053	0.514491	1.11794	3.34e-10	1.54e-09
AC104590.1	0.0209519	0.0596374	1.50914	0.000261857	0.000486621
AC106881.1	0.147696	0.0472738	-1.64352	5.18e-20	1.47e-18
AP003170.4	0.0387534	0.10053	1.37524	0.0150471	0.0208275
AL158063.1	0.113811	0.444507	1.96556	1.7e-07	5.19e-07
AC104695.3	0.210713	1.53543	2.86529	8.66e-05	0.000173694
LINC01915	0.388399	0.174312	-1.15587	5.66e-13	4.01e-12
AC003991.1	0.205186	0.08565	-1.26041	9.61e-14	7.64e-13
AL357033.1	0.170997	0.469586	1.45742	0.000164265	0.000316088
AP001107.6	0.101496	0.225092	1.14909	1.34e-05	3.07e-05
SNHG20	0.978332	2.41468	1.30344	3.09e-18	5.61e-17
AL353150.1	0.161767	1.12078	2.79251	1.46e-18	2.83e-17
AL359881.1	0.0433247	0.932018	4.4271	1.95e-13	1.48e-12
AC073641.1	0.0453445	0.116106	1.35645	0.00486176	0.00739683
AC015853.1	0.0156244	0.126705	3.0196	1.05e-05	2.43e-05
AC105137.2	0.0992975	0.300399	1.59705	8.46e-11	4.28e-10
AC074044.1	0.0408668	0.130847	1.67888	2.58e-06	6.62e-06
TARID	0.114148	0.029328	-1.96055	4.23e-21	1.63e-19
LINC01989	0.057176	0.0160373	-1.83398	1.41e-20	4.57e-19
DDC-AS1	0.0078315	0.0714731	3.19004	2.87e-05	6.22e-05
LINC00412	0.0550138	0.307946	2.48481	1.58e-05	3.58e-05
AP004609.1	0.0786063	0.0188791	-2.05786	4.99e-09	1.93e-08
LINC01781	0.590606	0.131821	-2.16362	5.53e-16	6.45e-15
AC008735.2	1.31998	4.84491	1.87596	2.08e-11	1.16e-10
LINC02615	0.15214	0.444546	1.54693	3.67e-11	1.96e-10
AC023794.1	0.19198	0.0853443	-1.16959	5.47e-15	5.43e-14
LINC00390	0.558173	0.205242	-1.44338	7.65e-12	4.53e-11
AL359878.1	0.0425719	0.0904486	1.0872	0.00179138	0.00294207
AC026704.1	0.128652	0.647485	2.33137	4.45e-17	6.41e-16
AC005479.2	0.0781311	0.273292	1.80648	7.01e-07	1.94e-06
INO80-AS1	0.0254903	0.109569	2.10382	0.00832058	0.0120595
LINC01645	2.49048	0.129032	-4.27062	8.52e-23	5.75e-21
AL139035.1	0.167209	0.420401	1.33012	1.95e-09	8.03e-09
PTENP1-AS	0.07577	0.0141905	-2.41671	9.25e-21	3.2e-19
AC018742.1	0.0405453	0.0176825	-1.19722	4.67e-08	1.56e-07
AC079015.1	0.213054	0.0863487	-1.30297	5.3e-11	2.77e-10
GCC2-AS1	0.141719	0.32585	1.20117	4.27e-11	2.25e-10
LINC02266	0.000645145	0.0920171	7.15613	3.42e-09	1.36e-08
LINC02195	0.0426182	0.534156	3.64772	9.12e-12	5.36e-11
LINC01641	0.00592195	0.0461482	2.96213	0.0136336	0.0189944
AL691482.3	1.68354	5.18829	1.62376	1.18e-11	6.84e-11
FAM222A-AS1	0.0801412	1.11854	3.80292	1.4e-21	6.34e-20
PRICKLE2-DT	0.0242702	0.117148	2.27107	0.00287357	0.00456245
AC011462.4	0.34626	0.862158	1.3161	5.66e-10	2.52e-09
MIR497HG	0.407936	0.0878167	-2.21577	1.01e-20	3.43e-19
AL078587.1	0.10981	0.740403	2.7533	3.29e-11	1.77e-10
LINC01629	0.078419	0.0376847	-1.05723	0.000215021	0.000405996
LINC01218	0.0337343	0.00541894	-2.63813	5.65e-28	1.49e-25
LINC00893	0.208583	0.451809	1.11509	9.48e-06	2.22e-05
LINC02163	0.00307647	1.34453	8.77161	2.03e-20	6.39e-19
AC116903.2	0.00835745	0.0763144	3.19082	0.00657515	0.00971536
AC074131.1	0.100976	0.0266729	-1.92056	4.79e-15	4.79e-14
SETBP1-DT	0.403048	0.142264	-1.50238	1.62e-18	3.1e-17
MPPED2-AS1	0.0621337	0.0113892	-2.44772	5.41e-12	3.29e-11
FO393418.1	0.353634	0.138066	-1.3569	1.3e-12	8.71e-12
MIR100HG	1.4636	0.6371	-1.19993	7.09e-07	1.96e-06
LINC02603	0.0366713	0.0768684	1.06774	0.00211621	0.00342277
AC023355.1	0.0487938	0.0981421	1.00818	2.29e-05	5.05e-05
LINC00484	0.262458	0.0704962	-1.89647	1.91e-20	6.05e-19
CASC19	0.104511	4.33639	5.37477	2.71e-24	3.13e-22
AL391335.1	0.317892	0.141299	-1.16979	2.47e-06	6.35e-06
MATN1-AS1	0.201479	0.419418	1.05776	3.38e-11	1.81e-10
AC007342.5	0.530756	1.29004	1.28129	5.44e-09	2.08e-08
CRYZL2P-SEC16B	0.0954402	0.255486	1.42058	1.82e-06	4.75e-06
AC020922.3	0.0922017	0.189035	1.03579	0.0124051	0.0174232
AL354707.1	0.800035	1.86206	1.21877	2.29e-07	6.86e-07
AC008781.1	0.0731874	0.271977	1.89382	0.00309829	0.00488842
AC008026.3	0.0173171	0.108895	2.65266	0.00623537	0.00925777
TBL1XR1-AS1	0.00977923	0.267059	4.77129	8.76e-06	2.06e-05
LINC02000	0.720898	0.0624777	-3.52838	6.97e-25	1.07e-22
AL592429.2	0.115052	0.022286	-2.36808	1.31e-20	4.31e-19
MYCNOS	0.0106132	0.0335785	1.66168	0.00073965	0.00128568
LINC00174	0.546447	1.21242	1.14973	8.25e-11	4.18e-10
TAX1BP1-AS1	0.0204562	0.0662239	1.69482	0.000264948	0.000491717
LINC01169	0.0065887	0.594671	6.49595	4.55e-10	2.05e-09
LINC01564	0.0621039	0.273295	2.13771	9.59e-05	0.000191474
AL110115.2	0.084732	0.178833	1.07764	0.00694023	0.0101977
RFPL1S	0.0453864	0.0161671	-1.4892	3.56e-15	3.65e-14
AC009831.3	0.218357	0.0765931	-1.5114	2.63e-15	2.77e-14
AC093752.1	0.0219621	0.117177	2.4156	0.00429964	0.00661244
ZKSCAN2-DT	0.427589	1.04245	1.28568	9.44e-10	4.08e-09
TMEM147-AS1	0.633824	2.31451	1.86855	8.9e-21	3.14e-19
WASL-DT	5.44708	2.62664	-1.05227	3.24e-18	5.87e-17
ZFPM2-AS1	0.0324779	0.169004	2.37953	5.57e-08	1.84e-07
LINC02633	0.0613631	0.030305	-1.01782	4.19e-09	1.64e-08
AC018552.3	0.0160568	0.255168	3.99019	0.000175545	0.000335693
AC006504.1	0.0848928	0.178914	1.07555	0.00127688	0.00214007
AC108134.3	0.412347	2.65786	2.68833	1.23e-08	4.49e-08
AL513320.1	0.251425	0.502996	1.00042	1.92e-05	4.31e-05
AL442125.2	0.18996	0.498314	1.39136	0.00418858	0.00645958
AFAP1-AS1	0.0313312	1.98962	5.98875	5.24e-06	1.27e-05
AL359853.1	0.321502	0.101136	-1.66854	2.35e-12	1.52e-11
AC004839.2	0.0437426	0.113166	1.37133	0.00174516	0.00286872
AC011611.2	0.0161503	0.282346	4.12783	2.87e-07	8.48e-07
AC005220.1	0.0511976	0.0128085	-1.99898	1.23e-14	1.15e-13
AC099524.1	0.166788	0.0549395	-1.6021	1.53e-12	1.01e-11
SUGT1-DT	0.396611	1.56495	1.98032	1.05e-15	1.17e-14
EIF1AX-AS1	0.0309922	0.476977	3.94395	0.00760206	0.0110878
LINC-PINT	0.481168	1.55953	1.69649	1.3e-12	8.71e-12
AC024941.2	1.01957	0.448758	-1.18395	8.49e-13	5.85e-12
LINC02253	0.0476809	2.60798	5.77338	7.12e-16	8.13e-15
AC068790.5	0.153772	0.524619	1.77048	0.000697457	0.00121654
AP001065.3	0.761411	0.331233	-1.20083	3.3e-07	9.64e-07
AC090152.1	2.19591	0.827538	-1.40792	8.99e-17	1.21e-15
AL358075.2	0.0477966	0.170926	1.83839	0.000196052	0.00037221
AC104024.1	0.139979	0.0250775	-2.48075	2.95e-18	5.39e-17
AC245060.5	0.208757	0.442124	1.08262	3.85e-05	8.15e-05
C5orf66	0.117302	0.326991	1.47902	3.52e-18	6.32e-17
AL121987.1	0.194188	0.0512706	-1.92125	2.49e-14	2.18e-13
AL356515.1	0.0667977	0.0163746	-2.02834	3.26e-10	1.51e-09
AC026356.1	0.180054	0.787069	2.12806	1.62e-16	2.09e-15
LEF1-AS1	0.0131107	0.0693382	2.4029	6.34e-17	8.88e-16
AC016355.1	1.52461	0.688029	-1.1479	1.02e-17	1.67e-16
AC005884.1	0.10854	0.0457349	-1.24686	3.27e-24	3.42e-22
AC246787.2	0.358764	0.0871701	-2.04113	4.78e-15	4.79e-14
LINC02345	0.0130544	0.169282	3.69682	6.22e-13	4.37e-12
LINC01186	0.106962	0.610326	2.51248	4.46e-17	6.42e-16
AC079089.1	0.0568028	0.257112	2.17836	5.09e-09	1.96e-08
AC011290.1	0.0326488	0.138207	2.08173	5.89e-06	1.42e-05
AC021678.2	0.0590235	0.0106793	-2.46648	8.21e-15	7.8e-14
AC009299.2	0.0359047	0.118646	1.72442	0.000775753	0.00134464
MINCR	1.4964	4.11232	1.45845	3.86e-17	5.66e-16
AC107032.2	0.0985014	0.325203	1.72313	1.3e-09	5.47e-09
AC046195.1	0.0139959	0.00453417	-1.6261	1.71e-18	3.27e-17
AP005230.1	0.00780867	0.139939	4.16357	3.57e-14	3.06e-13
LINC01234	0.0043861	1.11047	7.98402	2.09e-16	2.65e-15
BX255923.1	0.0611256	0.0171271	-1.8355	8.57e-08	2.75e-07
AC053503.3	3.22528	1.46322	-1.14028	8.46e-09	3.15e-08
TEX41	0.00417012	0.0207502	2.31496	0.000224102	0.000421991
AC025871.2	0.0189493	0.0732676	1.95103	0.0147232	0.0204098
BTF3-DT	0.214242	0.492663	1.20136	9.36e-10	4.06e-09
MIR17HG	0.159193	1.43131	3.16848	6.18e-19	1.35e-17
AC114811.2	0.0280499	0.118652	2.08067	2.07e-09	8.49e-09
AC104126.1	0.0695402	0.0287217	-1.27571	3.17e-22	1.75e-20
MYOSLID	0.029066	0.0989269	1.76703	3.49e-07	1.01e-06
LASTR	0.0490845	0.294616	2.5855	8.61e-11	4.34e-10
LINC00545	0.0145803	0.194798	3.73989	6.94e-05	0.000141454
LINC02126	0.021119	0.0677535	1.68175	0.00370284	0.00577318
AP006621.2	0.66358	1.52361	1.19916	9.22e-05	0.000184715
AL049539.1	0.0468524	0.656567	3.80875	5.71e-14	4.73e-13
AC104407.1	0.220356	0.0144097	-3.93472	1.6e-28	4.44e-26
AL096828.1	0.0265968	0.0778236	1.54896	0.0314122	0.0411936
AC092118.1	0.00149155	0.0195127	3.70954	4.85e-06	1.19e-05
AC061992.2	0.109168	0.224963	1.04314	2.41e-06	6.18e-06
KCNH1-IT1	0.0386419	0.0141407	-1.45031	3.26e-09	1.3e-08
AC084375.1	0.0321733	0.236662	2.87889	0.0017435	0.00286683
ZFAND2A-DT	0.989004	2.08548	1.07633	4.09e-11	2.17e-10
AL157400.2	0.0402451	0.119008	1.56417	1.11e-05	2.56e-05
AC139491.2	0.211163	0.0922049	-1.19544	5.58e-13	3.96e-12
GS1-124K5.4	0.851275	2.35824	1.47001	6.36e-15	6.23e-14
TSPOAP1-AS1	0.335764	1.08193	1.68809	2.49e-11	1.37e-10
FOXD3-AS1	0.420697	0.0757912	-2.47268	3.7e-18	6.56e-17
LINC00940	0.710285	0.136762	-2.37673	4.3e-18	7.51e-17
CDKN2B-AS1	10.6769	0.383929	-4.79751	3.15e-24	3.42e-22
AP000802.1	0.0491343	0.00952419	-2.36706	3.65e-18	6.51e-17
AC026401.2	0.0188742	0.127775	2.75912	0.00184503	0.0030239
AC005332.1	0.0451045	0.0935857	1.05302	0.00206074	0.00334281
AC018926.2	0.144453	0.476369	1.72148	4.7e-09	1.83e-08
TMEM75	0.00843189	0.38726	5.5213	1.66e-09	6.89e-09
LINC01600	0.00974543	0.0255284	1.3893	0.00308947	0.0048766
AC022217.3	0.239985	0.0586632	-2.03242	1.51e-16	1.95e-15
AL161452.1	0.119383	0.319004	1.41797	4.67e-11	2.46e-10
LINC02029	0.00231952	0.0323536	3.80203	1.24e-08	4.5e-08
AC016831.1	0.0899876	0.869298	3.27205	1.08e-21	5.2e-20
KRT7-AS	0.0102759	0.160727	3.96728	3.04e-15	3.17e-14
AC123912.4	0.823259	0.0749457	-3.45743	1.08e-19	2.85e-18
AC027373.1	0.109978	0.292032	1.40891	1.35e-08	4.88e-08
ZNF433-AS1	0.373174	0.759406	1.02502	2.66e-13	1.98e-12
LINC01970	0.0385376	0.0780716	1.01853	0.000493815	0.000884173
Z98885.3	0.0572813	0.158722	1.47036	0.0311343	0.0408485
LINC00939	0.00761966	0.0340656	2.16052	0.0173652	0.0237688
CHL1-AS2	0.252693	0.0335767	-2.91185	2.33e-21	9.62e-20
ADD3-AS1	0.103248	0.344838	1.7398	2.72e-10	1.28e-09
SLC9A3-AS1	2.29428	8.37997	1.8689	2.17e-09	8.83e-09
AC103740.1	0.354292	0.10342	-1.77642	1.45e-17	2.3e-16
AC021683.2	0.312674	0.131598	-1.24851	3.6e-09	1.43e-08
AC105398.1	0.0769646	0.00907186	-3.08472	3.26e-24	3.42e-22
LINC01152	0.0317412	0.0991169	1.64277	0.00100379	0.00171099
ALMS1-IT1	0.102185	0.392342	1.94093	2.59e-12	1.67e-11
AL049775.1	0.0418213	0.0194291	-1.10602	1.05e-07	3.34e-07
AP000697.1	0.00142614	0.377953	8.04995	1.32e-15	1.44e-14
AC126696.3	0.0317239	0.129575	2.03014	1.55e-07	4.77e-07
LINC02827	0.0130369	0.0541919	2.05548	2.92e-05	6.32e-05
LINC02188	0.00300341	0.0666238	4.47137	4.93e-07	1.4e-06
AL031600.1	0.262182	0.899549	1.77863	2.23e-11	1.23e-10
AC020978.3	0.139247	0.513849	1.8837	0.000987935	0.00168707
BANCR	0.0299549	0.104182	1.79824	0.00503913	0.0076373
AL137244.1	0.109433	0.487602	2.15565	4.16e-11	2.2e-10
LINC02334	0.0119022	0.057981	2.28436	0.00184322	0.00302183
AC092720.2	0.0151252	0.00319455	-2.24327	1.85e-22	1.1e-20
AC005618.1	0.127745	0.326882	1.3555	0.00023865	0.000447105
LINC02866	0.140344	0.0299303	-2.22929	7.84e-14	6.3e-13
AL034346.1	0.293356	0.0777313	-1.91608	2.52e-18	4.65e-17
KANSL1L-AS1	0.112615	0.409559	1.86267	1.84e-06	4.8e-06
AL133297.1	0.0831769	0.212454	1.3529	0.000156037	0.000300568
AC021491.4	0.335721	0.0711924	-2.23747	1.34e-18	2.65e-17
LINC02716	0.331605	0.0849261	-1.96519	8.15e-18	1.35e-16
SBNO1-AS1	0.23896	0.606256	1.34316	8.2e-14	6.55e-13
FIRRE	0.0110988	0.653017	5.87864	8.79e-19	1.83e-17
AL391987.4	0.217857	0.0592997	-1.87728	5.32e-12	3.24e-11
LINC01894	0.0665266	0.0202818	-1.71375	6.46e-10	2.87e-09
LINCR-0001	0.0950325	0.579645	2.60868	1.8e-05	4.05e-05
LINC01624	0.0782079	0.0157876	-2.30852	5.77e-20	1.61e-18
AC004264.1	0.227589	0.76928	1.75708	3.63e-14	3.1e-13
CHN2-AS1	0.0321395	0.813282	4.66133	5.75e-13	4.07e-12
AC006007.1	0.118628	0.0128756	-3.20373	7.33e-26	1.31e-23
AC082651.3	0.0430534	0.111945	1.37859	0.00217727	0.00351332
AC073050.1	0.792583	0.0891597	-3.1521	2.49e-24	3e-22
AL513327.2	0.0502902	0.176723	1.81314	0.010994	0.0156114
AC011503.1	0.0341477	0.0128193	-1.41347	2.28e-12	1.48e-11
AL157895.1	0.224935	0.0746404	-1.59148	1.59e-14	1.46e-13
AC004551.1	0.0302023	0.145288	2.26618	0.000114607	0.000225389
AC005550.2	1.34084	0.603898	-1.15076	7.63e-12	4.53e-11
AL109945.1	0.0136361	0.0542997	1.99351	0.000342215	0.00062817
FAM30A	0.797454	0.190913	-2.06248	3.48e-17	5.15e-16
AC126177.3	0.0397673	0.0121599	-1.70944	2.68e-11	1.47e-10
AL136172.1	0.00933399	0.0371562	1.99304	2.38e-05	5.24e-05
AC004707.1	0.789502	0.128263	-2.62184	2.14e-21	8.91e-20
C10orf55	0.0606447	0.244289	2.01014	1.23e-15	1.36e-14
AL157931.1	0.258144	0.0435683	-2.56683	2.62e-21	1.06e-19
AC118754.1	0.0413564	0.370583	3.16362	2.01e-09	8.24e-09
AL590723.1	0.207703	0.589965	1.50611	0.00116432	0.00196586
AC026469.1	0.0747655	0.0217509	-1.7813	4.85e-18	8.37e-17
LINC02285	0.202196	0.0903673	-1.16189	6.38e-08	2.09e-07
AC004837.2	0.128054	0.71391	2.47899	3.74e-08	1.28e-07
AC079313.2	0.570925	0.0598095	-3.25486	3.31e-09	1.32e-08
AL442067.1	0.112967	0.723794	2.67968	4.73e-08	1.58e-07
AL161457.1	0.11277	0.0345286	-1.70752	1.14e-23	1.01e-21
LINC00337	0.0890301	0.184331	1.04993	6.06e-06	1.46e-05
AC022034.1	1.41445	0.302834	-2.22364	3.02e-16	3.7e-15
AC012640.1	0.0187835	0.112399	2.58109	6.8e-10	3e-09
LINC00461	0.0539024	0.0110379	-2.28788	5.05e-16	5.95e-15
AC092718.3	2.8223	7.87719	1.48081	6.74e-20	1.87e-18
AC009806.1	0.238387	0.118592	-1.0073	7.53e-07	2.08e-06
APP-DT	0.140157	0.0600255	-1.2234	4.91e-12	3.01e-11
AL161891.1	0.137026	0.582712	2.08834	4.68e-17	6.71e-16
LINC02416	0.0470006	0.135498	1.52752	0.000574996	0.00101931
AC104825.1	0.983261	0.420754	-1.2246	1.18e-15	1.31e-14
HSD52	0.0193133	0.187096	3.27611	0.00145756	0.00242256
AC012414.4	0.0322038	0.015666	-1.03959	7.3e-12	4.34e-11
LINC02868	0.0674928	0.00541351	-3.6401	2.18e-25	3.77e-23
AC091806.1	0.0177819	0.0639905	1.84745	1.28e-10	6.3e-10
AL136018.1	0.010857	0.05945	2.45305	0.00469873	0.0071744
LINC02441	14.8349	3.2613	-2.18547	2.46e-20	7.5e-19
AL121929.1	0.141315	0.0253636	-2.47809	3.5e-19	8.21e-18
UNC5B-AS1	0.176274	0.62649	1.82947	0.020594	0.0277831
MCCC1-AS1	0.196509	0.486762	1.30862	2.29e-07	6.86e-07
AC004156.1	0.0185529	0.0399723	1.10736	0.00366986	0.0057266
LINC02473	0.0740644	0.22586	1.60858	0.00609687	0.00906916
AL451050.2	0.276507	0.620667	1.1665	4.33e-08	1.46e-07
LINC02432	0.0203528	0.600516	4.8829	0.00916438	0.0131756
AL031275.1	0.0891496	0.657359	2.88238	2.89e-05	6.25e-05
AL160408.3	0.00569934	0.020636	1.8563	0.00939499	0.0134861
MAFG-DT	0.37762	3.45056	3.19182	6.84e-24	6.53e-22
LINC02036	0.00941117	0.0453365	2.26823	0.000601837	0.00106247
LINC01844	0.00665672	0.0369219	2.47159	0.000241783	0.000452668
LINC02268	0.147385	0.0124306	-3.56763	8.93e-22	4.54e-20
AL355312.2	0.10151	0.280349	1.4656	3.21e-07	9.38e-07
LINC01952	0.0381619	0.133746	1.80929	0.000126414	0.000247204
AC008763.1	0.092728	0.363898	1.97246	5.44e-10	2.44e-09
FMR1-AS1	0.00925498	0.0440714	2.25154	3.66e-06	9.19e-06
AL022341.2	0.0295769	0.0611914	1.04886	0.0238523	0.0318837
AC018648.1	0.0974327	0.242961	1.31825	0.000627412	0.0011041
EGOT	0.0189173	0.152809	3.01395	8.23e-08	2.65e-07
AC134312.5	0.0662685	0.27026	2.02795	1.52e-08	5.44e-08
MIR4713HG	0.123193	0.533052	2.11335	1.5e-12	9.97e-12
LINC01197	0.150952	0.0597501	-1.33707	2e-14	1.79e-13
AC004466.3	0.0669463	0.259548	1.95492	3.52e-05	7.51e-05
LINC01985	0.30522	0.0292732	-3.3822	1.54e-30	5.03e-28
SLIT3-AS2	0.274481	0.0623885	-2.13735	3.74e-18	6.61e-17
PCAT6	1.08949	2.45954	1.17474	3.38e-12	2.12e-11
AL139349.1	0.32645	1.11271	1.76915	2.64e-09	1.06e-08
AC027319.1	0.161692	0.355972	1.13852	0.00240183	0.00385099
AP002336.2	0.167134	0.541759	1.69665	1.25e-10	6.16e-10
AL450992.1	0.00959807	0.0287999	1.58525	0.000120522	0.000236685
AC104785.1	0.155298	0.489521	1.65633	2.74e-12	1.76e-11
LINC01215	0.375592	0.141079	-1.41266	1.23e-08	4.47e-08
C12orf77	0.0168696	0.0045741	-1.88287	3.42e-09	1.36e-08
FLJ31356	0.0854519	0.179527	1.07102	0.000173202	0.000331787
LINC00299	0.033369	0.0786546	1.23703	7.33e-05	0.000148888
ARHGEF26-AS1	0.0848782	0.0249518	-1.76625	7.39e-10	3.25e-09
AC004221.1	0.0146879	0.0464509	1.66108	0.00223602	0.00360078
AL139397.1	0.045663	0.171016	1.90504	6.15e-06	1.48e-05
AC018410.1	0.104936	0.334004	1.67035	0.00382003	0.00594252
AC084064.1	0.108807	0.0126327	-3.10654	1.07e-32	4.93e-30
AC108718.1	0.0822526	0.0237214	-1.79387	6.06e-11	3.12e-10
FAM201A	0.481604	1.10906	1.20342	1.5e-10	7.29e-10
ZNF8-ERVK3-1	0.0572989	0.131503	1.19852	6.59e-09	2.49e-08
AL158835.2	0.133539	0.276063	1.04774	0.00314073	0.00494974
AC068722.2	0.710674	0.262321	-1.43786	2.34e-11	1.29e-10
LACTB2-AS1	0.0258006	0.0900275	1.80296	2.76e-06	7.06e-06
LINC00894	0.122238	0.544591	2.15547	8.21e-12	4.85e-11
AC005730.2	0.0459444	0.011679	-1.97597	2.35e-13	1.76e-12
AL731563.3	0.0957191	0.216515	1.17759	3.58e-08	1.23e-07
AC126773.3	0.0181337	0.0712164	1.97354	0.00691793	0.0101757
GTF3C2-AS1	0.0477682	0.145463	1.60653	1.18e-09	4.99e-09
LINC01819	0.256139	3.57441	3.80271	0.00045555	0.000819901
LINC00922	0.00923007	0.0630445	2.77196	3.13e-09	1.25e-08
AC127024.2	0.0314297	0.266468	3.08376	6.97e-09	2.63e-08
AC064836.1	0.0234512	0.118971	2.34287	1.98e-05	4.43e-05
LINC02308	0.100039	0.0496495	-1.01071	5.25e-08	1.75e-07
AL031710.2	0.0603639	0.366513	2.60211	3.48e-16	4.22e-15
AL772337.2	0.0511474	0.00249526	-4.3574	2.58e-40	7.15e-37
AC121761.1	0.274129	0.992505	1.85622	2.59e-13	1.93e-12
AC011472.4	0.847047	0.404905	-1.06486	3.88e-09	1.53e-08
Z99289.2	0.00518262	0.0900897	4.11961	9.94e-06	2.32e-05
AC099329.1	0.0210829	0.00681334	-1.62964	8.9e-13	6.09e-12
LINC01857	0.893901	0.386744	-1.20874	8.15e-06	1.93e-05
AC104958.2	0.591454	4.61324	2.96344	2.95e-20	8.92e-19
AC103691.1	0.539368	1.37594	1.35108	2.59e-06	6.64e-06
LINC02156	0.0228667	0.176239	2.94621	4.56e-07	1.3e-06
PWRN1	0.0250661	0.0104908	-1.25661	3.25e-16	3.96e-15
AC093249.2	0.204847	0.412996	1.01158	1.46e-05	3.33e-05
LINC02542	0.642603	1.7739	1.46492	0.000438047	0.000790969
LINC00930	0.209428	0.0623841	-1.74721	1.78e-17	2.78e-16
CERS6-AS1	0.0131515	0.0363777	1.46783	1.71e-06	4.48e-06
AC116025.1	0.0250678	0.123885	2.3051	0.0011655	0.00196724
AP003973.2	0.0878804	0.0249186	-1.81832	4.8e-09	1.86e-08
FILNC1	0.025023	0.0102245	-1.29123	4.27e-10	1.93e-09
AC008456.1	0.0256559	0.418724	4.02864	2.51e-07	7.48e-07
AL645608.1	0.039296	0.124139	1.65951	0.000806367	0.00139334
MIRLET7BHG	0.207636	0.539178	1.37671	5.7e-08	1.88e-07
AC233976.1	0.0918658	0.0240504	-1.93346	2.53e-15	2.68e-14
AL162414.1	0.0769786	0.0267107	-1.52704	9.14e-07	2.49e-06
LINC02829	0.483258	0.0516211	-3.22676	5.7e-25	9.17e-23
PROX1-AS1	0.0317538	0.146315	2.20407	8.96e-13	6.12e-12
AC040169.3	0.18948	0.486097	1.3592	3.5e-07	1.02e-06
DLX6-AS1	0.0047509	0.109519	4.52683	0.000173508	0.000332256
ITGB1-DT	0.0816142	0.214668	1.39522	1.53e-08	5.48e-08
AC020656.2	0.0361698	0.586567	4.01944	2.15e-15	2.31e-14
DDN-AS1	0.0590446	0.600525	3.34635	1.79e-22	1.09e-20
AL136366.1	0.093818	0.0296856	-1.6601	1.04e-11	6.05e-11
AF287957.1	0.185894	0.0870623	-1.09436	2.21e-13	1.67e-12
LINC02490	1.76796	0.0842507	-4.39125	1.11e-21	5.22e-20
AL158151.4	0.0673724	0.20646	1.61563	0.000260469	0.000484603
FLJ16779	0.0141756	0.108241	2.93277	5.31e-08	1.76e-07
AC007728.3	0.046585	0.188661	2.01786	9.72e-05	0.000193735
AC092168.2	0.0385305	0.723236	4.23039	9.31e-07	2.53e-06
AC008957.1	0.264889	0.131078	-1.01496	1.53e-05	3.46e-05
AC007349.2	0.0545752	0.0144206	-1.92012	9.18e-16	1.04e-14
LINC00844	0.102925	0.0131356	-2.97004	1.21e-27	3.01e-25
AC016831.4	0.0509475	0.905316	4.15134	8.96e-06	2.11e-05
AC010997.4	0.103667	0.232899	1.16776	1.76e-05	3.95e-05
AC009133.3	0.350501	0.0531825	-2.72039	3.9e-20	1.15e-18
CRNDE	0.0690793	2.11435	4.93581	2.35e-23	1.95e-21
AC090739.1	0.358514	1.14772	1.67866	0.000122256	0.00023958
AC091435.2	0.0926103	0.0192754	-2.26441	4.5e-20	1.31e-18
ZNF790-AS1	0.371958	0.169446	-1.13432	1.62e-15	1.77e-14
AC002128.2	0.278952	0.623408	1.16016	0.00124098	0.00208386
AL355075.2	0.403479	0.82688	1.03518	4.07e-05	8.59e-05
AL121821.2	0.091637	0.0422692	-1.11632	1.25e-08	4.54e-08
AC018618.1	0.0646114	0.0231431	-1.48121	4.13e-10	1.88e-09
LINC00365	0.147527	0.473554	1.68255	7.85e-10	3.44e-09
AC004253.1	0.353128	0.817045	1.21023	3.57e-06	8.99e-06
AC084125.4	0.396169	1.09165	1.46232	1.14e-07	3.6e-07
AL031666.2	0.049898	0.199944	2.00254	0.000267954	0.000496796
AC025176.1	0.124462	0.493083	1.98613	7.21e-09	2.71e-08
AC243654.1	0.0317172	0.0907745	1.51702	0.005616	0.00841716
AC010655.4	0.0157747	0.0514701	1.70612	0.000147198	0.000285029
BX284668.5	0.0481177	0.133938	1.47692	0.00183798	0.00301413
AC124067.2	0.561154	6.81336	3.6019	7.37e-21	2.65e-19
AC106820.3	0.219844	0.584949	1.41183	5.34e-09	2.04e-08
AP000487.1	0.125138	0.310995	1.31337	1.76e-15	1.9e-14
AL080317.1	0.151083	0.522084	1.78894	9.88e-10	4.26e-09
AC005387.1	0.185496	0.397083	1.09805	3.05e-06	7.73e-06
ABCA9-AS1	0.00399303	0.104185	4.70552	1.5e-07	4.63e-07
AL591926.2	0.170446	0.0594966	-1.51844	1.7e-08	6.02e-08
LINC01778	0.285178	0.0966773	-1.56061	0.000957187	0.00163861
AP000439.1	0.0314655	0.010362	-1.60247	1.28e-11	7.39e-11
PROSER2-AS1	0.0284819	0.0583337	1.03428	0.0031273	0.00493278
AL138689.1	0.299797	1.02077	1.76761	1.29e-06	3.45e-06
AL645940.1	0.0975929	0.274662	1.49281	7.01e-07	1.94e-06
AL512656.1	0.0638433	0.266367	2.06081	3.71e-07	1.07e-06
AC092143.3	0.0713091	0.254646	1.83633	5.25e-09	2.01e-08
AL139039.3	0.0117384	0.00470394	-1.31929	3.6e-11	1.92e-10
AP000785.1	0.0671884	0.510873	2.92668	0.000150871	0.00029153
AC099521.1	0.00887052	0.0319162	1.8472	0.00947569	0.0135949
AC007336.1	0.0336504	0.138802	2.04434	0.000598675	0.00105756
AC027237.3	0.094017	0.207427	1.14161	4.92e-12	3.01e-11
CNIH3-AS2	0.0205889	0.265537	3.68897	1.78e-10	8.56e-10
AC093520.1	0.00867145	0.0768144	3.14703	1.45e-07	4.49e-07
AC243571.2	0.0210863	0.0558331	1.40482	0.0102063	0.0145751
HCG15	0.188848	0.425818	1.17301	1.26e-09	5.31e-09
AC079907.1	0.23862	0.577475	1.27504	2.05e-09	8.42e-09
LINC01352	0.21696	0.0558796	-1.95704	1.14e-18	2.29e-17
PDCD4-AS1	4.24982	1.71784	-1.30681	1.07e-20	3.59e-19
AL590729.1	0.0718526	0.196124	1.44866	0.0123485	0.0173481
AL121601.1	0.219346	0.592757	1.43423	2.05e-06	5.33e-06
ZNF133-AS1	0.0307876	0.104742	1.76642	0.00224304	0.00361103
AC005785.1	0.167095	0.442509	1.40504	2.88e-12	1.84e-11
AC093620.1	0.422609	1.47331	1.80167	9.13e-13	6.24e-12
ARHGAP27P1-BPTFP1-KPNA2P3	0.719688	1.52128	1.07984	4.66e-07	1.33e-06
SLFNL1-AS1	0.109942	0.22863	1.05627	1.2e-05	2.76e-05
LINC02254	0.00575957	0.17572	4.93117	5.63e-08	1.86e-07
LINC00865	0.611352	0.2941	-1.0557	2.05e-10	9.76e-10
AC087222.1	0.124779	0.561668	2.17035	2.08e-07	6.26e-07
LINC02099	0.0112112	0.0263202	1.23123	6.92e-05	0.000141116
LINC00640	0.0576227	0.0168094	-1.77737	2.73e-14	2.37e-13
AC011731.1	0.0799549	0.164877	1.04413	0.00203534	0.00330258
LINC01276	0.00921896	0.0654245	2.82715	0.000133581	0.000260116
CAPN10-DT	0.295551	0.772451	1.38604	4.79e-16	5.65e-15
AL121820.2	0.208692	0.598915	1.52098	1.43e-06	3.81e-06
AC093866.1	0.00393033	0.407128	6.69469	1.1e-05	2.54e-05
AL008723.2	0.0253616	0.239883	3.24162	3.08e-06	7.81e-06
AC009093.1	0.0395693	0.296755	2.90682	7.5e-12	4.46e-11
AL132765.2	0.0663033	0.164728	1.31293	0.0171236	0.0234555
NSMCE1-DT	0.0520066	0.11942	1.19928	1.28e-07	4e-07
AC023158.1	0.028151	0.00582093	-2.27386	1.51e-19	3.85e-18
CYP4A22-AS1	0.0671981	0.339058	2.33504	2.03e-16	2.59e-15
AC132872.2	0.0321456	0.107146	1.73688	6.04e-11	3.12e-10
AC008105.1	0.101013	0.240576	1.25195	3.52e-07	1.02e-06
LINC01412	0.122246	0.0205991	-2.56913	7.46e-23	5.1e-21
LINC01303	0.00512485	0.033484	2.70789	3.1e-09	1.24e-08
AC106772.2	0.78501	0.293758	-1.41808	0.000653289	0.0011444
RTCA-AS1	0.985767	0.46077	-1.0972	2.81e-13	2.09e-12
AL442067.2	0.0697875	0.360237	2.36791	6.32e-05	0.000130013
MESTIT1	0.0747662	0.162589	1.12077	2.35e-06	6.04e-06
AC036214.1	0.00517397	0.0261644	2.33826	0.000115069	0.000226217
AC078852.1	0.0274641	0.170295	2.63242	0.000846541	0.0014573
AL512506.1	0.0647566	0.456506	2.81753	2.67e-07	7.92e-07
AC012409.3	0.06657	0.0328336	-1.0197	1.13e-10	5.64e-10
GAS1RR	0.13878	0.0267251	-2.37653	6.45e-14	5.29e-13
LINC00092	0.429398	0.0751181	-2.51508	2.72e-23	2.22e-21
AC010186.4	0.0400514	0.0119325	-1.74696	1.04e-07	3.3e-07
AC138150.2	0.0759238	0.365376	2.26676	2.16e-17	3.33e-16
FAM131B-AS1	0.0821258	0.445205	2.43856	0.00141717	0.00235755
LINC02135	0.0317548	0.015059	-1.07635	1.89e-11	1.06e-10
LINC02280	0.0147527	0.0334941	1.18293	0.00426619	0.00656464
GAS5	23.5676	60.5548	1.36144	1.25e-17	2e-16
SNHG7	3.9189	10.291	1.39286	7.51e-17	1.04e-15
AC055717.2	0.00314072	1.6526	9.03942	7.44e-18	1.24e-16
AC105105.1	0.0404308	0.00512351	-2.98025	9.35e-23	6.2e-21
AC026461.2	0.203682	0.018913	-3.42887	2.95e-33	1.49e-30
AC012640.3	0.446097	0.147983	-1.59192	6.19e-12	3.74e-11
LINC01356	0.0896283	0.590207	2.7192	1.76e-18	3.35e-17
AC006238.1	0.158515	0.0581812	-1.44599	5.3e-12	3.23e-11
MGC32805	0.539853	1.20728	1.16112	9.38e-05	0.000187604
CA3-AS1	1.8335	0.242465	-2.91875	1.37e-21	6.31e-20
AC092681.2	0.0182679	0.12048	2.72141	0.000439478	0.000793295
AL139123.1	0.169699	0.443641	1.38641	1.61e-07	4.93e-07
AC104561.3	0.193795	0.09236	-1.06919	4.05e-09	1.59e-08
AJ009632.2	0.0204618	0.049587	1.27703	0.0237382	0.0317618
AC087588.1	0.482335	0.983167	1.0274	0.000156542	0.000301437
MIR181A2HG	0.138616	0.638944	2.20459	7.93e-08	2.56e-07
CNTFR-AS1	0.047203	0.0172691	-1.45069	7.89e-15	7.53e-14
RXYLT1-AS1	0.0959514	0.0432196	-1.15062	0.000175186	0.000335123
AL024507.2	0.112721	0.262925	1.22189	1.01e-14	9.52e-14
FGF10-AS1	0.0374114	0.0174293	-1.10196	7.15e-11	3.66e-10
AL118505.1	1.36944	2.82699	1.04568	7.8e-05	0.000157653
GRASLND	0.0465137	0.112947	1.27992	4.59e-06	1.13e-05
AC087521.2	0.0370018	0.190482	2.36399	0.00131869	0.002203
AC078860.2	0.0820531	0.758578	3.20867	3.15e-12	1.99e-11
AC009097.4	0.254256	0.0717663	-1.82491	2.11e-11	1.17e-10
AC245884.1	0.0120675	0.0732364	2.60143	4.52e-05	9.47e-05
AC090197.1	0.0241576	0.0990272	2.03535	7.44e-06	1.77e-05
LINC01082	6.97701	1.31309	-2.40964	6.24e-23	4.49e-21
AC025470.2	0.153379	0.00750336	-4.35342	8.13e-36	9.01e-33
AC012676.4	0.0897852	0.225701	1.32986	7.06e-05	0.000143568
AC135012.3	0.40546	0.0900479	-2.1708	9.4e-23	6.2e-21
AL731557.1	0.12098	0.0208563	-2.53621	3.04e-23	2.41e-21
AL445430.2	0.0210875	0.0102901	-1.03513	1.11e-07	3.52e-07
AC026368.1	0.0749766	0.573227	2.9346	3.98e-14	3.37e-13
AL031186.1	0.430661	0.869397	1.01346	3.02e-07	8.87e-07
AC025031.4	0.0453891	0.212177	2.22485	1.7e-07	5.19e-07
LINC02768	0.136324	0.0627427	-1.11952	0.000216025	0.000407752
AL445363.1	0.0699193	0.0119928	-2.54352	1.55e-21	6.93e-20
FGF13-AS1	0.0909584	0.0382957	-1.24803	8.95e-11	4.5e-10
AC010997.5	0.0472053	0.217481	2.20387	2.03e-06	5.28e-06
LINC02408	0.123911	0.0363125	-1.77077	4.81e-15	4.81e-14
AL512328.1	0.531958	0.193692	-1.45754	2.27e-13	1.71e-12
AC012065.2	0.184346	0.458204	1.31358	0.000172911	0.000331458
AC010542.1	0.0347052	0.130486	1.91067	0.0204289	0.0275804
AC024243.1	0.0285155	0.0732047	1.36019	0.000507239	0.000906743
AC108463.3	0.018364	0.132793	2.85422	1.87e-07	5.67e-07
AC068768.1	0.0633537	0.166381	1.39299	0.0203946	0.0275477
RNF157-AS1	0.0804904	0.198007	1.29866	1.63e-06	4.28e-06
FLJ31104	0.186197	0.0709814	-1.39132	5.33e-15	5.31e-14
AC105429.1	0.0380791	0.264448	2.79591	2.46e-16	3.08e-15
NPAS2-AS1	0.00849168	0.0721323	3.08652	0.000686662	0.00119922
AC073957.3	0.713438	1.55759	1.12646	3.51e-06	8.83e-06
AC133540.1	0.0258268	0.254439	3.30038	3.1e-06	7.85e-06
AC073283.2	1.40286	0.0952565	-3.88041	4.14e-25	6.95e-23
AC083806.2	0.0132963	0.0951967	2.83988	1.77e-05	3.97e-05
AC090150.1	0.125018	0.0604508	-1.04831	3.1e-07	9.1e-07
LMO7-AS1	0.079519	0.746907	3.23156	2.42e-17	3.69e-16
AC067930.2	0.0697079	0.157418	1.17521	0.00188123	0.00307595
AL391244.1	0.195518	0.0891924	-1.13231	8.15e-07	2.24e-06
LINC01351	0.703458	0.0983055	-2.83912	7.87e-29	2.29e-26
AC007182.1	1.88408	0.0919061	-4.35756	5.96e-24	5.92e-22
AL121895.1	0.0297803	0.271007	3.1859	4.28e-07	1.23e-06
AC020661.3	0.0215934	0.195848	3.18108	0.00443273	0.00679824
AC023906.2	0.0831083	0.00590027	-3.81614	3.79e-23	2.96e-21
AC128709.3	0.0716418	0.0272717	-1.39339	5.85e-05	0.000120947
PRC1-AS1	0.0670326	0.157009	1.22791	9.67e-05	0.000192779
THUMPD3-AS1	1.22473	2.66826	1.12344	3.06e-11	1.66e-10
AL049780.1	0.154206	0.321678	1.06076	0.00102159	0.00174079
AL606537.1	0.00832043	0.102974	3.62948	0.000365972	0.000668675
AC104791.1	0.0205761	0.138996	2.756	2.41e-05	5.29e-05
AC087379.1	9.41801	0.394816	-4.57617	8.26e-22	4.36e-20
AP001269.2	0.0712069	0.0224331	-1.66639	3.89e-08	1.32e-07
SNHG25	0.982608	31.1088	4.98456	3.23e-19	7.65e-18
AL031770.1	0.014771	0.146761	3.31262	3.95e-05	8.34e-05
LINC01235	0.238127	0.545643	1.19622	1.55e-05	3.51e-05
ERICD	0.1292	0.308794	1.25703	2.38e-12	1.54e-11
AC021074.3	0.0336964	0.00862197	-1.96651	9.12e-12	5.36e-11
MAL2-AS1	0.0691734	0.35868	2.37441	0.000583021	0.00103189
LINC01355	0.406833	1.00865	1.30991	3.48e-07	1.01e-06
AC079160.1	0.0420254	0.122256	1.54057	0.00170277	0.00280905
FENDRR	5.71121	1.71227	-1.73789	7.57e-19	1.61e-17
LINC01754	0.113206	0.0215509	-2.39313	4.61e-19	1.04e-17
AC079834.1	0.218023	0.0658834	-1.72649	6.21e-17	8.76e-16
AC015813.1	0.964192	2.87576	1.57655	1.02e-09	4.38e-09
AC131934.1	0.04941	0.173461	1.81173	0.0167152	0.0229301
AL359232.1	0.0796554	0.299547	1.91094	5.42e-17	7.7e-16
AC007993.2	0.0821861	0.0140246	-2.55093	2.98e-23	2.39e-21
ASMTL-AS1	0.884539	2.51612	1.5082	4.06e-10	1.85e-09
AC011476.2	0.034358	0.104135	1.59974	0.000817366	0.00141147
AC002401.1	0.0223654	0.0892088	1.99592	0.00472021	0.00720323
LINC01675	0.0257217	0.0867879	1.75451	0.000513081	0.000916891
LINC01747	0.00281454	0.0183724	2.70657	3.82e-08	1.3e-07
RASGRF2-AS1	0.0284512	0.0591051	1.05479	0.0121337	0.0170766
LINC00106	0.902349	2.37383	1.39546	2.22e-08	7.79e-08
AL161781.1	0.104062	0.0177109	-2.55473	3.49e-15	3.58e-14
AC013287.1	0.0110696	0.21168	4.25721	3.42e-12	2.15e-11
AC004594.1	0.0180564	0.129327	2.84044	0.0109934	0.0156114
AL137782.1	0.243292	0.776974	1.67518	4.32e-14	3.63e-13
AL022724.2	0.075744	0.025379	-1.57749	3.76e-08	1.28e-07
AC005363.2	0.0178601	0.167456	3.22897	9.28e-08	2.97e-07
AC009996.1	0.125975	0.456151	1.85637	8.32e-08	2.68e-07
AL590226.1	0.395128	0.132562	-1.57565	1.01e-17	1.66e-16
EXTL3-AS1	0.0210036	0.113346	2.43203	1.06e-13	8.38e-13
AC036108.3	1.19165	0.183165	-2.70174	1.87e-15	2.02e-14
AL359922.2	0.0491163	0.413829	3.07476	1.26e-14	1.17e-13
STPG3-AS1	0.109716	0.253179	1.20638	0.000241109	0.00045156
PLAC4	0.0106204	0.703335	6.0493	5.29e-18	9.01e-17
LRP1-AS	0.0610814	0.167232	1.45304	5.72e-06	1.38e-05
LINC02668	0.127386	0.0435295	-1.54915	3.54e-17	5.21e-16
AC079061.1	0.0145415	0.0513402	1.81992	0.00421933	0.00650339
AC010319.4	0.21941	0.510407	1.21802	6.13e-12	3.7e-11
AC125603.2	0.0765391	0.662801	3.11431	2.22e-06	5.73e-06
AP000525.1	0.0279995	0.30706	3.45505	1.13e-06	3.05e-06
AL023803.2	0.30728	0.806521	1.39216	1.64e-12	1.08e-11
AC136475.7	0.0724486	0.412118	2.50803	2.39e-05	5.26e-05
AC019118.1	0.0162655	0.109023	2.74474	5.26e-05	0.000109179
LENG8-AS1	1.00001	2.4359	1.28445	5.66e-15	5.6e-14
MCPH1-AS1	0.393836	0.16444	-1.26003	6.6e-18	1.12e-16
AC002091.2	0.40806	0.140147	-1.54184	4.84e-14	4.05e-13
AC100774.1	0.00883924	0.114167	3.69108	0.0303973	0.0399573
AL359878.2	0.0234089	0.100899	2.10778	0.000102321	0.000203247
SLBP-DT	0.338053	0.949352	1.4897	2.21e-13	1.67e-12
AC109309.1	0.204924	0.0429727	-2.2536	2.32e-18	4.32e-17
AC074117.1	0.966482	2.10287	1.12155	1.28e-14	1.19e-13
CPNE8-AS1	0.560658	0.218195	-1.3615	8.02e-16	9.12e-15
AC106820.2	0.00538402	0.0193816	1.84793	0.00149309	0.00247789
AC116337.3	0.0406843	0.0130746	-1.6377	6.85e-10	3.02e-09
AC124319.1	0.119915	1.72116	3.8433	3.95e-18	6.95e-17
AL031055.1	0.106072	0.216898	1.03197	0.000224386	0.000422382
FTX	0.193998	1.20065	2.6297	9.83e-07	2.67e-06
AL589765.1	0.0786348	0.239717	1.60809	0.0163229	0.0224476
AC116345.3	0.247837	0.0276384	-3.16465	1.09e-21	5.2e-20
LINC02321	0.100332	0.410867	2.03389	1.63e-07	4.99e-07
AF165147.1	0.117566	0.0302832	-1.95688	1.88e-19	4.61e-18
AC124067.3	0.111911	0.452752	2.01636	1.51e-07	4.65e-07
GIHCG	1.26242	0.590054	-1.09728	1.24e-12	8.34e-12
AC073257.2	0.0229062	0.15527	2.76097	1.88e-07	5.71e-07
SLCO4A1-AS1	0.565406	7.63977	3.75617	9.13e-18	1.5e-16
MYB-AS1	0.0954928	0.396436	2.05362	0.00593476	0.00884703
NCAM1-AS1	0.0497597	0.0148622	-1.74334	3.19e-12	2.01e-11
AJ239328.1	0.0170519	0.0606296	1.83009	0.00189451	0.00309402
DIRC1	0.00570337	0.0668474	3.55099	4.75e-07	1.35e-06
RAET1E-AS1	0.0633312	0.313947	2.30954	7.04e-08	2.3e-07
AL139384.1	0.226207	0.705791	1.6416	4.21e-10	1.91e-09
AP001330.1	0.0823197	0.00970016	-3.08516	1.5e-26	2.76e-24
LINC01159	0.00640835	0.00220094	-1.54183	3.19e-17	4.76e-16
SOX9-AS1	0.11997	0.251902	1.07019	1.17e-05	2.71e-05
ZMIZ1-AS1	0.100653	0.215497	1.09828	2.04e-07	6.16e-07
AL445183.2	0.0169919	0.0946607	2.47792	5.15e-07	1.46e-06
STAG3L5P-PVRIG2P-PILRB	0.280654	0.721496	1.3622	4.83e-12	2.97e-11
AC061975.7	0.0239082	0.0918877	1.94236	0.000601678	0.00106247
AL021707.5	0.0701946	0.19752	1.49257	0.0051855	0.00783554
AC048382.5	0.296793	0.123185	-1.26863	5.17e-11	2.7e-10
AC009088.2	0.0302276	0.161929	2.42143	0.00699132	0.0102673
LINC01012	0.130837	0.338482	1.37131	4.34e-16	5.18e-15
AL390961.2	0.0235412	0.128518	2.44871	0.00711115	0.0104294
MKX-AS1	0.0521293	0.0130106	-2.0024	9.78e-08	3.12e-07
AC022819.1	0.0214116	0.0472771	1.14275	0.00341762	0.00536169
AC073288.2	0.0414267	0.111203	1.42456	0.000835616	0.00143973
AP000553.2	0.0425735	0.342359	3.00748	2.51e-11	1.38e-10
LINC00702	0.360691	0.132783	-1.44169	2.99e-14	2.59e-13
C5orf67	0.0556636	0.0169508	-1.71539	2.63e-08	9.14e-08
AC004231.1	0.0512465	0.38715	2.91737	3.36e-06	8.47e-06
TTC3-AS1	0.0366308	0.14437	1.97865	0.000631417	0.00110974
LINC01705	0.00569788	1.18527	7.70058	7.86e-19	1.67e-17
AC006960.3	0.0350548	0.115555	1.7209	9.46e-05	0.000189058
SH3PXD2A-AS1	0.272803	2.35142	3.1076	1.54e-16	1.99e-15
AC010761.4	0.180871	0.430984	1.25268	1.09e-06	2.95e-06
AL591222.1	0.00067543	0.0269907	5.32051	1.9e-07	5.75e-07
MMP2-AS1	0.0505112	0.18969	1.90897	0.000798869	0.00138211
CLCA4-AS1	0.963174	0.408543	-1.23731	1.72e-16	2.2e-15
AL355001.1	0.0767378	0.184493	1.26555	0.0158574	0.0218562
AL391427.1	0.0439535	0.155951	1.82705	0.00149407	0.00247878
AL136988.2	0.0822277	0.27718	1.75312	0.00907688	0.01306
AC007622.2	0.157674	0.348265	1.14324	0.00403156	0.00623654
AC022217.2	0.0638573	0.024013	-1.41104	1.49e-06	3.96e-06
DARS1-AS1	0.0724215	0.156125	1.10821	1.36e-07	4.22e-07
LINC01550	0.221775	0.0665699	-1.73616	1.43e-18	2.79e-17
AC005062.1	0.101824	0.298853	1.55336	4.73e-06	1.16e-05
UBAC2-AS1	0.382606	0.844998	1.14309	1.61e-11	9.1e-11
LINC01485	0.0276545	0.351817	3.66924	3.09e-10	1.43e-09
SUGCT-AS1	0.0100475	0.151262	3.91215	2.48e-11	1.37e-10
LINC00507	0.206058	0.0136919	-3.91165	7.69e-27	1.47e-24
AC010422.2	0.0745866	0.234348	1.65166	8.01e-09	3e-08
LINC02752	0.0526041	0.0242555	-1.11686	5.98e-09	2.27e-08
SUCLG2-AS1	0.332416	0.163379	-1.02477	9.5e-16	1.07e-14
AL157938.3	0.0165156	0.126776	2.94038	0.00323455	0.00508746
PCOTH	0.177157	0.361972	1.03085	2.8e-06	7.14e-06
SNHG10	1.21708	2.58654	1.0876	2.49e-14	2.18e-13
Z94721.1	0.232847	0.603032	1.37285	4.94e-08	1.65e-07
AC010976.1	0.112693	0.303261	1.42816	2.05e-06	5.31e-06
AC039056.2	0.156714	0.392549	1.32474	1.09e-05	2.53e-05
EWSAT1	0.0129347	0.0418514	1.69403	2.12e-05	4.71e-05
AC013652.1	0.088832	0.317199	1.83624	1.12e-06	3.02e-06
AL157786.1	0.486778	1.06483	1.12929	0.0243705	0.0325136
AC005920.3	0.026389	0.0662978	1.32903	0.000343971	0.000630973
AC021028.1	0.168653	0.379269	1.16916	0.00278224	0.00442633
AC079354.1	0.036895	0.152168	2.04417	6.58e-06	1.58e-05
AC018766.1	0.0934185	0.390763	2.06451	1.93e-08	6.81e-08
AC100823.1	0.0282753	0.256612	3.18197	0.00224444	0.00361223
NPSR1-AS1	0.00109474	0.1727	7.30154	5.03e-18	8.62e-17
CASC18	0.164457	0.0288097	-2.51308	4.74e-15	4.77e-14
AC019186.1	0.0748656	0.158597	1.08299	0.00185666	0.00303937
AC009549.1	0.251238	0.0809204	-1.63448	2.08e-07	6.27e-07
PTOV1-AS2	1.26695	2.77709	1.13221	2.04e-11	1.14e-10
SCAT1	0.0394507	0.455899	3.53059	3.88e-17	5.68e-16
LINC00471	0.121127	0.290019	1.25963	2.91e-07	8.58e-07
AC020658.4	0.0483726	0.152565	1.65716	4.07e-06	1.01e-05
LINC01907	0.0425868	0.0204604	-1.05757	1.74e-10	8.4e-10
SCAT8	0.0408242	0.391228	3.26052	7.27e-15	7.01e-14
AL390860.1	0.0443899	0.0121512	-1.86914	1.24e-18	2.48e-17
MIR1-1HG-AS1	0.725438	0.0905209	-3.00253	9.76e-20	2.6e-18
AC002511.2	1.20047	0.38498	-1.64075	2.53e-14	2.22e-13
SNHG6	22.3967	63.2221	1.49714	1.45e-20	4.67e-19
AC013400.1	0.0180927	0.0843281	2.22061	6.66e-06	1.6e-05
AC083967.1	0.00441371	0.124809	4.82159	5.44e-07	1.54e-06
AC120498.9	0.0169346	0.0500897	1.56454	3.13e-07	9.17e-07
LINC02043	0.00882649	0.0533957	2.59681	2.54e-07	7.57e-07
TRPC7-AS1	1.6885	0.481379	-1.81049	6.65e-19	1.44e-17
AC016737.1	0.150142	0.510708	1.76617	1.28e-11	7.39e-11
AL110115.1	0.0393806	0.391417	3.31315	5.4e-06	1.31e-05
AL356215.1	0.0606208	0.159777	1.39818	5.2e-07	1.47e-06
IGBP1-AS2	0.0279545	0.166422	2.57369	0.000124713	0.000244135
AP001029.1	0.099231	0.364335	1.8764	3.63e-05	7.74e-05
AC010547.2	0.0122401	0.728009	5.89426	2.09e-06	5.42e-06
AL138789.1	0.0598436	0.333876	2.48005	6.42e-05	0.000131888
AL158211.1	0.129554	0.0421639	-1.61947	6.24e-15	6.16e-14
AC011773.4	0.0192963	0.0750004	1.95857	5.6e-06	1.36e-05
LUCAT1	0.0212407	0.2078	3.29029	2.13e-14	1.9e-13
VPS13A-AS1	0.0390676	0.0172985	-1.17532	1.33e-06	3.55e-06
LINC02389	0.00541996	0.0200319	1.88594	0.00235588	0.0037817
AC026336.3	0.00129359	0.999072	9.59307	1.41e-16	1.84e-15
JAZF1-AS1	0.0504699	0.0100069	-2.33443	1.96e-14	1.76e-13
DLGAP1-AS2	0.689134	3.69424	2.42242	1.8e-22	1.09e-20
LINC02747	14.2095	5.90539	-1.26675	8.53e-15	8.09e-14
AC134407.1	0.0320963	0.172971	2.43005	0.000657266	0.00115006
AP000692.1	0.203941	0.48277	1.24318	1.55e-05	3.51e-05
AC007541.1	0.483067	0.183959	-1.39284	3.03e-08	1.04e-07
LINC01572	0.0501274	0.205899	2.03827	9.51e-17	1.27e-15
AC127164.1	0.0112453	0.0980435	3.1241	4.36e-08	1.47e-07
LINC01556	0.162389	0.465654	1.5198	0.00189377	0.00309371
AC123768.1	0.0645845	0.132115	1.03253	0.000581601	0.0010297
AL031005.1	0.0151578	0.142355	3.23137	0.00878912	0.0126789
AC023154.1	0.00426614	0.0407227	3.25483	0.00746469	0.0109104
LINC01266	0.0379747	0.0179304	-1.08263	2.98e-10	1.38e-09
AC010536.2	0.264436	0.780666	1.56179	0.0158119	0.0218043
AC024560.3	0.223418	0.504772	1.17589	0.000991623	0.00169285
AC010280.1	0.167123	0.949838	2.50677	2.88e-05	6.24e-05
AC090206.1	0.00980413	0.00302924	-1.69443	3.94e-13	2.87e-12
AC092828.1	0.0237883	0.250517	3.39658	0.022295	0.0299655
AL353807.2	0.0664611	0.230059	1.79142	3.9e-05	8.25e-05
LINC01585	0.0176969	0.0432132	1.28797	0.0262242	0.034869
LINC01605	0.191514	1.91004	3.31808	8.57e-22	4.44e-20
AC012501.2	0.000617423	0.214935	8.44342	2.36e-08	8.25e-08
AC012615.1	0.936634	1.9556	1.06206	2.1e-13	1.59e-12
PRSS30P	0.113056	0.450249	1.99369	2.63e-08	9.14e-08
AC007128.1	0.0173334	0.63488	5.19486	1.08e-21	5.2e-20
LINC01258	0.00707793	0.0197128	1.47774	0.0302002	0.0397265
IFNG-AS1	0.196572	0.0759342	-1.37224	2.98e-08	1.03e-07
AC073842.2	0.184854	0.516414	1.48214	1.67e-09	6.92e-09
LINC00920	0.625712	2.41471	1.94828	1.46e-09	6.1e-09
AL360091.1	0.0754803	0.206787	1.45398	0.0230978	0.0309723
AC020659.1	0.0364989	0.745234	4.35177	2.09e-16	2.65e-15
LINC00184	0.00561586	0.0291816	2.37748	4.08e-05	8.61e-05
AJ011932.1	0.21809	0.0759805	-1.52122	2.11e-09	8.61e-09
GAS8-AS1	0.0707265	0.320245	2.17885	8.37e-07	2.3e-06
AC120498.10	1.18694	0.46107	-1.36419	1.09e-13	8.58e-13
AC106739.1	1.01622	0.492838	-1.04403	1.26e-13	9.83e-13
AC015912.3	1.44828	3.25236	1.16715	4.87e-09	1.89e-08
AC104794.4	0.0017668	0.121035	6.09814	2.69e-11	1.47e-10
TRHDE-AS1	0.0400734	0.00935593	-2.09869	3.52e-20	1.04e-18
MYO16-AS1	0.00522658	0.173842	5.05576	3.75e-06	9.39e-06
AC007342.4	0.581603	1.55459	1.41843	3.31e-11	1.78e-10
AC090192.2	0.116902	0.275986	1.2393	0.0208978	0.0281541
AC009065.5	7.08405	16.6936	1.23665	2.37e-15	2.52e-14
CDC42-IT1	0.0270197	0.279286	3.36966	0.000859224	0.00147776
GAPLINC	0.205913	0.583027	1.50153	1.04e-11	6.1e-11
LINC02106	0.0673653	0.0133045	-2.34009	3.59e-17	5.27e-16
AL353796.1	0.269509	0.717065	1.41177	1.61e-14	1.47e-13
AC245100.5	0.184812	0.592809	1.68151	1.32e-06	3.54e-06
SMARCA5-AS1	0.0194314	0.0626414	1.68872	0.00704592	0.0103392
AC007384.1	1.17678	0.299358	-1.9749	3.7e-19	8.55e-18
AC104819.3	0.836133	0.30137	-1.4722	6.99e-15	6.78e-14
LINC01357	0.161808	1.23906	2.9369	2.4e-17	3.67e-16
SCARNA9	0.466285	6.19442	3.73169	2.91e-12	1.85e-11
AC007608.3	0.0168647	0.0571275	1.76018	3.23e-05	6.92e-05
AC087241.2	0.152976	0.0428593	-1.83563	1.31e-05	3.01e-05
HCG14	0.0844059	0.170766	1.0166	0.024979	0.0332853
AL592071.1	0.0405776	0.0924296	1.18767	0.00526677	0.00794318
CLMAT3	0.0113747	0.175556	3.94803	2.7e-07	8e-07
AC013452.2	0.0325709	0.0963376	1.56452	0.000124531	0.000243866
PABPC4-AS1	0.169634	0.562945	1.73057	0.00190717	0.00311102
AC024451.4	0.0515437	0.208757	2.01795	0.00189771	0.00309741
MLIP-AS1	0.0111615	0.00257938	-2.11344	6.73e-34	4.66e-31
AC040934.1	0.0740593	0.238011	1.68427	0.000403678	0.000732778
AC011498.6	0.188031	0.476302	1.3409	4.34e-07	1.24e-06
AC233728.1	0.253122	0.729235	1.52655	5.21e-10	2.33e-09
AC005096.1	0.0199945	0.264448	3.72531	8.83e-06	2.08e-05
LINC02519	0.0164947	0.0592456	1.8447	2.88e-05	6.24e-05
AC011815.2	0.0376825	0.0846866	1.16824	0.0200557	0.0271229
COL4A2-AS2	0.00392141	0.0673995	4.10329	2.48e-05	5.43e-05
INE1	0.871895	1.75825	1.01191	3.51e-06	8.83e-06
LINC02323	0.376909	0.835634	1.14865	5.77e-07	1.62e-06
AC004522.3	0.0178819	0.048656	1.44412	0.018545	0.0252588
AC018695.4	0.223898	0.5462	1.28659	5.79e-07	1.62e-06
VLDLR-AS1	0.17688	0.0580221	-1.60809	3.9e-09	1.54e-08
LINC02166	0.291232	0.643644	1.14409	1.89e-10	9.06e-10
GRHL3-AS1	0.0138079	0.0655006	2.24601	0.000103323	0.00020509
MRPL20-DT	0.711581	1.87929	1.40109	3.52e-18	6.32e-17
LINC01775	0.118512	0.253214	1.09532	0.000563117	0.00100049
AL118511.1	0.0386679	0.152772	1.98217	2.96e-10	1.38e-09
AC145207.1	0.0118693	0.174006	3.87383	3.33e-11	1.79e-10
AC002091.1	0.367185	0.168613	-1.12279	5.01e-10	2.25e-09
AP000695.2	0.0299645	0.186221	2.63569	1.17e-14	1.09e-13
AP002812.3	0.0564222	0.189576	1.74844	0.0151076	0.0209008
AC090044.1	0.142017	0.0368924	-1.94467	4.09e-06	1.01e-05
AC104458.1	0.0358551	0.0171524	-1.06377	5.61e-07	1.58e-06
AC124798.1	1.80527	4.93013	1.44941	2.15e-15	2.31e-14
CSNK1G2-AS1	0.0344697	0.125642	1.86591	0.000997992	0.00170163
PGM5P3-AS1	0.027147	0.00822822	-1.72214	2.54e-13	1.9e-12
RNF139-AS1	0.129237	0.372038	1.52543	9.63e-14	7.64e-13
AC011511.3	0.0310819	0.449846	3.85529	1.37e-10	6.69e-10
LINC02086	6.62522	14.0477	1.0843	2.97e-06	7.54e-06
KCNIP2-AS1	0.145515	0.339439	1.22199	1.74e-10	8.37e-10
AC134312.1	0.116077	0.0248229	-2.22534	5.19e-18	8.87e-17
LINC02474	0.00165139	0.695145	8.71749	4.8e-10	2.16e-09
AC074050.4	0.0477894	0.201721	2.0776	1.61e-06	4.23e-06
FAM83C-AS1	0.0493885	0.281932	2.5131	5.95e-09	2.26e-08
AC138819.1	0.108361	0.0234095	-2.21068	1.12e-22	7.19e-21
AC027601.1	0.164285	0.369729	1.17026	1.08e-09	4.62e-09
AC008808.2	0.196131	0.0384173	-2.35199	4.97e-15	4.96e-14
AC093788.1	0.255171	0.692103	1.43952	2.6e-07	7.74e-07
AC022784.6	0.0245091	0.198436	3.01729	1e-08	3.7e-08
AC097717.1	0.00969989	0.0271389	1.48432	0.00717151	0.0105096
AC009102.2	0.235431	0.0284095	-3.05086	3.85e-18	6.79e-17
UNQ6494	0.0428447	0.101922	1.25027	9.81e-06	2.3e-05
AP003031.1	0.0119898	0.0995417	3.05349	1.13e-09	4.83e-09
LINC01593	0.00141457	0.32311	7.83552	1.23e-10	6.08e-10
AC009630.2	0.00233797	0.027158	3.53805	2.65e-07	7.88e-07
MRGPRF-AS1	0.120045	0.0230089	-2.3833	1.71e-13	1.32e-12
AC002511.1	0.555406	0.166275	-1.73997	3.19e-15	3.31e-14
MAPT-IT1	0.00777802	0.00349254	-1.15513	4.92e-11	2.58e-10
AC020779.2	1.22985	0.171137	-2.84526	7.83e-20	2.16e-18
AC104564.4	0.0197949	0.242843	3.61682	3.13e-09	1.25e-08
AL355987.4	0.358666	1.30795	1.8666	1.68e-11	9.49e-11
DUXAP8	0.0124887	0.188812	3.91826	1.61e-14	1.47e-13
AP006545.1	0.103483	0.310897	1.58705	3.66e-07	1.06e-06
AL049836.1	0.196756	2.10874	3.4219	3.97e-20	1.16e-18
POC1B-AS1	0.185762	0.5115	1.46128	1.05e-15	1.17e-14
LINC00996	1.01014	0.352697	-1.51805	3.59e-15	3.68e-14
AL662890.1	0.0268957	0.225046	3.06477	1.34e-11	7.69e-11
AL157838.1	0.27401	0.583164	1.08967	0.000440261	0.00079445
AC156455.1	0.503985	1.47384	1.54813	2.89e-06	7.37e-06
AL022324.3	0.0284936	0.119463	2.06786	0.00108149	0.00183383
AC145423.2	0.121906	0.393846	1.69186	4.44e-09	1.73e-08
AC110769.2	0.0648782	0.165772	1.3534	0.000637968	0.00111983
AL807757.2	0.0255389	0.225544	3.14264	0.00013392	0.000260684
AC022893.2	0.0619534	0.0172078	-1.84812	1.74e-21	7.46e-20
AC020900.1	0.0508881	0.288116	2.50125	0.0114357	0.0161641
AC093895.1	0.00159478	0.075561	5.56621	5.53e-07	1.56e-06
AC083805.2	0.0942882	0.388007	2.04093	9.32e-05	0.000186447
AC099791.2	0.0378853	0.189468	2.32224	3.8e-08	1.29e-07
AC002306.1	0.0201028	0.102682	2.35271	0.00610862	0.00908419
LINC02331	0.00311783	0.181168	5.86064	6.63e-11	3.41e-10
LINC00630	0.211248	0.493517	1.22416	4.24e-12	2.62e-11
ZFY-AS1	0.202051	0.0819904	-1.30119	0.00628325	0.00931887
AC018755.4	0.688992	0.304699	-1.1771	2.47e-07	7.36e-07
CSGALNACT2-DT	0.0958428	0.239911	1.32376	4.69e-11	2.47e-10
AC018809.1	0.224028	0.562616	1.32847	1.48e-06	3.92e-06
ATXN1-AS1	0.59995	1.2038	1.00469	2.75e-08	9.54e-08
C2orf49-DT	0.28363	0.650258	1.19701	1.24e-10	6.11e-10
AC104211.1	0.0903222	0.0170582	-2.40461	3.55e-21	1.37e-19
AC022784.1	0.0173639	0.328541	4.24191	6.21e-14	5.11e-13
AP002387.1	2.96507	6.71409	1.17913	1.58e-08	5.65e-08
A2M-AS1	0.540823	0.208492	-1.37516	3.24e-13	2.39e-12
AL163952.1	0.021656	0.0613286	1.50179	0.00313009	0.00493577
AC006237.1	0.249055	0.0768936	-1.69553	1.26e-15	1.39e-14
LINC00892	0.297016	0.125341	-1.24468	6.74e-12	4.04e-11
AC091057.1	0.489312	1.01426	1.0516	1.46e-10	7.11e-10
C11orf72	0.00999343	0.0201011	1.00823	0.0177571	0.0242573
DYRK3-AS1	0.0609718	0.154225	1.33882	0.00184808	0.00302711
AC087379.2	0.490837	0.047313	-3.37494	8.71e-22	4.47e-20
IRAIN	0.110531	0.270896	1.29329	0.000232756	0.000436803
AC079145.1	0.0516748	0.324879	2.65237	2e-11	1.11e-10
FEZF1-AS1	0.0023246	1.46378	9.2985	3.35e-20	9.97e-19
AP002812.2	0.06163	0.150333	1.28646	0.0106897	0.0152184
AL354733.2	0.00970885	0.0481929	2.31145	0.00571843	0.00855448
AP001554.1	3.92065	0.465178	-3.07524	2.1e-22	1.2e-20
LINC02577	0.00434022	0.581686	7.06633	1.24e-23	1.09e-21
PGM5P4-AS1	0.0579071	0.00971762	-2.57507	6.54e-21	2.4e-19
LINC02014	0.646026	1.35998	1.07393	8.19e-10	3.58e-09
AL023803.3	0.0234075	0.182181	2.96033	8.82e-10	3.85e-09
HELLPAR	0.00238867	0.0162975	2.77037	7.29e-15	7.02e-14
FALEC	0.111448	0.308792	1.47027	2.78e-06	7.11e-06
AL359711.2	1.00285	0.339555	-1.56239	1.29e-13	1e-12
AL591178.1	0.512824	1.19108	1.21573	3.63e-05	7.73e-05
AC078923.1	0.00487842	0.233997	5.58393	1.26e-16	1.65e-15
AL133467.1	0.412687	0.140079	-1.55881	9.51e-13	6.46e-12
Z69666.1	0.0387506	0.175164	2.17642	1.46e-05	3.33e-05
AL162595.1	0.355667	0.8935	1.32894	1.11e-11	6.5e-11
AL121829.2	0.112909	0.628031	2.47568	2.74e-10	1.28e-09
AL121906.1	0.0215659	0.116585	2.43456	0.00494461	0.00750638
AC004000.1	0.123978	0.355861	1.52123	0.036833	0.0476592
AL360181.1	0.190523	0.512005	1.42619	0.00279526	0.00444449
MNX1-AS1	1.09058	4.45662	2.03086	5.4e-20	1.53e-18
AC005670.1	0.0217837	0.111913	2.36106	7.58e-06	1.81e-05
AL390198.1	0.956686	2.66881	1.48008	0.00173216	0.00284988
LINC02585	0.496898	1.13628	1.1933	1.8e-07	5.49e-07
LIFR-AS1	0.100371	0.0235598	-2.09095	2.9e-17	4.37e-16
AC024884.2	0.013419	0.0596764	2.15289	3.61e-08	1.24e-07
LINC01489	0.0756124	0.0250058	-1.59636	6.51e-05	0.000133431
AL354993.1	0.0378961	0.147032	1.956	0.00976361	0.0139718
TM4SF1-AS1	0.10372	0.414591	1.99899	1.15e-11	6.66e-11
AP003071.4	1.25271	0.318096	-1.97752	4.25e-11	2.24e-10
LINC01625	0.0341934	0.00685779	-2.3179	5.58e-14	4.64e-13
TRPM2-AS	0.215575	2.21428	3.36057	8.53e-14	6.81e-13
AC004691.1	0.0277833	0.21072	2.92304	0.0134631	0.0187757
MED4-AS1	0.124055	0.347588	1.4864	3.14e-06	7.95e-06
AC093627.6	0.907519	0.128901	-2.81567	7.21e-14	5.87e-13
AC084125.2	0.195326	0.44718	1.19498	4.53e-09	1.76e-08
LINC02798	0.0906751	0.0248068	-1.86997	1.49e-12	9.9e-12
AC006042.1	1.65992	3.77233	1.18435	1.36e-06	3.63e-06
AL445490.1	0.052907	0.132334	1.32265	0.0186495	0.0253943
AP000944.1	0.346025	0.0652895	-2.40595	8.87e-15	8.39e-14
AC004637.1	0.341359	0.124903	-1.45048	4.21e-11	2.23e-10
AC016597.1	0.023533	0.102741	2.12625	0.00119679	0.00201515
AP001029.2	0.0248682	0.0788796	1.66535	5.3e-07	1.5e-06
AC090877.2	0.0362625	0.123185	1.76428	0.00218585	0.00352614
AC007608.2	0.00143975	0.725896	8.97781	7.52e-08	2.44e-07
LINC01871	5.6336	2.53532	-1.15189	8.25e-11	4.18e-10
AC112484.3	0.1283	0.458766	1.83824	0.00279223	0.00444094
COPDA1	0.305256	0.145902	-1.06502	7.37e-08	2.39e-07
AC021851.1	0.138054	0.442018	1.67887	1.81e-13	1.38e-12
AC073529.1	0.0661535	0.206169	1.63994	4.32e-14	3.63e-13
DSCR9	0.0240423	0.0901737	1.90713	3.58e-10	1.64e-09
AC073592.1	0.030821	0.175629	2.51054	0.000201602	0.000381831
AC084864.1	0.0559171	0.223293	1.99758	8.69e-06	2.05e-05
LINC01018	0.145105	0.0484329	-1.58304	6.3e-10	2.8e-09
AL391095.3	0.0763117	0.281361	1.88245	7.01e-08	2.29e-07
AC079766.1	0.111971	0.224937	1.00639	0.00209488	0.00339422
NEAT1	10.7389	31.2049	1.53892	0.0108084	0.0153755
AC125807.2	0.673378	1.65956	1.30131	2.81e-15	2.95e-14
AC004870.2	0.158542	0.0576568	-1.4593	4.96e-17	7.08e-16
LINC00887	0.00642835	0.0373636	2.53912	1.27e-07	3.97e-07
AL022313.4	0.0104041	0.00446101	-1.22171	3.35e-13	2.46e-12
AC022034.4	0.248665	0.0518004	-2.26316	1.21e-12	8.16e-12
HCG21	0.0482087	0.0159874	-1.59236	8.19e-09	3.06e-08
AC008115.3	0.754212	1.98831	1.3985	1.91e-10	9.13e-10
AC007406.3	0.0447778	0.276523	2.62654	7.78e-17	1.07e-15
AC010719.1	0.695625	3.49295	2.32807	1.79e-16	2.29e-15
AL009178.2	0.212475	0.472639	1.15344	0.000301117	0.000554753
DELEC1	0.0423712	0.119064	1.49059	0.00649584	0.00960331
UBE2Q1-AS1	0.160619	0.441718	1.45948	1.5e-07	4.63e-07
PHC2-AS1	0.058701	0.173017	1.55946	0.0093492	0.0134308
Z84485.1	0.126285	0.401101	1.66728	4.97e-11	2.61e-10
RNASEH1-AS1	2.80108	5.84442	1.06108	3.52e-16	4.26e-15
AC048344.4	0.0761563	0.516174	2.76082	2.23e-15	2.38e-14
LINC00628	0.129642	0.337138	1.37881	1.17e-10	5.82e-10
AC004832.5	0.0987703	0.413336	2.06517	0.000101967	0.000202616
LINC02182	0.0176331	0.122295	2.79401	0.00118597	0.00199814
SNHG32	22.6245	55.7676	1.30154	1.2e-19	3.14e-18
AC245884.8	0.375549	1.21443	1.69321	5.66e-12	3.44e-11
AC148477.3	0.0226825	0.0846391	1.89974	0.00143822	0.00239184
AF124730.1	0.0383122	0.19946	2.38022	0.000284838	0.000526162
LINC01285	0.022813	0.0796543	1.8039	1.53e-06	4.05e-06
YEATS2-AS1	0.116193	0.310846	1.41967	1.74e-10	8.37e-10
AC009065.2	7.72845	17.7368	1.1985	3.44e-15	3.55e-14
UCKL1-AS1	0.143205	0.513648	1.8427	4.55e-11	2.4e-10
AC026401.3	3.85651	10.0744	1.38532	3.12e-21	1.24e-19
LINC01273	0.151067	0.547546	1.8578	8.92e-11	4.49e-10
AC092301.1	0.151155	0.350388	1.21293	0.000248451	0.000463742
AC104472.1	0.0101706	0.0694891	2.77239	3.81e-09	1.51e-08
AC010530.1	0.10934	0.226531	1.05089	0.0175654	0.0240013
AC006449.3	0.0498162	0.156042	1.64725	2.15e-05	4.77e-05
AC116345.1	0.0599014	0.874596	3.86795	5.82e-07	1.63e-06
AC130650.2	0.128676	0.333575	1.37427	1.93e-05	4.31e-05
AL139082.1	0.0709154	0.169966	1.26107	0.000260639	0.000484603
EPHA1-AS1	0.0334985	0.109845	1.7133	0.00880034	0.0126917
SLC2A1-AS1	0.0747503	0.222164	1.57147	2.7e-07	7.99e-07
AL139819.1	0.074584	0.0295858	-1.33396	2.18e-06	5.64e-06
AP002358.1	0.0930298	0.0128128	-2.8601	9.12e-19	1.89e-17
DEPDC1-AS1	0.0290366	0.0632039	1.12214	0.00480564	0.00731949
AC007998.4	0.0119493	0.0506705	2.08422	1.25e-07	3.93e-07
AC011405.1	0.017788	0.141131	2.98806	4.69e-05	9.79e-05
AC078795.1	0.0684174	0.210585	1.62196	3.67e-06	9.2e-06
TTLL10-AS1	0.0146711	0.0432504	1.55974	0.0350386	0.0456037
AC004817.3	0.00452054	0.0257653	2.51086	0.000190744	0.000363254
LINC00891	0.0601619	0.00725236	-3.05233	1.36e-23	1.16e-21
LINC01602	0.00097654	0.219742	7.81391	4.6e-13	3.31e-12
AC067751.1	0.0260533	0.0593511	1.18781	0.0287445	0.0380102
MANCR	0.625942	0.255988	-1.28995	1.61e-11	9.12e-11
AC027808.2	0.0290986	0.249502	3.10003	0.000120909	0.000237276
MRTFA-AS1	0.0144417	0.189092	3.71078	0.02079	0.0280271
LINC00689	0.0284657	0.0138514	-1.03919	3.29e-12	2.07e-11
AC024560.1	0.0915265	0.188866	1.0451	0.00344031	0.00539576
AC137834.2	0.0115404	0.0614542	2.41282	9.87e-06	2.31e-05
LNCOC1	0.0139056	0.0320626	1.20523	7.17e-05	0.000145849
B3GALT5-AS1	3.99348	0.224476	-4.15301	2.87e-18	5.26e-17
AL121832.3	0.228317	0.827814	1.85827	2.9e-15	3.04e-14
AL139339.1	0.16461	0.0677665	-1.28041	9.71e-11	4.85e-10
Z82217.1	0.00596094	0.103105	4.11243	3.3e-05	7.07e-05
AC134312.3	0.217146	0.0420869	-2.36722	3.3e-19	7.77e-18
AC048341.2	0.574395	1.36638	1.25024	1.24e-09	5.23e-09
AL035252.2	0.00386017	0.0573653	3.89344	0.00630281	0.00934287
AC016745.1	0.00506257	0.104551	4.3682	6.47e-07	1.8e-06
AC113143.1	0.0595103	0.493467	3.05174	0.0297584	0.0391826
MACORIS	0.391322	0.167503	-1.22417	1.62e-08	5.75e-08
AC008758.2	0.0556574	0.175231	1.65461	0.000406224	0.000736389
AP000866.2	1.97692	0.527078	-1.90717	4.92e-21	1.85e-19
AC092198.1	0.012449	0.0896035	2.84753	1.25e-07	3.92e-07
LINC01484	0.0176434	0.0875413	2.31084	1.79e-11	1e-10
AC023510.2	0.264607	0.0915708	-1.53089	1.49e-13	1.15e-12
PRRT3-AS1	1.51848	4.10999	1.43651	1.51e-12	9.97e-12
AC092535.5	0.763093	2.19753	1.52595	3.23e-11	1.75e-10
AL032819.1	0.0185368	0.11288	2.60633	4.39e-05	9.21e-05
AC020763.1	0.015168	0.10381	2.77485	4.58e-06	1.13e-05
AL137003.1	0.58381	1.17001	1.00295	1.57e-07	4.82e-07
AC141930.1	0.0430124	0.25827	2.58606	0.00478797	0.00729658
AF001548.1	1.41511	0.184431	-2.93976	6.83e-13	4.77e-12
AC009522.1	0.210525	0.0280857	-2.90608	1.35e-20	4.44e-19
LINC01711	0.0143352	0.169897	3.56702	1.76e-13	1.34e-12
AC136475.5	0.0589351	0.282557	2.26135	3.93e-09	1.55e-08
AL031123.1	0.463987	0.229633	-1.01475	5.93e-12	3.59e-11
AC007277.1	0.010798	0.527618	5.61066	1.35e-13	1.04e-12
MIR1-1HG	0.062562	0.0124424	-2.33003	1.72e-15	1.86e-14
AC022733.1	0.176946	0.0449496	-1.97693	2.28e-10	1.08e-09
AC015908.4	0.120678	0.0412564	-1.54847	1.76e-19	4.36e-18
AC022079.1	0.0376838	0.199267	2.40269	0.0115258	0.0162831
AL136162.1	0.191896	0.445846	1.21622	3.25e-08	1.11e-07
AC016027.1	3.42799	0.733317	-2.22485	1.53e-21	6.88e-20
AL353747.2	0.149396	0.823619	2.46283	5.06e-09	1.95e-08
AC008760.1	0.635047	1.32234	1.05816	1.2e-09	5.07e-09
AC025580.3	0.0237935	0.0596535	1.32604	0.015106	0.0209008
SFTA1P	0.909493	0.169772	-2.42146	6.8e-18	1.15e-16
AC099811.1	0.015419	0.22399	3.86065	0.000342603	0.000628673
AL355488.1	0.747202	1.57054	1.07169	1.29e-05	2.95e-05
AL390195.1	0.162096	0.446318	1.46122	6.36e-10	2.83e-09
UCA1	0.649686	13.4938	4.37641	2.42e-16	3.04e-15
AC015849.3	0.985224	2.19369	1.15483	9.02e-06	2.12e-05
CRAT37	0.00397928	0.31242	6.29483	6.65e-10	2.94e-09
AL450332.1	0.0339066	0.0154896	-1.13027	2.45e-05	5.37e-05
RNF32-AS1	0.0477498	0.296501	2.63447	1.08e-13	8.52e-13
AC093424.1	0.0862996	0.210965	1.28958	0.0274725	0.0363804
AC109992.2	0.0366931	0.127252	1.79411	0.0108028	0.0153715
LINC02031	0.173385	0.0229512	-2.91734	5.78e-23	4.33e-21
AC144548.1	0.11385	0.297296	1.38476	1.32e-07	4.11e-07
AC099792.1	0.0247524	0.392302	3.98632	3.13e-14	2.7e-13
CCDC144NL-AS1	0.0370696	0.0999697	1.43125	6.13e-05	0.000126334
WT1-AS	0.00269083	0.0368058	3.77381	0.0013154	0.00219816
AL109615.3	0.031058	0.890808	4.84208	3.2e-24	3.42e-22
AC024941.1	0.129383	0.0462738	-1.48338	1.88e-10	9.03e-10
AL109976.1	0.0180572	0.0700262	1.95532	1.07e-07	3.39e-07
FSIP2-AS1	0.100338	0.372797	1.89352	5.3e-06	1.29e-05
LINC00877	0.114303	0.0416856	-1.45524	3.25e-14	2.79e-13
AC112491.1	1.34969	3.04272	1.17274	1.12e-05	2.59e-05
LINC00682	0.147249	0.00702082	-4.39048	8.94e-32	3.3e-29
KCNMB2-AS1	0.0283557	0.564647	4.31564	2.75e-08	9.54e-08
AL365436.2	0.106592	0.344465	1.69225	0.000479782	0.000860717
SNHG11	2.02257	5.47239	1.43598	3.97e-19	9.08e-18
GATA2-AS1	0.25883	1.88048	2.86102	3.84e-13	2.79e-12
LINC01429	0.00247569	0.0422237	4.09215	1.44e-05	3.28e-05
LINC00216	0.0920854	0.375065	2.0261	0.0194405	0.0263877
AL023803.1	0.166208	0.497827	1.58266	0.00171313	0.00282192
AC026391.1	0.296695	0.0174062	-4.09131	9.42e-38	1.3e-34
AC079779.1	0.00555142	0.0016561	-1.74507	1.33e-18	2.64e-17
AC004947.1	0.212898	0.0269261	-2.98309	6.09e-23	4.44e-21
AC114730.1	0.0393353	0.102867	1.38689	0.000770657	0.00133664
AL160291.1	0.0196904	0.0444844	1.17581	0.0262091	0.0348573
AL645608.2	0.00935997	0.0753163	3.00839	1.2e-05	2.76e-05
AC092718.5	0.0231098	0.15748	2.76859	0.000449915	0.000810285
TNS1-AS1	0.103599	0.0413554	-1.32486	2.18e-11	1.21e-10
AC064807.2	0.0478195	0.676085	3.82153	4.8e-14	4.01e-13
AC138904.1	0.0757115	0.403074	2.41246	1.59e-10	7.72e-10
AC005021.1	0.116404	0.290668	1.32023	0.0343691	0.0447849
AL928654.2	1.16736	2.57366	1.14057	3.4e-07	9.93e-07
MHENCR	2.29484	9.00159	1.97179	8.5e-20	2.32e-18
AP000873.1	0.272041	0.569199	1.06511	1.88e-06	4.9e-06
AC020891.2	0.038586	0.289854	2.90918	2.54e-12	1.64e-11
BX640514.2	0.0551147	0.298744	2.4384	8.48e-07	2.33e-06
AC007608.1	0.0389668	0.575749	3.88512	4.55e-06	1.12e-05
LINC02057	1.05042	0.203472	-2.36807	4.56e-19	1.03e-17
AC132192.2	0.427193	1.07393	1.32994	4.61e-12	2.84e-11
LINC01655	0.00202429	0.215018	6.7309	8.12e-09	3.03e-08
AL442638.1	0.0906317	0.0403951	-1.16584	5.36e-16	6.27e-15
LINC02139	0.0666343	0.028413	-1.22971	2.64e-12	1.7e-11
LINC00571	0.09723	0.234648	1.27103	0.000221294	0.000417129
FARP1-AS1	0.0727157	0.307974	2.08247	6.82e-06	1.63e-05
AC013731.1	0.119822	0.333656	1.47747	1.16e-09	4.93e-09
HECW2-AS1	0.487879	0.205883	-1.2447	5.69e-11	2.96e-10
AC145207.8	0.265002	0.573754	1.11443	0.00107049	0.00181629
BX664727.3	0.0844417	0.0283884	-1.57266	1.19e-13	9.33e-13
AP006545.2	0.108213	0.239898	1.14855	0.00822711	0.0119303
AC104365.1	0.00894726	0.431252	5.59094	3.81e-07	1.1e-06
LINC01942	0.027799	0.223948	3.01006	1.57e-09	6.52e-09
BX284668.2	0.160553	0.0477228	-1.7503	4.39e-10	1.99e-09
STAM-AS1	0.0719414	0.189268	1.39553	1.2e-09	5.07e-09
AL512306.2	0.283098	0.136105	-1.05658	1.39e-11	7.93e-11
LINC02511	0.0213115	0.00610056	-1.80462	7.71e-18	1.28e-16
AL121790.2	4.00829	0.319774	-3.64786	6.78e-23	4.7e-21
AL138820.1	0.0526596	0.1645	1.64332	0.00563907	0.00844531
OGFR-AS1	0.105012	0.246171	1.22911	2.33e-05	5.14e-05
AC107959.2	0.00343334	0.0284785	3.05219	0.000121151	0.000237582
LINC02351	0.0927088	0.0335641	-1.46579	5.63e-07	1.58e-06
DPP10-AS1	3.64755	0.786819	-2.21283	1.2e-17	1.93e-16
AP001542.3	4.50213	1.86608	-1.2706	1.03e-18	2.11e-17
PANTR1	0.12027	0.0182019	-2.72412	1.42e-27	3.29e-25
TUSC8	0.861465	3.3886	1.97583	2.09e-07	6.28e-07
AC027682.4	0.0622052	0.16339	1.39322	8.44e-05	0.000169705
AL391807.1	0.0859903	0.0163593	-2.39406	1.73e-21	7.46e-20
AC016735.1	2.00649	6.59029	1.71566	1.93e-11	1.08e-10
LINC01996	0.00916133	0.333445	5.18575	3.76e-13	2.75e-12
SERTAD4-AS1	2.80835	0.985696	-1.51051	1.62e-08	5.76e-08
AC073326.1	0.0187461	0.230775	3.62182	1.82e-05	4.08e-05
AC125616.1	0.0176552	0.202797	3.52188	9.55e-11	4.78e-10
AC022973.5	0.0874042	0.226171	1.37164	0.000269259	0.000498881
BX470102.1	0.918016	5.30288	2.53018	9.04e-20	2.44e-18
AC107081.1	0.118363	0.423719	1.83989	9.63e-14	7.64e-13
AC005387.2	0.131234	0.317798	1.27597	5.24e-07	1.48e-06
RNASEH2B-AS1	0.0411206	0.14637	1.83169	1.17e-06	3.16e-06
AC110285.3	0.0182488	0.317463	4.12072	8.34e-07	2.29e-06
AC020663.3	0.0734035	0.25647	1.80487	4.11e-07	1.18e-06
LINC01704	0.00202359	0.0467495	4.52996	1.73e-09	7.16e-09
BBOX1-AS1	0.0728293	2.42853	5.05942	3.5e-17	5.17e-16
AC004039.1	0.0178282	0.0715389	2.00457	1.47e-05	3.35e-05
AC008434.1	0.0787517	0.177502	1.17245	0.000622627	0.00109638
LINC00624	0.041214	0.161328	1.96879	2.04e-06	5.31e-06
AC211433.2	0.0452308	0.183034	2.01674	4.06e-08	1.38e-07
BVES-AS1	0.195444	0.0240531	-3.02246	1.29e-19	3.32e-18
LINC01703	0.279254	1.00582	1.84872	6.77e-15	6.6e-14
AC026333.4	0.234939	0.526149	1.16318	1.24e-06	3.35e-06
TERC	0.0207167	0.289083	3.80262	0.00111352	0.00188469
AL121895.2	0.348067	0.741116	1.09033	0.00360537	0.00563549
PRKG2-AS1	0.0349012	0.0132263	-1.39987	2.56e-11	1.41e-10
AC023090.1	0.610199	0.289716	-1.07464	7.79e-07	2.14e-06
AC010834.3	0.472728	1.15356	1.28701	6.87e-06	1.64e-05
BX284613.2	0.163564	0.0786745	-1.05588	7.57e-08	2.45e-07
CYP1B1-AS1	0.148689	0.0489403	-1.6032	1.88e-20	5.99e-19
AC005776.2	0.0837898	0.184252	1.13683	8.06e-07	2.22e-06
AL512306.3	0.294122	0.078243	-1.91038	2.21e-17	3.4e-16
SCAT2	0.185436	0.800374	2.10975	2.37e-14	2.09e-13
KCNQ1-AS1	0.00884825	0.0514843	2.54067	0.00390972	0.00607179
KCNQ1OT1	0.0209118	0.25019	3.58063	4.38e-16	5.22e-15
Z82243.1	0.188935	0.919915	2.28361	3.99e-12	2.48e-11
AC108136.1	0.00415958	0.122908	4.885	1.05e-06	2.85e-06
SLC16A1-AS1	0.116493	0.484903	2.05745	3.26e-17	4.85e-16
PURPL	0.0175504	0.543675	4.95317	3.68e-05	7.82e-05
AC109322.1	0.629379	1.34478	1.09537	6.17e-14	5.08e-13
AC107308.1	0.0275491	0.219518	2.99426	9.02e-06	2.12e-05
AL022322.2	0.00672621	0.0176159	1.38902	0.00290042	0.0045993
AC007405.3	0.532716	2.22581	2.06289	2.88e-13	2.14e-12
LINC01977	0.0274238	0.418007	3.93003	7.83e-21	2.78e-19
LINC01749	0.00337843	0.0269927	2.99814	0.000654258	0.00114552
AC108676.1	0.0442357	0.252028	2.5103	0.0166677	0.0228877
AC010331.1	0.221758	0.488309	1.13881	1.08e-07	3.4e-07
AC012313.8	0.0388989	0.115046	1.56441	6.76e-13	4.73e-12
AC020907.4	0.281764	1.22505	2.12029	2.1e-14	1.87e-13
AC010761.1	0.940232	2.48914	1.40456	8.81e-16	1e-14
AC144450.1	0.0102029	0.161027	3.98025	4.41e-07	1.26e-06
AC131953.1	0.0622595	0.18966	1.60705	0.00953434	0.0136649
AC007038.1	0.463844	1.17792	1.34453	1.29e-07	4.02e-07
AL139020.1	0.104468	0.017209	-2.60183	3.73e-12	2.32e-11
AC110995.1	0.613358	0.0845754	-2.85842	1.3e-22	8.25e-21
AL031705.1	0.0719727	0.193821	1.4292	1.03e-05	2.4e-05
AC005307.1	0.0466822	0.421199	3.17356	0.00373168	0.00581651
AL079307.1	0.00345918	0.00169808	-1.02652	5.56e-07	1.57e-06
LINC01060	0.00149697	0.018303	3.61196	1.67e-05	3.77e-05
AP003064.2	0.0809778	0.0186969	-2.11473	4.25e-12	2.63e-11
AL161719.1	0.520947	0.207439	-1.32845	1.65e-14	1.49e-13
AC137770.1	0.0656522	0.182543	1.47532	0.0230978	0.0309723
AC005041.3	0.327824	0.770577	1.23302	4.17e-08	1.41e-07
AC099850.3	3.24664	9.13165	1.49193	7.24e-18	1.22e-16
AC116552.1	0.0642152	0.255395	1.99175	1.14e-07	3.6e-07
AC011997.1	0.0281247	0.0761733	1.43745	0.0124647	0.0175025
AL121899.1	0.148609	1.01647	2.77398	6.55e-14	5.36e-13
AC109460.3	0.0681274	0.138898	1.02772	4.17e-08	1.41e-07
AC008551.1	0.0316753	0.369583	3.54447	0.000151764	0.000293152
C15orf54	0.00332152	0.0739019	4.47569	5.1e-06	1.24e-05
AC120498.6	0.336677	0.121409	-1.47149	2.18e-09	8.85e-09
AL355472.3	0.0841292	0.255499	1.60264	0.0164124	0.0225594
LINC01614	0.0159581	0.826754	5.69509	5.58e-16	6.49e-15
AC004982.1	0.192491	0.392933	1.0295	1.8e-07	5.47e-07
CASK-AS1	0.0518898	0.161102	1.63446	6.9e-05	0.00014086
AL035420.3	0.0749977	0.22776	1.6026	0.000193599	0.00036831
AC105339.2	0.0546461	0.159047	1.54126	9.28e-10	4.03e-09
AC005342.2	0.135439	0.0273648	-2.30725	1.19e-13	9.33e-13
AC245884.10	0.04779	0.365794	2.93625	0.00228974	0.00368194
AC015660.2	0.104752	0.431253	2.04155	0.000177101	0.000338553
HID1-AS1	0.188119	0.0730871	-1.36395	6.59e-13	4.62e-12
LINC02100	0.116074	0.483081	2.05722	1.26e-06	3.4e-06
AL033504.1	0.0285285	0.156593	2.45655	0.0307984	0.0404557
LINC02292	0.244398	0.0558716	-2.12905	2.21e-17	3.4e-16
AL137060.3	0.0425353	0.176667	2.0543	1.29e-16	1.7e-15
AC133528.1	0.0663338	0.269247	2.02111	2.71e-10	1.28e-09
AC118758.2	0.00110757	0.00226387	1.03139	0.022804	0.030608
LINC01929	0.00931114	0.0950138	3.35111	5.61e-10	2.5e-09
AL391056.1	0.12712	1.26867	3.31906	5.11e-19	1.14e-17
KCNJ2-AS1	1.03451	0.515298	-1.00547	1.45e-13	1.12e-12
AC114296.1	0.214419	0.668585	1.64068	0.00488162	0.00742093
SNHG1	4.08261	15.5193	1.92649	1.08e-22	7.05e-21
AP001107.5	1.09628	0.157965	-2.79494	7.94e-16	9.05e-15
AC015722.2	0.0791142	0.0256578	-1.62454	7.27e-12	4.33e-11
AL157400.4	0.0501446	0.123313	1.29816	0.00431316	0.00662956
AC005291.2	0.0192289	0.092057	2.25925	0.00189597	0.00309548
MIR924HG	0.234993	0.48629	1.0492	8.01e-05	0.000161586
KLHL30-AS1	0.0426525	0.0126336	-1.75536	1.86e-09	7.67e-09
LINC01644	0.191109	0.0548585	-1.80061	7.01e-13	4.88e-12
LINC02884	0.411437	0.0804825	-2.35392	1.24e-21	5.77e-20
AL133243.2	0.404494	1.22246	1.59559	3.04e-06	7.72e-06
AC092910.3	0.270066	0.595558	1.14093	1.12e-09	4.81e-09
AC007991.4	0.0299332	0.154394	2.3668	0.000821166	0.0014167
AC023794.2	0.0554197	0.0214662	-1.36833	5.14e-09	1.98e-08
AC058791.1	0.173245	1.17665	2.76381	9.67e-05	0.000192835
AL512652.1	0.069668	0.391352	2.4899	7.41e-11	3.79e-10
HOXC-AS2	0.0136866	0.089093	2.70255	0.00575872	0.00860776
AC126773.4	0.0432042	0.232905	2.4305	3.02e-19	7.22e-18
AC004241.3	0.436804	0.880642	1.01157	3.02e-07	8.87e-07
FAM138B	0.0118877	0.00340724	-1.8028	1.2e-11	6.94e-11
AC138028.6	0.147774	0.306842	1.0541	2.77e-08	9.59e-08
AC007216.2	0.102529	0.358888	1.8075	2.31e-05	5.08e-05
AC135388.1	0	0.581391	Inf	8.53e-13	5.86e-12
AC007497.1	0.0484673	0.237862	2.29504	2.18e-09	8.87e-09
AC109361.1	0.00749074	0.0214983	1.52105	0.0277094	0.0366854
AP000695.1	0.0764811	0.268284	1.81059	1.02e-08	3.77e-08
LINC01748	0.0768691	1.36751	4.153	1.16e-14	1.09e-13
AP002761.1	0.108138	0.279164	1.36824	0.00146659	0.00243684
AC020931.1	0.0441076	0.141687	1.68361	7.43e-09	2.79e-08
ZNF451-AS1	0.0595292	0.173144	1.5403	0.00291428	0.0046165
LINC01271	0.0113021	0.0456818	2.01503	4.47e-07	1.28e-06
AC004080.1	0.0155187	0.798115	5.68452	1.22e-10	6.06e-10
LINC01558	0.600702	1.69302	1.49488	3.76e-06	9.41e-06
AC137932.3	0.188096	0.481189	1.35513	3.7e-11	1.97e-10
AL161785.1	0.793864	0.260303	-1.6087	2.1e-16	2.65e-15
AL031716.1	0.319022	0.957625	1.58581	6.64e-10	2.94e-09
AC011466.3	0.0517917	0.169161	1.7076	1.5e-08	5.38e-08
AL162424.1	0.96841	0.24123	-2.00521	1.36e-17	2.17e-16
AC034199.1	0.0187419	0.0584749	1.64155	0.000150293	0.000290514
LINC01910	0.00994871	0.0316633	1.67023	0.00190696	0.00311102
AC068189.1	0.50707	0.0953767	-2.41048	5.24e-16	6.16e-15
AC024940.5	0.1405	0.430998	1.61712	1.9e-07	5.75e-07
SDK1-AS1	0.112977	0.0393198	-1.5227	5e-12	3.06e-11
AC010336.2	0.271711	0.064641	-2.07155	2.94e-16	3.64e-15
AC017083.1	0.0962145	0.324351	1.75323	2.46e-13	1.84e-12
AL592166.1	0.170785	0.377303	1.14354	2.99e-10	1.39e-09
AC005358.1	0.289676	0.0184826	-3.9702	5.88e-23	4.34e-21
HAGLR	9.1146	2.20593	-2.04679	1.82e-20	5.81e-19
AC112206.2	0.0134822	0.0406815	1.59332	0.00352635	0.00551976
AC026356.2	0.0712742	0.297777	2.06278	9.92e-14	7.84e-13
AC021613.1	0.0470754	0.0103926	-2.17942	1.14e-11	6.64e-11
AC020558.1	0.0630877	0.131629	1.06105	0.0116929	0.0165108
AP005233.2	0.178705	2.69166	3.91284	4.09e-15	4.15e-14
LINC02447	0.143793	0.0549334	-1.38823	1.27e-15	1.39e-14
AC103923.1	0.346143	0.127461	-1.44131	2.5e-17	3.78e-16
LINC01807	0.037963	0.674641	4.15145	0.000207492	0.000392582
LINC01719	0.10324	0.244599	1.24442	2.83e-07	8.38e-07
LINC00885	0.00885748	0.0489052	2.46502	4.52e-05	9.47e-05
AC127024.3	0.0303957	0.376594	3.63107	7.2e-05	0.00014647
AC105383.1	0.0114	0.00439915	-1.37373	3.43e-12	2.15e-11
SNHG12	1.85136	5.04256	1.44557	5.69e-19	1.26e-17
AL117332.1	0.377395	0.88289	1.22616	1.97e-11	1.1e-10
AC008764.6	0.241162	0.657614	1.44724	6.09e-16	7.04e-15
C1orf147	0.0793698	0.197529	1.3154	1.79e-06	4.68e-06
AL031667.3	0.077456	0.371705	2.26271	4.9e-09	1.9e-08
AC083906.3	0.00950764	0.105039	3.4657	7.87e-06	1.87e-05
LURAP1L-AS1	0.0327501	0.173249	2.40327	0.000406144	0.000736389
ITPRIP-AS1	0.0227907	0.161188	2.82223	8.72e-06	2.05e-05
CARNMT1-AS1	0.0940739	0.328547	1.80423	0.00470794	0.00718649
AC092667.1	0.0396728	0.00596141	-2.73442	2.02e-22	1.19e-20
AC024581.1	0.00826929	0.0688141	3.05687	5.91e-06	1.42e-05
LINC02649	0.0477123	0.183888	1.9464	2.4e-08	8.37e-08
LINC02656	0.0479273	0.120941	1.33538	0.00214079	0.00345848
AL592546.2	1.00961	0.493182	-1.03361	2.25e-12	1.46e-11
AC048337.1	0.0275204	0.0809092	1.5558	5.74e-05	0.000118896
AL031722.1	0.673094	0.331086	-1.0236	4.9e-10	2.21e-09
LINC02563	0.0458844	1.03635	4.49737	4.4e-08	1.48e-07
AC099329.2	0.0570898	0.023527	-1.27892	3.91e-14	3.31e-13
AC008543.1	0.0831989	0.167442	1.00902	4.83e-06	1.18e-05
AC007785.3	0.0280268	0.120855	2.1084	1.95e-06	5.08e-06
LINC01762	0.0421802	0.105514	1.3228	0.000180592	0.000344919
FARSA-AS1	0.0489506	0.243594	2.31508	4.35e-05	9.14e-05
AL365356.1	0.0158599	0.236098	3.89593	0.0262801	0.0349205
AC090709.1	0.0372463	0.682466	4.19559	3.24e-11	1.75e-10
EPB41L4A-DT	0.629558	0.216202	-1.54196	2.28e-18	4.24e-17
AC025154.2	0.00615674	0.405956	6.04301	1.39e-18	2.73e-17
LINC01426	0.0556171	0.234725	2.07737	8.13e-08	2.62e-07
AC132872.3	0.878916	1.87953	1.09657	8.57e-08	2.75e-07
AP000704.1	0.162242	0.377717	1.21916	2.45e-08	8.54e-08
LINC01559	19.438	9.35967	-1.05435	5.03e-09	1.94e-08
AL357874.2	0.0356796	0.109927	1.62338	0.0337262	0.0439886
NALT1	1.34299	0.653346	-1.03953	0.0110999	0.0157417
AC090825.1	0.268752	0.0918769	-1.5485	7.07e-14	5.77e-13
AL732292.2	0.104722	0.282372	1.43103	2.72e-07	8.04e-07
AC112496.1	0.208825	0.731127	1.80783	0.000300132	0.000553122
AC129492.1	0.188365	0.428306	1.18511	0.0357307	0.0464282
PP7080	107.583	13.9088	-2.95138	3.09e-13	2.28e-12
AC005264.1	0.00422802	0.047278	3.48311	5.47e-13	3.89e-12
AC037487.1	0.0181207	0.115586	2.67325	0.000440809	0.000795178
LINC01191	0.0263758	0.0686537	1.38012	0.00103999	0.00176943
AC000061.1	0.174502	1.01962	2.54672	2.38e-05	5.24e-05
AC005699.1	0.143271	0.0593601	-1.27118	1.2e-11	6.96e-11
AL031595.3	0.0157304	0.0735933	2.22602	9.62e-05	0.000191907
AC009159.3	0.347418	0.117923	-1.55883	5.31e-14	4.43e-13
AC112722.1	0.0912892	0.200748	1.13687	0.00576902	0.00862084
AC131971.1	0.0519243	0.601773	3.53474	8.7e-06	2.05e-05
AL356124.1	0.0263894	0.199628	2.91928	0.00335645	0.0052713
AC092171.1	0.104822	0.461046	2.13697	1.8e-11	1.01e-10
AC025287.2	0.0430508	0.129712	1.5912	1.51e-06	4e-06
AC007938.2	0.022574	0.0964197	2.09467	1.71e-08	6.05e-08
MIR137HG	0.00858673	0.00261847	-1.71339	7.44e-17	1.03e-15
AC093732.1	0.0304893	0.520888	4.0946	2.75e-12	1.76e-11
AC008742.1	0.00898834	0.0804871	3.16263	0.000246276	0.000460303
AC092111.1	0.102819	0.0470358	-1.12828	3.5e-10	1.61e-09
AP001527.2	0.158023	0.484647	1.6168	1.41e-11	8.09e-11
LINC01133	30.5929	10.6854	-1.51756	3.29e-17	4.89e-16
AL512274.1	0.575052	1.23443	1.10208	4.33e-06	1.07e-05
ZNF252P-AS1	0.0959401	0.242121	1.33552	3.64e-08	1.24e-07
CLLU1-AS1	0.0509123	0.420383	3.04562	7.78e-06	1.85e-05
AL157395.1	0.0370054	0.13256	1.84084	0.0223018	0.0299655
HM13-IT1	0.532527	1.64253	1.62499	7.21e-12	4.3e-11
Z95331.1	0.0158383	0.0688183	2.11937	1.89e-10	9.06e-10
AC097532.2	0.0159464	0.0424302	1.41186	0.00138854	0.0023127
AC131212.1	0.0528601	0.130918	1.30841	0.000480638	0.000861973
AC026470.2	0.0647834	0.390737	2.5925	0.00523387	0.00790218
AC010320.3	0.0799902	0.300222	1.90813	0.000304481	0.000560763
MIR4435-2HG	0.634764	1.95535	1.62313	9.01e-21	3.16e-19
AC109479.1	0.0406762	0.180671	2.1511	1.6e-07	4.92e-07
MIR378D2HG	0.0123594	0.0899269	2.86315	1.56e-10	7.56e-10
C5orf64	0.0166505	0.00665904	-1.32218	3.6e-10	1.65e-09
MIR122HG	0.00803711	0.00250839	-1.67991	7.3e-13	5.07e-12
AC107464.1	0.0107782	0.0974083	3.17593	0.000284191	0.000525141
AC096719.1	0.0267808	0.0711055	1.40876	0.00347527	0.00544443
VSTM2A-OT1	0.0518886	0.00428951	-3.59653	8.33e-45	4.61e-41
LINC01811	0.00589452	0.942499	7.32097	2.45e-19	5.91e-18
AC010422.4	0.14212	0.354576	1.31899	0.00682243	0.0100566
AL357054.4	1.30351	0.244857	-2.41239	6.79e-22	3.65e-20
AP002812.5	0.099156	0.24895	1.32808	0.0257855	0.0343187
HMGA2-AS1	0.0175734	0.20963	3.57638	2.13e-11	1.18e-10
AL138995.1	0.648093	0.165946	-1.96549	2.07e-20	6.39e-19
AF127936.1	0.0898579	0.0390063	-1.20394	7.08e-12	4.23e-11
LINC01091	0.0858424	0.318393	1.89105	5.93e-12	3.59e-11
AP006621.4	0.27385	0.62284	1.18548	0.000184636	0.000352228
PIK3IP1-DT	0.212545	0.530769	1.32031	1.56e-09	6.51e-09
LINC02320	0.135292	1.20677	3.157	1.53e-18	2.95e-17
DIRC3	0.130639	0.0369526	-1.82184	1.69e-17	2.66e-16
AC100791.2	0.0200029	0.431361	4.43061	5.81e-16	6.73e-15
HAND2-AS1	1.71905	0.0921647	-4.22126	2.16e-19	5.27e-18
AC007938.3	0.276713	0.781991	1.49876	7.98e-10	3.5e-09
PTGES2-AS1	0.0512344	0.483761	3.23911	7.28e-21	2.63e-19
AL049794.1	0.173288	0.377411	1.12297	0.000133196	0.000259549
AC120036.4	0.106478	0.0427447	-1.31674	4.71e-13	3.38e-12
AL356489.2	0.308813	0.0446423	-2.79025	1.26e-19	3.28e-18
SNHG22	0.177431	0.774757	2.12648	1.54e-06	4.07e-06
PRMT5-AS1	0.0453104	0.156563	1.78883	6.43e-15	6.29e-14
AP002852.1	0.0628098	0.157607	1.32727	0.0129445	0.0181119
SPATA3-AS1	0.0495671	0.261109	2.3972	2.1e-17	3.26e-16
AL035071.1	1.86508	3.98798	1.09642	6.53e-09	2.47e-08
MDS2	0.0434377	0.0974182	1.16524	1.37e-05	3.14e-05
LINC01132	0.0717374	0.264964	1.885	1.59e-17	2.51e-16
AP003390.1	0.608174	1.33821	1.13775	3.69e-06	9.26e-06
AC078852.2	0.026434	0.112573	2.09039	0.000985561	0.00168354
AL596223.1	0.599955	0.204204	-1.55484	3.59e-13	2.63e-12
AC120498.4	0.0508629	0.577302	3.50464	1.76e-10	8.47e-10
AC112512.1	0.0102831	0.145929	3.82692	0.00599105	0.00892614
NARF-AS1	0.0379614	0.100017	1.39764	0.00212403	0.00343441
AC112721.2	0.0159154	0.175804	3.46548	4.97e-08	1.66e-07
AL354993.2	0.188095	0.664698	1.82124	0.00131497	0.00219811
AC009262.1	0.00501017	0.119898	4.5808	7.13e-07	1.97e-06
ARHGEF38-IT1	0.093798	0.727334	2.95499	1.68e-08	5.95e-08
AC009227.1	0.0181308	0.00633428	-1.51719	1.24e-08	4.5e-08
LINC02198	0.0161608	0.0647686	2.00279	0.000377151	0.000687738
AL138760.1	0.0202468	0.160656	2.9882	3.69e-06	9.26e-06
AC027228.2	0.409098	0.828871	1.0187	4.43e-08	1.49e-07
IGFBP7-AS1	0.0335243	0.285465	3.09003	0.0010623	0.00180405
TENM3-AS1	0.0120386	0.0512292	2.0893	5.07e-05	0.000105432
AL033543.1	0.002516	0.046194	4.19851	5.29e-08	1.76e-07
LINC01022	0.095506	0.0280827	-1.76591	1.15e-12	7.76e-12
AL162582.1	0.0229896	2.1373	6.53866	2.99e-16	3.68e-15
CRPPA-AS1	0.00786502	0.0373546	2.24777	0.0112172	0.0158918
LINC00163	0.0365267	0.00886133	-2.04336	9.6e-13	6.51e-12
LINC01555	0.0414166	0.379302	3.19507	2.35e-14	2.08e-13
LINC02038	4.13506	1.1805	-1.80851	3.65e-19	8.49e-18
DDX11-AS1	0.118618	0.394966	1.73541	8.33e-19	1.75e-17
AL096828.3	0.140793	0.558894	1.989	7.34e-13	5.1e-12
HIF1A-AS3	0.18263	0.795408	2.12277	0.0144302	0.0200293
AC078850.1	0.0202622	0.0519138	1.35733	0.00498033	0.00755233
RBPMS-AS1	0.214946	0.665791	1.63109	6.85e-11	3.52e-10
AC124804.1	0.0102412	0.00480309	-1.09236	3.33e-09	1.33e-08
AC009121.3	0.124456	0.263115	1.08006	3.78e-07	1.09e-06
AC067930.4	0.103848	0.553336	2.41368	1.45e-11	8.29e-11
MIR222HG	0.613354	1.5652	1.35156	5.03e-09	1.94e-08
GK-AS1	0.252217	0.724026	1.52137	0.000359585	0.000657439
AC211476.2	0.05049	0.349011	2.7892	2.76e-08	9.57e-08
AL513327.1	0.273185	0.565062	1.04853	0.000260678	0.000484603
LINC02185	0.197492	0.0319492	-2.62794	1.42e-22	8.96e-21
LINC02097	0.0241957	0.0884323	1.86982	0.00110759	0.00187522
AC104667.2	0.323758	0.819991	1.34069	5.8e-10	2.58e-09
AC007671.1	0.0912475	0.0305318	-1.57947	1.36e-11	7.79e-11
Z92544.1	0.274811	0.63364	1.20522	1.13e-09	4.83e-09
NDUFB2-AS1	0.35067	0.713333	1.02446	2.61e-16	3.25e-15
AC009955.3	0.0289975	0.118352	2.02909	0.000334864	0.00061488
AC090527.3	0.080805	0.224951	1.47709	4.04e-05	8.53e-05
AC110619.1	0.276411	0.0946272	-1.54649	4.47e-11	2.36e-10
SNHG16	2.10315	5.9067	1.4898	9.2e-24	8.64e-22
AC010998.3	1.40066	0.375217	-1.90031	1.55e-17	2.46e-16
AC110491.1	0.180744	0.0123415	-3.87236	2.06e-22	1.2e-20
AC148476.1	0.176508	0.520662	1.56062	1.18e-09	5e-09
AC018521.6	1.35986	0.650999	-1.06274	1.07e-14	1e-13
AC092691.1	0.177607	0.034112	-2.38034	2e-33	1.11e-30
AC092119.2	0.481724	1.11742	1.21389	2.49e-08	8.68e-08
AC007216.4	0.166006	0.402139	1.27646	1.58e-05	3.57e-05
AC137056.1	0.025744	0.00243348	-3.40314	5.38e-39	9.93e-36
AC009148.1	0.0688262	0.195303	1.50468	1.14e-07	3.59e-07
AC105384.1	0.0891892	0.037391	-1.25418	7.98e-13	5.52e-12
LINC02257	0.00225294	0.300449	7.05917	1.01e-15	1.13e-14
AC004471.1	0.139206	0.44086	1.6631	3.71e-12	2.31e-11
LINC01697	0.0396247	0.0184422	-1.10339	8.2e-14	6.55e-13
AC116025.2	0.0184775	0.460464	4.63925	2.82e-19	6.76e-18
LINC00658	0.00482918	0.0745196	3.94777	2.25e-06	5.81e-06
AC106900.1	0.290156	1.8455	2.66911	1.8e-19	4.43e-18
AC036176.3	0.0029087	0.298388	6.68067	3.97e-08	1.35e-07
AC104984.1	0.0335948	0.0902082	1.42502	0.0104907	0.0149504
RASSF10-DT	0.126379	0.454681	1.8471	4.1e-07	1.18e-06
AC018553.1	0.01648	0.193669	3.55481	0.00308992	0.0048766
AC079684.1	0.287839	0.920137	1.67659	1.18e-10	5.85e-10
AL390755.1	0.0550711	0.0135452	-2.02351	5.39e-15	5.36e-14
AC015987.1	0.0672333	0.219446	1.70662	0.000486009	0.000871042
AC245884.9	0.0337304	0.120576	1.83782	0.017491	0.0239232
AC004076.2	0.0997922	0.260315	1.38326	3.77e-09	1.49e-08
AC016949.1	0.114968	0.426225	1.89038	0.00449849	0.00688901
AC117386.2	0.00293391	0.396826	7.07954	2.62e-15	2.76e-14
AC064805.2	0.0310983	0.00969937	-1.68087	2.35e-14	2.08e-13
AL021578.1	0.135291	0.849174	2.65	2.92e-12	1.86e-11
AL121845.4	0.163091	0.465004	1.51156	0.0033285	0.00522928
AC009119.1	0.146849	0.0704296	-1.06008	5.98e-10	2.66e-09
TIMMDC1-DT	0.0927344	0.231288	1.31851	1.42e-05	3.24e-05
AC087277.2	1.83086	0.79225	-1.20849	4e-13	2.9e-12
AL583810.1	0.176687	0.375329	1.08696	0.000125612	0.000245723
GDNF-AS1	0.067206	0.0263966	-1.34824	7.85e-11	4e-10
AL391421.1	0.00566163	0.11034	4.28459	1.24e-05	2.85e-05
AC104561.1	0.195698	0.0742802	-1.39758	1.83e-10	8.78e-10
SP2-AS1	0.363992	0.74261	1.0287	8.9e-10	3.88e-09
AL357079.1	0.478862	1.02855	1.10293	1.26e-08	4.57e-08
AL133243.3	0.14362	0.390953	1.44474	1.67e-05	3.76e-05
AL161729.2	0.0404982	0.296797	2.87355	0.00076067	0.00131973
LINC01979	0.0499829	0.468148	3.22746	1.62e-19	4.1e-18
LINC00941	0.0246763	0.565923	4.51941	3.37e-13	2.47e-12
AC132192.1	0.0567919	0.325904	2.52069	1.41e-06	3.76e-06
AL136084.2	1.2904	0.630966	-1.03218	0.000129853	0.000253571
ANKRD44-AS1	0.233898	0.106352	-1.13703	1.3e-08	4.68e-08
GORAB-AS1	0.298088	0.133628	-1.15751	1.7e-11	9.57e-11
EVX1-AS	0.0168492	0.516571	4.93822	5.33e-11	2.78e-10
LINC00671	0.0391019	0.0144986	-1.43132	1.57e-09	6.53e-09
LINC02588	0.531492	0.207033	-1.36018	1.63e-12	1.07e-11
MELTF-AS1	0.560734	2.28237	2.02514	3.54e-21	1.37e-19
AC009171.2	0.206043	0.505205	1.29392	4.36e-06	1.08e-05
GABPB1-AS1	0.533317	1.20043	1.17048	1.13e-06	3.06e-06
AC092652.1	0.362049	0.0346908	-3.38356	2.2e-32	9.38e-30
AC008610.1	0.808947	1.81261	1.16395	3.13e-09	1.25e-08
AC004584.1	0.0480709	0.133797	1.47681	7.03e-05	0.000143231
AC078993.1	0.128834	4.30371	5.062	2.4e-06	6.17e-06
AC025265.3	0.66107	0.211689	-1.64285	4.26e-15	4.29e-14
LINC00114	0.248349	0.792193	1.67348	4.53e-06	1.11e-05
OGFRP1	0.404427	0.85262	1.07602	5.69e-14	4.73e-13
AC078778.1	0.102369	0.27467	1.42392	0.0120726	0.0170079
AC011700.1	0.0292455	0.152566	2.38315	9.97e-12	5.84e-11
Z68871.1	0.22578	0.657939	1.54304	6.48e-09	2.45e-08
LINC01991	0.0567096	0.0102212	-2.47203	1.53e-10	7.44e-10
AP001893.1	0.194113	0.432269	1.15503	0.002	0.00324857
AL954642.1	0.190141	0.0364717	-2.38222	1.06e-14	9.97e-14
WASHC5-AS1	0.0957185	0.379494	1.98721	1.37e-06	3.66e-06
AC097641.1	0.053359	0.0247995	-1.10542	1.84e-14	1.66e-13
AC005005.4	0.00403441	0.0194008	2.26569	3.9e-09	1.54e-08
HS1BP3-IT1	0.136246	0.349156	1.35766	2.6e-05	5.67e-05
AC007272.1	0.0159704	0.041795	1.38792	0.00700008	0.0102747
LINC01563	0.0464783	0.0173923	-1.41811	1.36e-06	3.64e-06
AC011773.1	0.0311944	0.214863	2.78406	6.56e-09	2.48e-08
AL645608.8	0.0103238	0.0721473	2.80498	8.36e-05	0.000168227
RPS6KA2-IT1	0.0299843	0.112828	1.91185	0.00642945	0.00950769
AC008759.3	0.0817178	0.0347882	-1.23205	1.7e-07	5.19e-07
AC112721.1	0.0119451	0.108367	3.18144	1.47e-06	3.91e-06
AL137002.1	0.160494	0.477619	1.57334	9.75e-05	0.000194217
LINC01010	0.0118745	0.0462635	1.962	0.00635653	0.00940991
AL136115.2	0.0551319	0.525597	3.253	2.54e-05	5.54e-05
LINC01301	0.091101	0.300152	1.72015	2.23e-07	6.68e-07
LINC00265	1.03009	2.33292	1.17936	3.35e-11	1.8e-10
AC080129.2	0.438145	1.2324	1.49199	2.07e-08	7.3e-08
LINC01752	9.91687	2.27364	-2.12488	9.49e-19	1.95e-17
AC089983.1	0.0154395	0.0637655	2.04615	0.00366452	0.00571987
LINC00858	0.00741435	0.631445	6.41219	2.44e-16	3.06e-15
AC093591.2	0.00881363	0.0590129	2.74322	0.000132271	0.000257929
AC008494.3	0.809227	0.282423	-1.51869	1.38e-20	4.49e-19
ZNF667-AS1	1.2962	0.383809	-1.75583	4.09e-17	5.95e-16
LY86-AS1	0.016002	0.00711593	-1.16913	2.39e-13	1.79e-12
LINC00173	0.103903	0.246902	1.2487	0.00639295	0.00945781
AC025580.1	20.4777	7.03246	-1.54195	1e-15	1.13e-14
AL162741.1	0.0554518	0.120424	1.11881	2.95e-06	7.52e-06
AL355312.3	0.204454	5.58135	4.77077	7.27e-21	2.63e-19
AC068658.1	0.0755695	0.256139	1.76105	0.0274549	0.0363657
AC124283.3	0.0848556	0.36221	2.09374	0.0121319	0.0170766
AC068790.4	0.112778	0.443708	1.97612	0.013401	0.0186939
AC024651.1	0.12617	0.0192923	-2.70928	8.19e-12	4.84e-11
AC211433.1	0.0227694	0.268457	3.55953	5.09e-07	1.44e-06
PGM5-AS1	4.10256	0.195263	-4.39303	5.98e-24	5.92e-22
AC108058.1	0.267862	0.724148	1.4348	0.0239528	0.0320026
LINC00954	0.0902413	0.247122	1.45337	0.00271848	0.00432987
EDIL3-DT	0.594756	0.116832	-2.34786	1.09e-21	5.2e-20
LINC00836	0.0198775	0.00194064	-3.35653	2.26e-31	7.83e-29
LINC02362	1.49696	0.492166	-1.60482	4.49e-13	3.23e-12
AL442128.2	0.0705741	0.202307	1.51934	7.07e-07	1.96e-06
AC008734.1	0.0336832	0.113006	1.7463	5.97e-05	0.000123256
AL020997.2	0.0778864	0.404894	2.3781	0.00236598	0.00379681
AC010999.2	0.0654599	0.157001	1.26209	3.36e-05	7.19e-05
AL161729.3	0.0891726	0.254623	1.51369	2.4e-05	5.27e-05
AC002116.2	0.432195	1.05488	1.28732	1.5e-14	1.38e-13
AC008264.2	0.0114333	0.0577022	2.33539	1.02e-07	3.24e-07
LINC01833	0.0166468	0.369724	4.47314	3.24e-07	9.46e-07
AC132938.2	0.0547112	0.115043	1.07227	0.0170064	0.0233007
AC127024.4	0.41023	1.46162	1.83307	2.9e-08	1e-07
LINC01342	0.205643	0.492131	1.2589	7.24e-07	2e-06
AF127577.5	0.0960599	0.0455433	-1.07669	2.39e-08	8.34e-08
AC083900.1	1.11133	0.399626	-1.47557	2.06e-13	1.56e-12
INHBA-AS1	0.00501409	0.040599	3.01739	1.29e-09	5.4e-09
AP005329.1	0.231784	0.474104	1.03242	2.46e-05	5.38e-05
PTPRG-AS1	0.0257061	0.107178	2.05983	0.00201511	0.00327072
FAM218A	0.197853	0.0626187	-1.65976	5.89e-17	8.35e-16
AL592211.1	0.12614	0.315719	1.32362	1.41e-06	3.77e-06
AC084262.1	0.0138328	0.0836514	2.59629	0.00429295	0.00660399
AC127024.5	0.679771	2.32001	1.77101	1.3e-12	8.71e-12
AC068724.1	0.044557	0.13928	1.64427	3.83e-05	8.11e-05
AC078820.1	0.00957699	0.173724	4.18108	3.8e-09	1.5e-08
AC090164.3	0.0794768	0.0279204	-1.50921	2.02e-14	1.81e-13
AC091078.1	0.016987	0.00549882	-1.62724	4.25e-16	5.09e-15
VPS9D1-AS1	1.27426	8.33156	2.70893	1.63e-21	7.21e-20
AC093893.1	0.0503454	0.0146349	-1.78244	8.47e-17	1.15e-15
AC010336.5	0.0781886	0.0190479	-2.03732	4.81e-05	0.000100464
AL022157.1	0.162643	0.425534	1.38757	3.14e-05	6.75e-05
LINC02613	0.210505	0.051024	-2.04461	5.46e-08	1.81e-07
STX18-AS1	0.22331	0.467418	1.06566	3.23e-15	3.34e-14
AC007639.1	0.0635692	0.371612	2.5474	1.8e-09	7.45e-09
AL161630.1	0.0753275	0.375802	2.31872	0.00390654	0.00606856
PLUT	0.00786609	0.380491	5.59607	1.07e-20	3.59e-19
LINC02823	0.0476208	0.0163083	-1.54598	2.81e-09	1.13e-08
AC015922.3	6.0491	2.18301	-1.4704	1.49e-18	2.89e-17
LINC00698	0.00284339	0.0715755	4.65378	5.42e-13	3.87e-12
AC243967.2	0.0922785	0.620765	2.74998	4.87e-07	1.38e-06
LINC01394	0.238587	0.0707104	-1.75452	7.03e-14	5.74e-13
AC073323.1	0.00357626	0.0999478	4.80465	9.3e-10	4.04e-09
PSPC1-AS2	0.398796	0.90771	1.18658	3.88e-05	8.22e-05
AL358115.1	0.156823	0.401877	1.35762	6.04e-06	1.45e-05
LINC02875	0.06459	0.204872	1.66534	6.71e-07	1.87e-06
AP003352.1	0.837595	2.4551	1.55146	7.31e-19	1.56e-17
MAFTRR	0.178173	0.0816267	-1.12617	3.61e-11	1.93e-10
AC126365.1	0.00641241	0.0255011	1.99162	3.58e-05	7.64e-05
AC137932.2	0.0272813	0.180673	2.72739	7.83e-09	2.93e-08
LINC01855	0.113063	0.00589632	-4.26116	1.76e-24	2.21e-22
LINC00402	0.121922	0.0329994	-1.88545	4.44e-18	7.72e-17
LINC00513	0.649625	2.29557	1.82117	7.9e-09	2.96e-08
AC008514.1	0.0254962	0.156461	2.61745	0.0126927	0.0177955
AL161729.4	0.169124	0.811511	2.26253	1.7e-12	1.11e-11
AP001610.3	2.12771	0.886672	-1.26283	1.1e-09	4.73e-09
FAM78B-AS1	0.365385	0.129595	-1.49541	4.12e-11	2.18e-10
AL161629.1	0.0980691	0.0145833	-2.74948	2.02e-18	3.8e-17
KLF7-IT1	0.0618022	0.365312	2.5634	0.00292068	0.00462532
LINC01081	0.408477	0.134079	-1.60717	1.17e-17	1.88e-16
AC005993.1	0.320207	0.88488	1.46648	0.0174862	0.0239226
AC091729.2	0.0365974	0.130685	1.83628	0.00509068	0.0077091
AL807752.4	0.0191801	0.126087	2.71674	3.84e-08	1.31e-07
AC079466.1	0.000938742	0.193041	7.68396	6.37e-10	2.83e-09
AC027807.2	0.213111	0.0495896	-2.1035	5.36e-16	6.27e-15
AC010655.2	0.0588882	0.277288	2.23534	6.72e-12	4.04e-11
HOTAIR	0.0240234	0.29169	3.60192	0.00229457	0.00368756
AC135178.6	0.274734	0.664889	1.27508	1.44e-12	9.54e-12
SKAP1-AS1	0.0218073	0.131482	2.59198	0.000994574	0.00169684
AC108865.1	0.983006	5.73243	2.54388	0.00379101	0.00590234
AC005281.1	0.115494	0.0548428	-1.07445	1.77e-07	5.38e-07
EMSLR	1.03189	8.74054	3.08243	1.05e-17	1.7e-16
AC145285.6	0.207341	0.616016	1.57096	4.76e-13	3.41e-12
AP002761.4	3.57068	1.4695	-1.28087	2.7e-14	2.35e-13
AC022165.1	0.0305315	0.127833	2.06589	0.000385556	0.00070191
AC015909.2	0.0587074	0.0281395	-1.06095	2.61e-06	6.7e-06
RBM38-AS1	0.284643	0.119662	-1.25019	1.3e-08	4.68e-08
LINC01424	0.0691242	0.219541	1.66723	1.01e-09	4.33e-09
AC087289.1	0.0593193	0.134443	1.18042	0.00117611	0.00198274
C3orf35	0.107608	0.260612	1.27612	1.4e-08	5.02e-08
GAS6-AS1	0.209626	2.72288	3.69924	1.31e-18	2.62e-17
AC104088.1	0.265207	0.868788	1.71188	2.45e-10	1.16e-09
MIR22HG	11.8414	3.74438	-1.66104	2e-21	8.38e-20
AL121906.2	0.180004	0.498577	1.46979	1.36e-09	5.71e-09
AL162727.1	0.00392852	0.0269646	2.77901	4.49e-09	1.75e-08
OSTN-AS1	0.443064	0.0693504	-2.67554	3.03e-17	4.54e-16
AC253536.6	0.422968	0.875768	1.05	5.77e-07	1.62e-06
GK-IT1	0.0627294	0.306243	2.28746	7.93e-05	0.00016007
[truncated: 531 more rows]

## Sheet: COR
filter_ferro_gene_expr	lncRNA	cor	pvalue	Regulation
ALOX12	DNMBP-AS1	0.495696	4.53319e-26	postive
ATM	DNMBP-AS1	0.407056	2.57151e-17	postive
RB1	DNMBP-AS1	0.457648	5.35997e-22	postive
OTUB1	DNMBP-AS1	-0.419796	2.01618e-18	negative
ARNTL	DNMBP-AS1	0.429133	2.90956e-19	postive
IREB2	BCL2L1-AS1	0.555941	1.15689e-33	postive
ATG7	BCL2L1-AS1	0.412572	8.6543e-18	postive
ALOX12	BCL2L1-AS1	0.760348	3.21051e-76	postive
MAPK1	BCL2L1-AS1	0.41626	4.1318e-18	postive
ZEB1	BCL2L1-AS1	0.577677	8.39863e-37	postive
PRKAA1	BCL2L1-AS1	0.401097	8.15367e-17	postive
TGFBR1	BCL2L1-AS1	0.609635	7.22941e-42	postive
ATM	BCL2L1-AS1	0.811718	1.61025e-94	postive
RB1	BCL2L1-AS1	0.466145	7.2998e-23	postive
HELLS	BCL2L1-AS1	0.722841	1.5122e-65	postive
ARNTL	BCL2L1-AS1	0.541354	1.10648e-31	postive
ATG7	AC011676.3	0.418905	2.41795e-18	postive
ALOX12	AC011676.3	0.802383	8.4842e-91	postive
ATM	AC011676.3	0.539842	1.75282e-31	postive
EGLN2	AC011676.3	0.438317	4.08377e-20	postive
HELLS	AC011676.3	0.483902	9.41497e-25	postive
ARNTL	AC011676.3	0.501889	8.7872e-27	postive
IREB2	AL157392.4	0.613142	1.85283e-42	postive
ALOX12	AL157392.4	0.455137	9.55968e-22	postive
NOX4	AL157392.4	0.526556	9.05504e-30	postive
ZEB1	AL157392.4	0.698287	1.81752e-59	postive
PRKAA2	AL157392.4	0.480885	2.00728e-24	postive
PRKAA1	AL157392.4	0.493264	8.55473e-26	postive
TGFBR1	AL157392.4	0.726848	1.33319e-66	postive
ATM	AL157392.4	0.825138	2.99144e-100	postive
RB1	AL157392.4	0.517202	1.31344e-28	postive
HELLS	AL157392.4	0.67697	1.1404e-54	postive
ALOX12	AC090617.5	0.486706	4.62615e-25	postive
ARNTL	AC090617.5	0.409061	1.73515e-17	postive
IREB2	NUTM2B-AS1	0.614427	1.12012e-42	postive
ALOX12	NUTM2B-AS1	0.604603	4.95243e-41	postive
NOX4	NUTM2B-AS1	0.538757	2.43535e-31	postive
MAPK1	NUTM2B-AS1	0.414388	6.02091e-18	postive
ZEB1	NUTM2B-AS1	0.720714	5.39697e-65	postive
PRKAA2	NUTM2B-AS1	0.54816	1.35496e-32	postive
PRKAA1	NUTM2B-AS1	0.44836	4.44994e-21	postive
TGFBR1	NUTM2B-AS1	0.738949	6.63287e-70	postive
ANO6	NUTM2B-AS1	0.421867	1.31925e-18	postive
ATM	NUTM2B-AS1	0.868871	5.50188e-123	postive
RB1	NUTM2B-AS1	0.536267	5.15522e-31	postive
HELLS	NUTM2B-AS1	0.720221	7.23474e-65	postive
ARNTL	NUTM2B-AS1	0.465675	8.16273e-23	postive
IREB2	DHRSX-IT1	0.470475	2.58604e-23	postive
ALOX12	DHRSX-IT1	0.486588	4.76701e-25	postive
ZEB1	DHRSX-IT1	0.420098	1.89573e-18	postive
TGFBR1	DHRSX-IT1	0.480023	2.48904e-24	postive
ATM	DHRSX-IT1	0.606665	2.26072e-41	postive
HELLS	DHRSX-IT1	0.547383	1.72595e-32	postive
IREB2	AC092718.4	0.409893	1.4725e-17	postive
ALOX12	AC092718.4	0.605432	3.61627e-41	postive
ZEB1	AC092718.4	0.472353	1.64153e-23	postive
PRKAA2	AC092718.4	0.485469	6.33345e-25	postive
TGFBR1	AC092718.4	0.507562	1.89813e-27	postive
ATM	AC092718.4	0.675007	3.00945e-54	postive
HELLS	AC092718.4	0.566042	4.2989e-35	postive
ATM	DGUOK-AS1	0.512452	4.94995e-28	postive
HELLS	DGUOK-AS1	0.517407	1.23977e-28	postive
CDO1	AL391422.4	0.506951	2.24207e-27	postive
KEAP1	AC137630.3	0.489044	2.54492e-25	postive
BAP1	AC137630.3	0.400198	9.68391e-17	postive
HMGB1	AC137630.3	-0.411158	1.14637e-17	negative
OTUB1	AC137630.3	0.415214	5.10039e-18	postive
IREB2	AC006480.2	0.635465	2.10642e-46	postive
ALOX12	AC006480.2	0.517358	1.25705e-28	postive
NOX4	AC006480.2	0.535018	7.492e-31	postive
MAPK1	AC006480.2	0.414748	5.60091e-18	postive
ZEB1	AC006480.2	0.712527	6.4778e-63	postive
PRKAA2	AC006480.2	0.581176	2.49339e-37	postive
PRKAA1	AC006480.2	0.507103	2.15133e-27	postive
TGFBR1	AC006480.2	0.773369	2.13415e-80	postive
ANO6	AC006480.2	0.42943	2.73316e-19	postive
ATM	AC006480.2	0.88592	3.43749e-134	postive
RB1	AC006480.2	0.500578	1.2472e-26	postive
HELLS	AC006480.2	0.745963	6.63594e-72	postive
EGFR	LINC02541	0.414527	5.85498e-18	postive
ACSF2	LINC01315	0.400489	9.161e-17	postive
ALOX12	LINC01730	0.587473	2.69945e-38	postive
EGLN2	LINC01730	0.455428	8.94199e-22	postive
IREB2	AL020997.3	0.628871	3.32681e-45	postive
ALOX12	AL020997.3	0.415655	4.66813e-18	postive
NOX4	AL020997.3	0.526775	8.49779e-30	postive
ZEB1	AL020997.3	0.705963	2.66943e-61	postive
PRKAA2	AL020997.3	0.467282	5.56603e-23	postive
PRKAA1	AL020997.3	0.497385	2.9072e-26	postive
TGFBR1	AL020997.3	0.764789	1.29475e-77	postive
ATM	AL020997.3	0.815491	4.39628e-96	postive
RB1	AL020997.3	0.552626	3.32629e-33	postive
HELLS	AL020997.3	0.679597	3.07426e-55	postive
ARNTL	AL020997.3	0.418565	2.59076e-18	postive
ATM	AL139099.2	0.428476	3.34038e-19	postive
PRKAA2	AL355922.4	0.587686	2.50109e-38	postive
TGFBR1	AL355922.4	0.456103	7.65598e-22	postive
ATM	AL355922.4	0.467476	5.31397e-23	postive
HELLS	AL355922.4	0.413486	7.21243e-18	postive
ALOX12	AL022238.2	0.589683	1.22277e-38	postive
ZEB1	AL022238.2	0.404091	4.57929e-17	postive
ATM	AL022238.2	0.420625	1.70192e-18	postive
ALOX12	AL158212.2	0.681069	1.46681e-55	postive
ATM	AL158212.2	0.468568	4.09184e-23	postive
HELLS	AL158212.2	0.408777	1.8347e-17	postive
LAMP2	USP27X-AS1	0.546741	2.1078e-32	postive
IREB2	UBOX5-AS1	0.541456	1.0727e-31	postive
ALOX12	UBOX5-AS1	0.749091	8.09888e-73	postive
ZEB1	UBOX5-AS1	0.586154	4.31661e-38	postive
TGFBR1	UBOX5-AS1	0.569789	1.23141e-35	postive
ATM	UBOX5-AS1	0.776705	1.63591e-81	postive
RB1	UBOX5-AS1	0.413939	6.58716e-18	postive
HELLS	UBOX5-AS1	0.67407	4.77205e-54	postive
ARNTL	UBOX5-AS1	0.470665	2.47008e-23	postive
IREB2	AL162430.2	0.610584	5.01062e-42	postive
ALOX12	AL162430.2	0.67864	4.96451e-55	postive
NOX4	AL162430.2	0.480582	2.16494e-24	postive
MAPK1	AL162430.2	0.435686	7.21118e-20	postive
ZEB1	AL162430.2	0.679864	2.68879e-55	postive
PRKAA2	AL162430.2	0.447366	5.55958e-21	postive
PRKAA1	AL162430.2	0.46645	6.78841e-23	postive
TGFBR1	AL162430.2	0.712794	5.55552e-63	postive
ANO6	AL162430.2	0.416933	3.6067e-18	postive
ATM	AL162430.2	0.849433	5.46417e-112	postive
RB1	AL162430.2	0.471768	1.89187e-23	postive
HELLS	AL162430.2	0.719938	8.55914e-65	postive
ARNTL	AL162430.2	0.490704	1.66063e-25	postive
IREB2	AL132780.1	0.570228	1.06238e-35	postive
ALOX12	AL132780.1	0.577908	7.7547e-37	postive
MAPK1	AL132780.1	0.453343	1.44125e-21	postive
ZEB1	AL132780.1	0.544283	4.50815e-32	postive
PRKAA2	AL132780.1	0.424487	7.68087e-19	postive
TGFBR1	AL132780.1	0.58641	3.94173e-38	postive
ATM	AL132780.1	0.736373	3.46871e-69	postive
HELLS	AL132780.1	0.687137	6.61248e-57	postive
OTUB1	AL132780.1	-0.416212	4.17207e-18	negative
ARNTL	AL132780.1	0.487508	3.77066e-25	postive
HIF1A	AL132780.1	0.430023	2.41176e-19	postive
EGLN2	AC009065.8	0.448386	4.42439e-21	postive
CHMP5	B4GALT1-AS1	0.484919	7.28028e-25	postive
IREB2	AL513550.1	0.498583	2.11863e-26	postive
ALOX12	AL513550.1	0.663718	6.9273e-52	postive
ZEB1	AL513550.1	0.495778	4.43658e-26	postive
TGFBR1	AL513550.1	0.530549	2.81819e-30	postive
ATM	AL513550.1	0.661839	1.67416e-51	postive
RB1	AL513550.1	0.409276	1.66322e-17	postive
HELLS	AL513550.1	0.554625	1.7622e-33	postive
ARNTL	AL513550.1	0.497949	2.50563e-26	postive
IREB2	AL390195.2	0.588386	1.94746e-38	postive
ALOX12	AL390195.2	0.549464	9.00989e-33	postive
NOX4	AL390195.2	0.504714	4.11219e-27	postive
MAPK1	AL390195.2	0.414578	5.79518e-18	postive
ZEB1	AL390195.2	0.682914	5.76055e-56	postive
PRKAA2	AL390195.2	0.58701	3.18398e-38	postive
PRKAA1	AL390195.2	0.44156	2.01218e-20	postive
TGFBR1	AL390195.2	0.740545	2.35629e-70	postive
ANO6	AL390195.2	0.431258	1.85688e-19	postive
ATM	AL390195.2	0.832187	1.84336e-103	postive
RB1	AL390195.2	0.438056	4.32137e-20	postive
HELLS	AL390195.2	0.706584	1.88605e-61	postive
AKR1C3	AL355001.2	0.448748	4.07855e-21	postive
SOCS1	AP006621.1	0.412787	8.29273e-18	postive
IREB2	THCAT158	0.54433	4.4435e-32	postive
ALOX12	THCAT158	0.507255	2.06409e-27	postive
NOX4	THCAT158	0.610081	6.08696e-42	postive
MAPK1	THCAT158	0.417405	3.27839e-18	postive
ZEB1	THCAT158	0.860252	6.62569e-118	postive
PRKAA2	THCAT158	0.505515	3.31055e-27	postive
TGFBR1	THCAT158	0.757023	3.39431e-75	postive
ANO6	THCAT158	0.442578	1.60891e-20	postive
ATM	THCAT158	0.736126	4.05951e-69	postive
HELLS	THCAT158	0.578555	6.20078e-37	postive
ARNTL	THCAT158	0.46836	4.30136e-23	postive
IREB2	AC099343.2	0.451084	2.40812e-21	postive
ATG7	AC099343.2	0.428317	3.45407e-19	postive
ALOX12	AC099343.2	0.855898	1.82144e-115	postive
ZEB1	AC099343.2	0.486854	4.45448e-25	postive
TGFBR1	AC099343.2	0.456233	7.43151e-22	postive
ATM	AC099343.2	0.682416	7.41959e-56	postive
EGLN2	AC099343.2	0.42875	3.15382e-19	postive
HELLS	AC099343.2	0.607651	1.55072e-41	postive
ARNTL	AC099343.2	0.552677	3.27318e-33	postive
ALOX12	AC084018.1	0.436674	5.82823e-20	postive
IREB2	AC009095.1	0.627696	5.40352e-45	postive
ALOX12	AC009095.1	0.712205	7.7939e-63	postive
NOX4	AC009095.1	0.429294	2.81269e-19	postive
MAPK1	AC009095.1	0.440394	2.59765e-20	postive
ZEB1	AC009095.1	0.64499	3.4649e-48	postive
PRKAA2	AC009095.1	0.487795	3.50409e-25	postive
PRKAA1	AC009095.1	0.455201	9.4202e-22	postive
TGFBR1	AC009095.1	0.69585	6.75076e-59	postive
ANO6	AC009095.1	0.412239	9.24831e-18	postive
ATM	AC009095.1	0.897246	1.13359e-142	postive
RB1	AC009095.1	0.490182	1.89952e-25	postive
HELLS	AC009095.1	0.783749	6.21932e-84	postive
ARNTL	AC009095.1	0.520928	4.57078e-29	postive
IREB2	AL354696.1	0.402593	6.11573e-17	postive
ZEB1	AL354696.1	0.403159	5.48352e-17	postive
TGFBR1	AL354696.1	0.418477	2.6374e-18	postive
HMGB1	AL354696.1	0.491459	1.36639e-25	postive
ATM	AL354696.1	0.54294	6.81232e-32	postive
RB1	AL354696.1	0.660664	2.89705e-51	postive
HELLS	AL354696.1	0.455479	8.83746e-22	postive
MYB	REPIN1-AS1	0.504733	4.09044e-27	postive
IREB2	AF127577.4	0.586064	4.45747e-38	postive
ATG5	AF127577.4	0.466957	6.01559e-23	postive
ACSL4	AF127577.4	0.456236	7.42611e-22	postive
ZEB1	AF127577.4	0.556245	1.04933e-33	postive
PRKAA1	AF127577.4	0.599181	3.79233e-40	postive
TGFBR1	AF127577.4	0.59089	7.91259e-39	postive
ANO6	AF127577.4	0.404457	4.26609e-17	postive
HMGB1	AF127577.4	0.472236	1.68847e-23	postive
ATM	AF127577.4	0.692176	4.75829e-58	postive
MTDH	AF127577.4	0.443143	1.42046e-20	postive
RB1	AF127577.4	0.725908	2.3658e-66	postive
HELLS	AF127577.4	0.557167	7.80485e-34	postive
OTUB1	AF127577.4	-0.429092	2.93494e-19	negative
ARNTL	AF127577.4	0.473753	1.16737e-23	postive
TMBIM4	AF127577.4	0.430211	2.31752e-19	postive
IREB2	AC138150.1	0.546009	2.645e-32	postive
ALOX12	AC138150.1	0.465286	8.95295e-23	postive
NOX4	AC138150.1	0.47431	1.0189e-23	postive
MAPK1	AC138150.1	0.410665	1.26401e-17	postive
ZEB1	AC138150.1	0.626639	8.3445e-45	postive
PRKAA2	AC138150.1	0.67803	6.72991e-55	postive
PRKAA1	AC138150.1	0.431609	1.72362e-19	postive
TGFBR1	AC138150.1	0.739447	4.80568e-70	postive
ATM	AC138150.1	0.853734	2.77111e-114	postive
RB1	AC138150.1	0.433006	1.28035e-19	postive
HELLS	AC138150.1	0.731462	7.70375e-68	postive
IREB2	CHRM3-AS2	0.622926	3.78735e-44	postive
ALOX12	CHRM3-AS2	0.480659	2.12412e-24	postive
NOX4	CHRM3-AS2	0.534717	8.19588e-31	postive
ZEB1	CHRM3-AS2	0.709151	4.44397e-62	postive
PRKAA1	CHRM3-AS2	0.463034	1.52455e-22	postive
TGFBR1	CHRM3-AS2	0.694333	1.51714e-58	postive
ATM	CHRM3-AS2	0.784957	2.34302e-84	postive
RB1	CHRM3-AS2	0.482696	1.27529e-24	postive
HELLS	CHRM3-AS2	0.636865	1.16223e-46	postive
ARNTL	CHRM3-AS2	0.423264	9.8921e-19	postive
IREB2	CR936218.1	0.56353	9.85294e-35	postive
ALOX12	CR936218.1	0.731858	6.01344e-68	postive
NOX4	CR936218.1	0.411554	1.05969e-17	postive
MAPK1	CR936218.1	0.439685	3.03265e-20	postive
ZEB1	CR936218.1	0.622606	4.30994e-44	postive
PRKAA2	CR936218.1	0.536948	4.20235e-31	postive
TGFBR1	CR936218.1	0.662677	1.13029e-51	postive
ANO6	CR936218.1	0.411011	1.18042e-17	postive
ATM	CR936218.1	0.869071	4.15371e-123	postive
RB1	CR936218.1	0.445302	8.80817e-21	postive
HELLS	CR936218.1	0.753061	5.36574e-74	postive
ARNTL	CR936218.1	0.508043	1.66469e-27	postive
IREB2	AC004223.2	0.583041	1.29712e-37	postive
ALOX12	AC004223.2	0.519794	6.31066e-29	postive
NOX4	AC004223.2	0.444458	1.06222e-20	postive
ZEB1	AC004223.2	0.62632	9.50862e-45	postive
PRKAA1	AC004223.2	0.428315	3.45591e-19	postive
TGFBR1	AC004223.2	0.682391	7.51467e-56	postive
ATM	AC004223.2	0.75644	5.11375e-75	postive
HELLS	AC004223.2	0.664844	4.07018e-52	postive
ARNTL	AC004223.2	0.401207	7.98323e-17	postive
IREB2	AL035071.2	0.63156	1.08829e-45	postive
ALOX12	AL035071.2	0.512879	4.39664e-28	postive
ACSL4	AL035071.2	0.400422	9.27923e-17	postive
MAPK1	AL035071.2	0.419916	1.96761e-18	postive
ZEB1	AL035071.2	0.590839	8.0622e-39	postive
PRKAA1	AL035071.2	0.508133	1.62441e-27	postive
TGFBR1	AL035071.2	0.697204	3.2609e-59	postive
ATM	AL035071.2	0.84816	2.52849e-111	postive
RB1	AL035071.2	0.530545	2.82182e-30	postive
HELLS	AL035071.2	0.774099	1.22081e-80	postive
ARNTL	AL035071.2	0.47875	3.41529e-24	postive
IREB2	AC087276.1	0.633252	5.35822e-46	postive
ALOX12	AC087276.1	0.63662	1.28999e-46	postive
NOX4	AC087276.1	0.54622	2.47719e-32	postive
MAPK1	AC087276.1	0.436604	5.91642e-20	postive
ZEB1	AC087276.1	0.736535	3.12661e-69	postive
PRKAA2	AC087276.1	0.51943	6.99742e-29	postive
PRKAA1	AC087276.1	0.479334	2.9545e-24	postive
TGFBR1	AC087276.1	0.765021	1.09272e-77	postive
ANO6	AC087276.1	0.431056	1.9384e-19	postive
ATM	AC087276.1	0.905476	1.75126e-149	postive
RB1	AC087276.1	0.505617	3.22011e-27	postive
HELLS	AC087276.1	0.762169	8.67865e-77	postive
ARNTL	AC087276.1	0.501292	1.03098e-26	postive
NOX4	MAP3K20-AS1	0.450096	3.01095e-21	postive
ZEB1	MAP3K20-AS1	0.430662	2.10674e-19	postive
TGFBR1	MAP3K20-AS1	0.473247	1.32064e-23	postive
ALOX12	MAP3K5-AS1	0.772243	5.02785e-80	postive
ZEB1	MAP3K5-AS1	0.429649	2.6099e-19	postive
ATM	MAP3K5-AS1	0.511138	7.11856e-28	postive
HELLS	MAP3K5-AS1	0.448911	3.93205e-21	postive
ARNTL	MAP3K5-AS1	0.454473	1.11326e-21	postive
IREB2	UBR5-AS1	0.416899	3.63155e-18	postive
EMC2	UBR5-AS1	0.773298	2.25179e-80	postive
PRKAA2	UBR5-AS1	0.544687	3.9802e-32	postive
PRKAA1	UBR5-AS1	0.481596	1.68063e-24	postive
TGFBR1	UBR5-AS1	0.504203	4.7192e-27	postive
HMGB1	UBR5-AS1	0.416511	3.92784e-18	postive
ATM	UBR5-AS1	0.592607	4.24826e-39	postive
MTDH	UBR5-AS1	0.647094	1.37094e-48	postive
RB1	UBR5-AS1	0.416666	3.80662e-18	postive
HELLS	UBR5-AS1	0.542447	7.9223e-32	postive
TGFBR1	CKMT2-AS1	0.400695	8.80629e-17	postive
ATM	CKMT2-AS1	0.5318	1.94909e-30	postive
HELLS	CKMT2-AS1	0.425636	6.05048e-19	postive
ATM	LINC01588	0.413528	7.15172e-18	postive
IREB2	AC012150.2	0.577568	8.72196e-37	postive
ATG7	AC012150.2	0.407539	2.33954e-17	postive
ALOX12	AC012150.2	0.732122	5.09879e-68	postive
NOX4	AC012150.2	0.444154	1.13607e-20	postive
MAPK1	AC012150.2	0.436724	5.76557e-20	postive
ZEB1	AC012150.2	0.647292	1.25584e-48	postive
PRKAA2	AC012150.2	0.474435	9.88168e-24	postive
PRKAA1	AC012150.2	0.424455	7.73197e-19	postive
TGFBR1	AC012150.2	0.682353	7.66022e-56	postive
ANO6	AC012150.2	0.41952	2.1331e-18	postive
ATM	AC012150.2	0.85392	2.19717e-114	postive
RB1	AC012150.2	0.420673	1.6854e-18	postive
HELLS	AC012150.2	0.744569	1.67642e-71	postive
ARNTL	AC012150.2	0.503282	6.04871e-27	postive
ALOX12	AD001527.1	0.671877	1.39281e-53	postive
ZEB1	AD001527.1	0.446317	7.02782e-21	postive
ATM	AD001527.1	0.545504	3.09258e-32	postive
EGLN2	AD001527.1	0.435129	8.12935e-20	postive
HELLS	AD001527.1	0.504667	4.1643e-27	postive
IREB2	AC010186.3	0.630908	1.42866e-45	postive
ALOX12	AC010186.3	0.519104	7.67646e-29	postive
ACSL4	AC010186.3	0.402589	6.1204e-17	postive
NOX4	AC010186.3	0.586572	3.72112e-38	postive
MAPK1	AC010186.3	0.409541	1.57844e-17	postive
ZEB1	AC010186.3	0.745423	9.50786e-72	postive
PRKAA2	AC010186.3	0.531945	1.86725e-30	postive
PRKAA1	AC010186.3	0.480941	1.97959e-24	postive
TGFBR1	AC010186.3	0.81071	4.15585e-94	postive
ANO6	AC010186.3	0.446809	6.29603e-21	postive
ATM	AC010186.3	0.869873	1.33757e-123	postive
RB1	AC010186.3	0.54847	1.2298e-32	postive
HELLS	AC010186.3	0.717993	2.6998e-64	postive
ARNTL	AC010186.3	0.460714	2.62712e-22	postive
IREB2	AC026367.2	0.402854	5.81603e-17	postive
ALOX12	AC026367.2	0.427824	3.83055e-19	postive
ZEB1	AC026367.2	0.488368	3.02664e-25	postive
PRKAA2	AC026367.2	0.538483	2.6457e-31	postive
TGFBR1	AC026367.2	0.522618	2.81983e-29	postive
ATM	AC026367.2	0.661936	1.59948e-51	postive
HELLS	AC026367.2	0.546312	2.40748e-32	postive
IREB2	AC073487.1	0.500733	1.19675e-26	postive
ALOX12	AC073487.1	0.748168	1.51178e-72	postive
ZEB1	AC073487.1	0.556811	8.74989e-34	postive
TGFBR1	AC073487.1	0.544996	3.61863e-32	postive
ATM	AC073487.1	0.715405	1.2267e-63	postive
HELLS	AC073487.1	0.630645	1.59408e-45	postive
ARNTL	AC073487.1	0.477814	4.30599e-24	postive
ALOX12	AL136295.7	0.680573	1.88274e-55	postive
ATM	AL136295.7	0.41968	2.06456e-18	postive
EGLN2	AL136295.7	0.438659	3.79117e-20	postive
NOX4	AC060766.3	0.562338	1.45671e-34	postive
ZEB1	AC060766.3	0.613104	1.88031e-42	postive
TGFBR1	AC060766.3	0.58011	3.6153e-37	postive
ATM	AC060766.3	0.510837	7.73312e-28	postive
IREB2	AC016727.1	0.550165	7.2321e-33	postive
ALOX12	AC016727.1	0.559001	4.31807e-34	postive
ZEB1	AC016727.1	0.59005	1.07144e-38	postive
PRKAA1	AC016727.1	0.40504	3.80919e-17	postive
TGFBR1	AC016727.1	0.610049	6.16338e-42	postive
ATM	AC016727.1	0.722613	1.7346e-65	postive
HELLS	AC016727.1	0.583082	1.2785e-37	postive
IREB2	MSC-AS1	0.529461	3.87944e-30	postive
ALOX12	MSC-AS1	0.444686	1.00981e-20	postive
ACSL4	MSC-AS1	0.440759	2.3983e-20	postive
NOX4	MSC-AS1	0.753123	5.14125e-74	postive
ZEB1	MSC-AS1	0.787941	2.04213e-85	postive
CDO1	MSC-AS1	0.479452	2.86882e-24	postive
PRKAA1	MSC-AS1	0.459441	3.53533e-22	postive
TGFBR1	MSC-AS1	0.753594	3.71283e-74	postive
ANO6	MSC-AS1	0.478404	3.72107e-24	postive
ATM	MSC-AS1	0.729652	2.37327e-67	postive
RB1	MSC-AS1	0.489848	2.06997e-25	postive
HELLS	MSC-AS1	0.534321	9.22245e-31	postive
OTUB1	MSC-AS1	-0.41968	2.06471e-18	negative
ARNTL	MSC-AS1	0.560762	2.43777e-34	postive
HIF1A	MSC-AS1	0.490734	1.64769e-25	postive
CAV1	MSC-AS1	0.405226	3.67397e-17	postive
EMC2	KLHL7-DT	0.468533	4.12616e-23	postive
ATM	KLHL7-DT	0.511202	6.99379e-28	postive
HELLS	KLHL7-DT	0.486949	4.34786e-25	postive
RPL8	SLC12A9-AS1	0.523899	1.9522e-29	postive
ALOX12	AC137894.1	0.400384	9.34693e-17	postive
HELLS	AC145207.5	0.528039	5.88103e-30	postive
NF2	AC145207.5	0.426948	4.60185e-19	postive
EMC2	AC239584.1	0.480216	2.37228e-24	postive
PRKAA2	AC239584.1	0.580532	3.12131e-37	postive
TGFBR1	AC239584.1	0.428053	3.65071e-19	postive
ATM	AC239584.1	0.524153	1.81439e-29	postive
HELLS	AC239584.1	0.44447	1.05931e-20	postive
IREB2	AL450263.1	0.441581	2.00282e-20	postive
ALOX12	AL450263.1	0.79053	2.38027e-86	postive
ZEB1	AL450263.1	0.445577	8.28486e-21	postive
TGFBR1	AL450263.1	0.424067	8.37919e-19	postive
ATM	AL450263.1	0.6892	2.26649e-57	postive
EGLN2	AL450263.1	0.510295	8.97871e-28	postive
HELLS	AL450263.1	0.582365	1.64455e-37	postive
ARNTL	AL450263.1	0.488532	2.90202e-25	postive
CHMP5	AL035661.1	0.42034	1.804e-18	postive
ALOX12	AL139287.1	0.455783	8.24216e-22	postive
ATM	AL139287.1	0.411524	1.06606e-17	postive
EGLN2	AL139287.1	0.461257	2.31403e-22	postive
IREB2	AL080317.2	0.652222	1.38804e-49	postive
ALOX12	AL080317.2	0.597489	7.09876e-40	postive
NOX4	AL080317.2	0.455381	9.0398e-22	postive
MAPK1	AL080317.2	0.422556	1.14476e-18	postive
ZEB1	AL080317.2	0.658692	7.23255e-51	postive
PRKAA2	AL080317.2	0.500276	1.35165e-26	postive
PRKAA1	AL080317.2	0.499607	1.61465e-26	postive
TGFBR1	AL080317.2	0.731772	6.34459e-68	postive
ANO6	AL080317.2	0.404802	3.98971e-17	postive
ATM	AL080317.2	0.920673	7.04906e-164	postive
RB1	AL080317.2	0.5733	3.75987e-36	postive
HELLS	AL080317.2	0.80232	8.97611e-91	postive
ARNTL	AL080317.2	0.452355	1.80494e-21	postive
NOX4	AC083964.1	0.579517	4.4425e-37	postive
ZEB1	AC083964.1	0.672247	1.1632e-53	postive
PRKAA2	AC083964.1	0.406658	2.77954e-17	postive
TGFBR1	AC083964.1	0.643448	6.80348e-48	postive
ATM	AC083964.1	0.557479	7.05913e-34	postive
ALOX12	AC010976.2	0.562203	1.52296e-34	postive
ZEB1	AC010976.2	0.493304	8.46618e-26	postive
ATM	AC010976.2	0.515768	1.96436e-28	postive
EGLN2	AC010976.2	0.492383	1.07551e-25	postive
ALOX12	AC011481.2	0.493399	8.25974e-26	postive
EGLN2	AC110285.2	0.402306	6.46322e-17	postive
IREB2	C2-AS1	0.521828	3.53548e-29	postive
ALOX12	C2-AS1	0.620372	1.05954e-43	postive
ZEB1	C2-AS1	0.522317	3.074e-29	postive
TGFBR1	C2-AS1	0.533134	1.31295e-30	postive
ATM	C2-AS1	0.674798	3.33655e-54	postive
RB1	C2-AS1	0.516845	1.45204e-28	postive
HELLS	C2-AS1	0.60327	8.19882e-41	postive
ARNTL	C2-AS1	0.483987	9.21504e-25	postive
IREB2	ZNF346-IT1	0.621103	7.89876e-44	postive
ALOX12	ZNF346-IT1	0.646789	1.56916e-48	postive
NOX4	ZNF346-IT1	0.484628	7.83668e-25	postive
MAPK1	ZNF346-IT1	0.440236	2.68857e-20	postive
ZEB1	ZNF346-IT1	0.689877	1.59206e-57	postive
PRKAA2	ZNF346-IT1	0.567	3.1272e-35	postive
PRKAA1	ZNF346-IT1	0.459378	3.58753e-22	postive
TGFBR1	ZNF346-IT1	0.74073	2.08921e-70	postive
ANO6	ZNF346-IT1	0.449432	3.49691e-21	postive
ATM	ZNF346-IT1	0.865216	8.67692e-121	postive
RB1	ZNF346-IT1	0.441341	2.11104e-20	postive
HELLS	ZNF346-IT1	0.757237	2.92057e-75	postive
ARNTL	ZNF346-IT1	0.466574	6.59044e-23	postive
IREB2	AC060766.6	0.490771	1.63201e-25	postive
NOX4	AC060766.6	0.552463	3.50301e-33	postive
ZEB1	AC060766.6	0.675723	2.11403e-54	postive
PRKAA1	AC060766.6	0.431753	1.67171e-19	postive
TGFBR1	AC060766.6	0.635368	2.19475e-46	postive
ANO6	AC060766.6	0.4064	2.92291e-17	postive
ATM	AC060766.6	0.655035	3.87587e-50	postive
RB1	AC060766.6	0.412085	9.5371e-18	postive
HELLS	AC060766.6	0.457352	5.7403e-22	postive
OTUB1	AC060766.6	-0.416048	4.3126e-18	negative
ARNTL	AC060766.6	0.407555	2.3323e-17	postive
ALOX12	AP001625.2	0.753327	4.46681e-74	postive
ATM	AP001625.2	0.46108	2.41214e-22	postive
EGLN2	AP001625.2	0.518979	7.9512e-29	postive
HELLS	AP001625.2	0.449177	3.70381e-21	postive
ARNTL	AP001625.2	0.460407	2.82258e-22	postive
ALOX12	AP003555.1	0.498163	2.36768e-26	postive
IREB2	AC244517.7	0.475507	7.60015e-24	postive
ZEB1	AC244517.7	0.505677	3.16851e-27	postive
TGFBR1	AC244517.7	0.589391	1.35801e-38	postive
ATM	AC244517.7	0.533045	1.34798e-30	postive
HELLS	AC244517.7	0.457321	5.78131e-22	postive
IREB2	ADNP-AS1	0.630708	1.55283e-45	postive
ALOX12	ADNP-AS1	0.419609	2.09474e-18	postive
NOX4	ADNP-AS1	0.427187	4.37689e-19	postive
ZEB1	ADNP-AS1	0.652197	1.40332e-49	postive
PRKAA2	ADNP-AS1	0.409056	1.73665e-17	postive
PRKAA1	ADNP-AS1	0.523327	2.30108e-29	postive
TGFBR1	ADNP-AS1	0.685845	1.28751e-56	postive
ATM	ADNP-AS1	0.812112	1.10988e-94	postive
RB1	ADNP-AS1	0.546253	2.45258e-32	postive
HELLS	ADNP-AS1	0.658971	6.35659e-51	postive
ALOX12	LINC00582	0.606834	2.11953e-41	postive
ZEB1	LINC00582	0.49945	1.68379e-26	postive
TGFBR1	LINC00582	0.427388	4.19737e-19	postive
ATM	LINC00582	0.565126	5.82229e-35	postive
HELLS	LINC00582	0.401444	7.62892e-17	postive
ARNTL	LINC00582	0.502504	7.45413e-27	postive
IREB2	ZKSCAN7-AS1	0.637091	1.0554e-46	postive
ATG7	ZKSCAN7-AS1	0.423989	8.51518e-19	postive
ALOX12	ZKSCAN7-AS1	0.625401	1.38486e-44	postive
NOX4	ZKSCAN7-AS1	0.474885	8.85248e-24	postive
MAPK1	ZKSCAN7-AS1	0.481819	1.58916e-24	postive
ZEB1	ZKSCAN7-AS1	0.677912	7.13833e-55	postive
PRKAA2	ZKSCAN7-AS1	0.475587	7.4532e-24	postive
PRKAA1	ZKSCAN7-AS1	0.455155	9.51961e-22	postive
TGFBR1	ZKSCAN7-AS1	0.746437	4.83187e-72	postive
ANO6	ZKSCAN7-AS1	0.470787	2.39863e-23	postive
ATM	ZKSCAN7-AS1	0.855416	3.35263e-115	postive
RB1	ZKSCAN7-AS1	0.472559	1.56106e-23	postive
HELLS	ZKSCAN7-AS1	0.747967	1.73024e-72	postive
ARNTL	ZKSCAN7-AS1	0.51645	1.62239e-28	postive
IFNG	LINC00944	0.483692	9.92675e-25	postive
IREB2	AL078581.2	0.448936	3.90987e-21	postive
TGFBR1	AL078581.2	0.481326	1.79807e-24	postive
ATM	AL078581.2	0.490592	1.70911e-25	postive
HELLS	AL078581.2	0.463215	1.4609e-22	postive
IREB2	AC020612.2	0.495198	5.16511e-26	postive
ALOX12	AC020612.2	0.726348	1.80858e-66	postive
ZEB1	AC020612.2	0.552248	3.74915e-33	postive
TGFBR1	AC020612.2	0.557191	7.74468e-34	postive
ATM	AC020612.2	0.730312	1.57654e-67	postive
HELLS	AC020612.2	0.62705	7.04844e-45	postive
ARNTL	AC020612.2	0.431923	1.6126e-19	postive
ATG7	UBE2D3-AS1	0.445398	8.62124e-21	postive
ALOX12	UBE2D3-AS1	0.595908	1.27174e-39	postive
ZEB1	UBE2D3-AS1	0.402645	6.05562e-17	postive
TGFBR1	UBE2D3-AS1	0.414083	6.40067e-18	postive
ATM	UBE2D3-AS1	0.490594	1.70809e-25	postive
PGD	DCST1-AS1	0.416589	3.86685e-18	postive
MAPK3	DCST1-AS1	0.403071	5.57798e-17	postive
NFE2L2	DCST1-AS1	-0.415496	4.81963e-18	negative
ALOX12	AC025178.1	0.425758	5.89834e-19	postive
ATM	AC025178.1	0.483446	1.05612e-24	postive
HELLS	AC025178.1	0.445532	8.36806e-21	postive
ALOX12	AL136038.4	0.479365	2.93136e-24	postive
IREB2	AC011978.1	0.619929	1.26509e-43	postive
EMC2	AC011978.1	0.515307	2.23528e-28	postive
ACSL4	AC011978.1	0.427147	4.41409e-19	postive
NOX4	AC011978.1	0.453606	1.35729e-21	postive
MAPK1	AC011978.1	0.431392	1.80478e-19	postive
ZEB1	AC011978.1	0.603631	7.15499e-41	postive
PRKAA2	AC011978.1	0.512619	4.72591e-28	postive
PRKAA1	AC011978.1	0.569714	1.26253e-35	postive
TGFBR1	AC011978.1	0.701822	2.64588e-60	postive
ANO6	AC011978.1	0.412865	8.16363e-18	postive
ATM	AC011978.1	0.79596	2.37419e-88	postive
MTDH	AC011978.1	0.484057	9.05183e-25	postive
RB1	AC011978.1	0.531902	1.89079e-30	postive
HELLS	AC011978.1	0.722109	2.34574e-65	postive
IREB2	AC008982.2	0.424581	7.53312e-19	postive
ALOX12	AC008982.2	0.700657	5.00988e-60	postive
ATM	AC008982.2	0.544092	4.78124e-32	postive
EGLN2	AC008982.2	0.517883	1.0839e-28	postive
HELLS	AC008982.2	0.517868	1.08865e-28	postive
ARNTL	AC008982.2	0.441695	1.95342e-20	postive
IREB2	NPTN-IT1	0.548191	1.34193e-32	postive
ALOX12	NPTN-IT1	0.791233	1.32107e-86	postive
NOX4	NPTN-IT1	0.465433	8.64537e-23	postive
MAPK1	NPTN-IT1	0.416047	4.31323e-18	postive
ZEB1	NPTN-IT1	0.647927	9.48142e-49	postive
TGFBR1	NPTN-IT1	0.587614	2.56679e-38	postive
ANO6	NPTN-IT1	0.405758	3.3129e-17	postive
ATM	NPTN-IT1	0.725674	2.72785e-66	postive
HELLS	NPTN-IT1	0.614876	9.39302e-43	postive
ARNTL	NPTN-IT1	0.548449	1.23806e-32	postive
HIF1A	NPTN-IT1	0.402522	6.19993e-17	postive
IREB2	LINC02605	0.559785	3.34874e-34	postive
ALOX12	LINC02605	0.577387	9.28087e-37	postive
NOX4	LINC02605	0.42569	5.98187e-19	postive
MAPK1	LINC02605	0.446606	6.589e-21	postive
ZEB1	LINC02605	0.564169	7.98414e-35	postive
PRKAA2	LINC02605	0.407681	2.27547e-17	postive
PRKAA1	LINC02605	0.454658	1.06689e-21	postive
TGFBR1	LINC02605	0.584081	8.99264e-38	postive
ATM	LINC02605	0.725797	2.531e-66	postive
HELLS	LINC02605	0.666075	2.26959e-52	postive
ARNTL	LINC02605	0.421136	1.53291e-18	postive
IREB2	AC133644.1	0.536294	5.11374e-31	postive
ALOX12	AC133644.1	0.689999	1.49342e-57	postive
NOX4	AC133644.1	0.560453	2.69569e-34	postive
MAPK1	AC133644.1	0.413475	7.22732e-18	postive
ZEB1	AC133644.1	0.703551	1.02081e-60	postive
PRKAA2	AC133644.1	0.409769	1.50904e-17	postive
TGFBR1	AC133644.1	0.67548	2.38361e-54	postive
ATM	AC133644.1	0.744645	1.59415e-71	postive
HELLS	AC133644.1	0.60391	6.43815e-41	postive
ARNTL	AC133644.1	0.519908	6.10998e-29	postive
PHKG2	LINC01311	0.401337	7.78736e-17	postive
TAZ	LINC01311	0.410998	1.18341e-17	postive
PHKG2	AC079922.2	0.427831	3.82504e-19	postive
TAZ	AC079922.2	0.482578	1.31384e-24	postive
IREB2	AC010245.2	0.574778	2.27265e-36	postive
ALOX12	AC010245.2	0.501845	8.89107e-27	postive
NOX4	AC010245.2	0.440406	2.59078e-20	postive
ZEB1	AC010245.2	0.656962	1.60503e-50	postive
PRKAA2	AC010245.2	0.516914	1.42433e-28	postive
PRKAA1	AC010245.2	0.499672	1.58724e-26	postive
TGFBR1	AC010245.2	0.669399	4.62381e-53	postive
ATM	AC010245.2	0.824096	8.67649e-100	postive
RB1	AC010245.2	0.536089	5.4374e-31	postive
HELLS	AC010245.2	0.700539	5.3428e-60	postive
OTUB1	AC010245.2	-0.424578	7.53823e-19	negative
ALOX12	ZNF775-AS1	0.492426	1.06372e-25	postive
ATM	ZNF775-AS1	0.514381	2.89498e-28	postive
EGLN2	ZNF775-AS1	0.422952	1.05506e-18	postive
HELLS	ZNF775-AS1	0.418962	2.38977e-18	postive
IREB2	AC073367.1	0.584022	9.18322e-38	postive
ALOX12	AC073367.1	0.668013	8.99632e-53	postive
NOX4	AC073367.1	0.541282	1.13122e-31	postive
MAPK1	AC073367.1	0.4379	4.47026e-20	postive
ZEB1	AC073367.1	0.70379	8.9417e-61	postive
PRKAA2	AC073367.1	0.49666	3.51923e-26	postive
PRKAA1	AC073367.1	0.422312	1.20392e-18	postive
TGFBR1	AC073367.1	0.741066	1.67883e-70	postive
ANO6	AC073367.1	0.426848	4.69858e-19	postive
ATM	AC073367.1	0.833166	6.42585e-104	postive
HELLS	AC073367.1	0.730067	1.83462e-67	postive
ARNTL	AC073367.1	0.505695	3.15325e-27	postive
IREB2	AC130895.1	0.587716	2.47472e-38	postive
ALOX12	AC130895.1	0.550226	7.09315e-33	postive
NOX4	AC130895.1	0.519339	7.18157e-29	postive
MAPK1	AC130895.1	0.416138	4.2351e-18	postive
ZEB1	AC130895.1	0.686846	7.68734e-57	postive
PRKAA2	AC130895.1	0.517457	1.22217e-28	postive
PRKAA1	AC130895.1	0.439978	2.84458e-20	postive
TGFBR1	AC130895.1	0.778493	4.05445e-82	postive
ANO6	AC130895.1	0.421308	1.47959e-18	postive
ATM	AC130895.1	0.828329	1.0991e-101	postive
HELLS	AC130895.1	0.737847	1.34919e-69	postive
ARNTL	AC130895.1	0.456123	7.62212e-22	postive
IREB2	AC006017.1	0.632415	7.61324e-46	postive
ALOX12	AC006017.1	0.625514	1.32216e-44	postive
NOX4	AC006017.1	0.471091	2.22862e-23	postive
MAPK1	AC006017.1	0.416976	3.57566e-18	postive
ZEB1	AC006017.1	0.666623	1.7484e-52	postive
PRKAA2	AC006017.1	0.414183	6.27352e-18	postive
PRKAA1	AC006017.1	0.460222	2.94753e-22	postive
TGFBR1	AC006017.1	0.718655	1.82817e-64	postive
ANO6	AC006017.1	0.413432	7.29094e-18	postive
ATM	AC006017.1	0.858282	8.60887e-117	postive
RB1	AC006017.1	0.475658	7.32327e-24	postive
HELLS	AC006017.1	0.74721	2.87958e-72	postive
ARNTL	AC006017.1	0.472632	1.53365e-23	postive
IREB2	AC034229.4	0.513982	3.23577e-28	postive
EMC2	AC034229.4	0.416985	3.56889e-18	postive
ALOX12	AC034229.4	0.410086	1.41749e-17	postive
ZEB1	AC034229.4	0.536981	4.16061e-31	postive
PRKAA2	AC034229.4	0.688222	3.77043e-57	postive
PRKAA1	AC034229.4	0.448808	4.02396e-21	postive
TGFBR1	AC034229.4	0.669468	4.47284e-53	postive
ATM	AC034229.4	0.809064	1.9308e-93	postive
RB1	AC034229.4	0.408551	1.9183e-17	postive
HELLS	AC034229.4	0.720844	4.99403e-65	postive
IREB2	AC099811.4	0.596952	8.65719e-40	postive
ALOX12	AC099811.4	0.508831	1.34179e-27	postive
NOX4	AC099811.4	0.490301	1.84205e-25	postive
MAPK1	AC099811.4	0.429094	2.93377e-19	postive
ZEB1	AC099811.4	0.649489	4.73026e-49	postive
PRKAA2	AC099811.4	0.60827	1.2229e-41	postive
PRKAA1	AC099811.4	0.473625	1.20439e-23	postive
TGFBR1	AC099811.4	0.764224	1.95572e-77	postive
ANO6	AC099811.4	0.414344	6.07347e-18	postive
ATM	AC099811.4	0.889427	1.02099e-136	postive
RB1	AC099811.4	0.477026	5.23024e-24	postive
HELLS	AC099811.4	0.780897	6.08601e-83	postive
ARNTL	AC099811.4	0.413605	7.04253e-18	postive
IREB2	AC118344.1	0.498725	2.04032e-26	postive
ALOX12	AC118344.1	0.76133	1.58772e-76	postive
ZEB1	AC118344.1	0.522587	2.84552e-29	postive
TGFBR1	AC118344.1	0.489369	2.34113e-25	postive
ATM	AC118344.1	0.713792	3.12471e-63	postive
EGLN2	AC118344.1	0.414966	5.36163e-18	postive
HELLS	AC118344.1	0.606821	2.13003e-41	postive
ARNTL	AC118344.1	0.493416	8.22461e-26	postive
IREB2	AC005261.1	0.667073	1.41095e-52	postive
ALOX12	AC005261.1	0.431441	1.78612e-19	postive
ACSL4	AC005261.1	0.409729	1.521e-17	postive
NOX4	AC005261.1	0.431562	1.7411e-19	postive
MAPK1	AC005261.1	0.409187	1.69237e-17	postive
ZEB1	AC005261.1	0.631446	1.14151e-45	postive
PRKAA2	AC005261.1	0.44939	3.53055e-21	postive
PRKAA1	AC005261.1	0.508709	1.38744e-27	postive
TGFBR1	AC005261.1	0.727533	8.75871e-67	postive
ANO6	AC005261.1	0.460753	2.60343e-22	postive
ATM	AC005261.1	0.831742	2.96994e-103	postive
RB1	AC005261.1	0.521655	3.71485e-29	postive
HELLS	AC005261.1	0.762747	5.71925e-77	postive
OTUB1	AC005261.1	-0.451033	2.43631e-21	negative
CHMP6	AC005261.1	-0.412867	8.16088e-18	negative
ALOX12	AC092868.2	0.750066	4.17892e-73	postive
ARNTL	AC092868.2	0.436888	5.56453e-20	postive
PGD	EXOSC10-AS1	0.410741	1.24526e-17	postive
ALOX12	U47924.1	0.575471	1.79261e-36	postive
ATM	U47924.1	0.499967	1.4674e-26	postive
EGLN2	U47924.1	0.493766	7.50791e-26	postive
HELLS	U47924.1	0.461202	2.34398e-22	postive
IREB2	AL158837.1	0.428148	3.57909e-19	postive
ALOX12	AL158837.1	0.697474	2.82022e-59	postive
MAPK1	AL158837.1	0.410151	1.39918e-17	postive
ZEB1	AL158837.1	0.400637	8.90384e-17	postive
ATM	AL158837.1	0.583225	1.21572e-37	postive
EGLN2	AL158837.1	0.405012	3.83026e-17	postive
HELLS	AL158837.1	0.534637	8.39302e-31	postive
ARNTL	AL158837.1	0.479572	2.78413e-24	postive
IREB2	AC108463.2	0.534997	7.53817e-31	postive
ALOX12	AC108463.2	0.767191	2.21424e-78	postive
NOX4	AC108463.2	0.487951	3.36692e-25	postive
MAPK1	AC108463.2	0.405862	3.24654e-17	postive
ZEB1	AC108463.2	0.618141	2.58236e-43	postive
TGFBR1	AC108463.2	0.552554	3.40339e-33	postive
ANO6	AC108463.2	0.42561	6.08296e-19	postive
ATM	AC108463.2	0.670115	3.27343e-53	postive
HELLS	AC108463.2	0.54338	5.9512e-32	postive
ARNTL	AC108463.2	0.525448	1.24851e-29	postive
HIF1A	AC108463.2	0.467448	5.35074e-23	postive
ALOX12	AP001107.4	0.723462	1.04075e-65	postive
ATM	AP001107.4	0.47298	1.40946e-23	postive
EGLN2	AP001107.4	0.448962	3.88686e-21	postive
ARNTL	AP001107.4	0.443529	1.30454e-20	postive
IREB2	E2F3-IT1	0.613366	1.69728e-42	postive
ALOX12	E2F3-IT1	0.693879	1.93117e-58	postive
NOX4	E2F3-IT1	0.49298	9.21118e-26	postive
MAPK1	E2F3-IT1	0.428727	3.169e-19	postive
ZEB1	E2F3-IT1	0.691768	5.90124e-58	postive
PRKAA2	E2F3-IT1	0.438911	3.58888e-20	postive
PRKAA1	E2F3-IT1	0.441981	1.83462e-20	postive
TGFBR1	E2F3-IT1	0.728801	4.0155e-67	postive
ANO6	E2F3-IT1	0.410484	1.31003e-17	postive
ATM	E2F3-IT1	0.873802	4.66426e-126	postive
RB1	E2F3-IT1	0.530428	2.92034e-30	postive
HELLS	E2F3-IT1	0.751278	1.82747e-73	postive
ARNTL	E2F3-IT1	0.538228	2.85736e-31	postive
IREB2	AC008277.1	0.656927	1.63133e-50	postive
ALOX12	AC008277.1	0.514493	2.80583e-28	postive
ACSL4	AC008277.1	0.420241	1.84086e-18	postive
NOX4	AC008277.1	0.572468	4.98757e-36	postive
MAPK1	AC008277.1	0.412427	8.90909e-18	postive
ZEB1	AC008277.1	0.740172	3.00289e-70	postive
PRKAA2	AC008277.1	0.44009	2.77591e-20	postive
PRKAA1	AC008277.1	0.504073	4.88829e-27	postive
TGFBR1	AC008277.1	0.781077	5.2753e-83	postive
ANO6	AC008277.1	0.418045	2.87922e-18	postive
ATM	AC008277.1	0.865158	9.38364e-121	postive
RB1	AC008277.1	0.541132	1.18405e-31	postive
HELLS	AC008277.1	0.728248	5.64493e-67	postive
ARNTL	AC008277.1	0.460383	2.83865e-22	postive
IREB2	MIR155HG	0.495295	5.03572e-26	postive
ALOX12	MIR155HG	0.411074	1.16563e-17	postive
NOX4	MIR155HG	0.447521	5.37043e-21	postive
ZEB1	MIR155HG	0.500097	1.41747e-26	postive
PRKAA1	MIR155HG	0.413045	7.87602e-18	postive
TGFBR1	MIR155HG	0.572043	5.75935e-36	postive
IFNG	MIR155HG	0.438209	4.18002e-20	postive
ATM	MIR155HG	0.62014	1.16252e-43	postive
HELLS	MIR155HG	0.59359	2.97029e-39	postive
ARNTL	MIR155HG	0.516877	1.43899e-28	postive
HIF1A	MIR155HG	0.433799	1.08088e-19	postive
ALOX12	AL731569.1	0.636766	1.21224e-46	postive
ATM	AL731569.1	0.572882	4.33338e-36	postive
EGLN2	AL731569.1	0.423231	9.95971e-19	postive
HELLS	AL731569.1	0.515961	1.86137e-28	postive
IREB2	DLEU1	0.654122	5.87153e-50	postive
ALOX12	DLEU1	0.549264	9.59486e-33	postive
ACSL4	DLEU1	0.434427	9.45032e-20	postive
NOX4	DLEU1	0.439415	3.2163e-20	postive
ZEB1	DLEU1	0.633689	4.4575e-46	postive
PRKAA1	DLEU1	0.519993	5.96435e-29	postive
TGFBR1	DLEU1	0.675618	2.22729e-54	postive
ATM	DLEU1	0.864208	3.40815e-120	postive
RB1	DLEU1	0.68883	2.7482e-57	postive
HELLS	DLEU1	0.745119	1.16389e-71	postive
ARNTL	DLEU1	0.48992	2.03225e-25	postive
IREB2	AC026124.2	0.621462	6.8383e-44	postive
ALOX12	AC026124.2	0.548839	1.09604e-32	postive
NOX4	AC026124.2	0.416908	3.62525e-18	postive
ZEB1	AC026124.2	0.608984	9.29309e-42	postive
PRKAA1	AC026124.2	0.503917	5.09829e-27	postive
TGFBR1	AC026124.2	0.665484	3.00462e-52	postive
ATM	AC026124.2	0.821789	8.93283e-99	postive
RB1	AC026124.2	0.510945	7.50783e-28	postive
HELLS	AC026124.2	0.756203	6.03683e-75	postive
ARNTL	AC026124.2	0.470203	2.76159e-23	postive
IREB2	AL138921.2	0.651229	2.1704e-49	postive
ALOX12	AL138921.2	0.464468	1.08682e-22	postive
NOX4	AL138921.2	0.545769	2.8488e-32	postive
MAPK1	AL138921.2	0.400792	8.64488e-17	postive
ZEB1	AL138921.2	0.714122	2.58245e-63	postive
PRKAA2	AL138921.2	0.490813	1.6145e-25	postive
PRKAA1	AL138921.2	0.509584	1.09175e-27	postive
TGFBR1	AL138921.2	0.733388	2.30231e-68	postive
ATM	AL138921.2	0.800821	3.40607e-90	postive
RB1	AL138921.2	0.49192	1.21257e-25	postive
HELLS	AL138921.2	0.687588	5.23662e-57	postive
ARNTL	AL138921.2	0.444577	1.0344e-20	postive
ATM	AC104532.2	0.43155	1.7454e-19	postive
IREB2	AC244093.4	0.566869	3.26679e-35	postive
ALOX12	AC244093.4	0.609862	6.62499e-42	postive
NOX4	AC244093.4	0.455119	9.59892e-22	postive
MAPK1	AC244093.4	0.412498	8.78442e-18	postive
ZEB1	AC244093.4	0.635557	2.02576e-46	postive
PRKAA2	AC244093.4	0.513634	3.56493e-28	postive
PRKAA1	AC244093.4	0.428199	3.54043e-19	postive
TGFBR1	AC244093.4	0.689435	2.00554e-57	postive
ANO6	AC244093.4	0.413428	7.29553e-18	postive
ATM	AC244093.4	0.82592	1.33976e-100	postive
HELLS	AC244093.4	0.731423	7.89215e-68	postive
ARNTL	AC244093.4	0.419218	2.26829e-18	postive
ALOX12	AC004596.1	0.592113	5.08272e-39	postive
EGLN2	AC004596.1	0.432602	1.39568e-19	postive
IREB2	AC090517.2	0.687813	4.66082e-57	postive
ALOX12	AC090517.2	0.433759	1.09013e-19	postive
ACSL4	AC090517.2	0.424396	7.82805e-19	postive
NOX4	AC090517.2	0.456396	7.15758e-22	postive
ZEB1	AC090517.2	0.631402	1.16264e-45	postive
PRKAA2	AC090517.2	0.417914	2.95675e-18	postive
PRKAA1	AC090517.2	0.520073	5.831e-29	postive
TGFBR1	AC090517.2	0.701006	4.13986e-60	postive
ATM	AC090517.2	0.806912	1.40759e-92	postive
RB1	AC090517.2	0.567802	2.39481e-35	postive
HELLS	AC090517.2	0.707256	1.29365e-61	postive
SLC1A5	GAS6-DT	0.530271	3.05835e-30	postive
IREB2	CD44-AS1	0.563798	9.0233e-35	postive
ALOX12	CD44-AS1	0.551969	4.0949e-33	postive
NOX4	CD44-AS1	0.56104	2.2267e-34	postive
ZEB1	CD44-AS1	0.70417	7.24336e-61	postive
PRKAA2	CD44-AS1	0.441389	2.08923e-20	postive
PRKAA1	CD44-AS1	0.417065	3.51178e-18	postive
TGFBR1	CD44-AS1	0.731574	7.18135e-68	postive
ATM	CD44-AS1	0.771815	6.95239e-80	postive
HELLS	CD44-AS1	0.661393	2.0622e-51	postive
ARNTL	CD44-AS1	0.46551	8.48932e-23	postive
IREB2	AC022558.3	0.673351	6.78636e-54	postive
ALOX12	AC022558.3	0.548645	1.1643e-32	postive
NOX4	AC022558.3	0.442942	1.48468e-20	postive
ZEB1	AC022558.3	0.672215	1.18158e-53	postive
PRKAA1	AC022558.3	0.486584	4.77173e-25	postive
TGFBR1	AC022558.3	0.674872	3.21607e-54	postive
ATM	AC022558.3	0.80257	7.17817e-91	postive
RB1	AC022558.3	0.515131	2.34773e-28	postive
HELLS	AC022558.3	0.681359	1.267e-55	postive
ARNTL	AC022558.3	0.445582	8.27607e-21	postive
IREB2	HOXA-AS2	0.498612	2.10215e-26	postive
ALOX12	HOXA-AS2	0.49612	4.05586e-26	postive
ZEB1	HOXA-AS2	0.550958	5.63448e-33	postive
TGFBR1	HOXA-AS2	0.496438	3.73025e-26	postive
ATM	HOXA-AS2	0.686744	8.10241e-57	postive
RB1	HOXA-AS2	0.576552	1.23727e-36	postive
HELLS	HOXA-AS2	0.503555	5.6195e-27	postive
ALOX12	HCG9	0.418997	2.37295e-18	postive
IREB2	AC025917.1	0.655737	2.81284e-50	postive
ALOX12	AC025917.1	0.540333	1.50998e-31	postive
NOX4	AC025917.1	0.554227	2.00018e-33	postive
MAPK1	AC025917.1	0.421732	1.35627e-18	postive
ZEB1	AC025917.1	0.753112	5.18207e-74	postive
PRKAA2	AC025917.1	0.535832	5.873e-31	postive
PRKAA1	AC025917.1	0.492978	9.21595e-26	postive
TGFBR1	AC025917.1	0.785767	1.21281e-84	postive
ANO6	AC025917.1	0.429796	2.53028e-19	postive
ATM	AC025917.1	0.88395	8.31437e-133	postive
RB1	AC025917.1	0.538421	2.69597e-31	postive
HELLS	AC025917.1	0.732032	5.39298e-68	postive
ARNTL	AC025917.1	0.474279	1.02665e-23	postive
IREB2	AL138999.1	0.433601	1.12761e-19	postive
ALOX12	AL138999.1	0.572877	4.34138e-36	postive
ZEB1	AL138999.1	0.453165	1.50083e-21	postive
TGFBR1	AL138999.1	0.476928	5.35848e-24	postive
ATM	AL138999.1	0.61126	3.85632e-42	postive
RB1	AL138999.1	0.414177	6.28033e-18	postive
HELLS	AL138999.1	0.584849	6.85601e-38	postive
ARNTL	AL138999.1	0.516402	1.6446e-28	postive
IREB2	AC092436.2	0.446646	6.53005e-21	postive
ALOX12	AC092436.2	0.595308	1.58463e-39	postive
ZEB1	AC092436.2	0.53589	5.77114e-31	postive
TGFBR1	AC092436.2	0.489669	2.16773e-25	postive
ATM	AC092436.2	0.635246	2.31081e-46	postive
HELLS	AC092436.2	0.544297	4.48832e-32	postive
ARNTL	AC092436.2	0.410218	1.38092e-17	postive
ALOX12	LINC01232	0.558836	4.55441e-34	postive
ARNTL	LINC01232	0.45831	4.59784e-22	postive
IREB2	AP001178.2	0.642218	1.16246e-47	postive
ALOX12	AP001178.2	0.648491	7.37869e-49	postive
ACSL4	AP001178.2	0.405074	3.78431e-17	postive
NOX4	AP001178.2	0.50392	5.09386e-27	postive
MAPK1	AP001178.2	0.438883	3.611e-20	postive
ZEB1	AP001178.2	0.689804	1.65408e-57	postive
PRKAA2	AP001178.2	0.480318	2.31266e-24	postive
PRKAA1	AP001178.2	0.503941	5.06455e-27	postive
TGFBR1	AP001178.2	0.706863	1.61322e-61	postive
ANO6	AP001178.2	0.422381	1.1869e-18	postive
ATM	AP001178.2	0.868613	7.90721e-123	postive
RB1	AP001178.2	0.4917	1.28372e-25	postive
HELLS	AP001178.2	0.741011	1.7402e-70	postive
ARNTL	AP001178.2	0.479482	2.84753e-24	postive
IREB2	AC008870.2	0.519485	6.89066e-29	postive
ALOX12	AC008870.2	0.641742	1.42893e-47	postive
ZEB1	AC008870.2	0.580942	2.7054e-37	postive
PRKAA2	AC008870.2	0.516637	1.53942e-28	postive
PRKAA1	AC008870.2	0.421011	1.57246e-18	postive
TGFBR1	AC008870.2	0.590296	9.80593e-39	postive
ATM	AC008870.2	0.788003	1.94068e-85	postive
HELLS	AC008870.2	0.667182	1.33929e-52	postive
ARNTL	AC008870.2	0.403088	5.5592e-17	postive
ALOX12	AL590096.1	0.455165	9.49864e-22	postive
ALOX12	AC027607.1	0.809383	1.43591e-93	postive
ATM	AC027607.1	0.519033	7.83053e-29	postive
EGLN2	AC027607.1	0.439301	3.29725e-20	postive
HELLS	AC027607.1	0.480999	1.95118e-24	postive
ARNTL	AC027607.1	0.504396	4.47969e-27	postive
IREB2	PRDX6-AS1	0.480562	2.17577e-24	postive
ALOX12	PRDX6-AS1	0.754706	1.71623e-74	postive
NOX4	PRDX6-AS1	0.426868	4.67952e-19	postive
ZEB1	PRDX6-AS1	0.604774	4.64227e-41	postive
PRKAA2	PRDX6-AS1	0.423824	8.81146e-19	postive
TGFBR1	PRDX6-AS1	0.553546	2.48461e-33	postive
ATM	PRDX6-AS1	0.744431	1.83722e-71	postive
HELLS	PRDX6-AS1	0.597876	6.15195e-40	postive
ARNTL	PRDX6-AS1	0.485652	6.0462e-25	postive
IREB2	AC016542.1	0.585032	6.42664e-38	postive
ALOX12	AC016542.1	0.494006	7.05136e-26	postive
NOX4	AC016542.1	0.570837	8.65411e-36	postive
MAPK1	AC016542.1	0.420539	1.73213e-18	postive
ZEB1	AC016542.1	0.711677	1.05444e-62	postive
PRKAA2	AC016542.1	0.57651	1.25531e-36	postive
PRKAA1	AC016542.1	0.452207	1.86672e-21	postive
TGFBR1	AC016542.1	0.801654	1.62521e-90	postive
ANO6	AC016542.1	0.412065	9.57414e-18	postive
ATM	AC016542.1	0.83155	3.64566e-103	postive
RB1	AC016542.1	0.416838	3.67713e-18	postive
HELLS	AC016542.1	0.726627	1.52595e-66	postive
ARNTL	AC016542.1	0.44294	1.48556e-20	postive
IREB2	AP002907.1	0.62435	2.12549e-44	postive
ALOX12	AP002907.1	0.545933	2.70798e-32	postive
NOX4	AP002907.1	0.509711	1.05421e-27	postive
MAPK1	AP002907.1	0.432661	1.37808e-19	postive
ZEB1	AP002907.1	0.694858	1.1472e-58	postive
PRKAA2	AP002907.1	0.627952	4.86191e-45	postive
PRKAA1	AP002907.1	0.487604	3.67952e-25	postive
TGFBR1	AP002907.1	0.767568	1.67516e-78	postive
ANO6	AP002907.1	0.448168	4.64616e-21	postive
ATM	AP002907.1	0.880076	3.69694e-130	postive
RB1	AP002907.1	0.434457	9.38891e-20	postive
HELLS	AP002907.1	0.764618	1.46742e-77	postive
ARNTL	AP002907.1	0.402264	6.51576e-17	postive
ALOX12	HOXB-AS1	0.458131	4.7925e-22	postive
HIF1A	HOXB-AS1	0.401281	7.87121e-17	postive
IREB2	AC027277.2	0.415516	4.79973e-18	postive
ALOX12	AC027277.2	0.767615	1.61794e-78	postive
ZEB1	AC027277.2	0.440676	2.44199e-20	postive
TGFBR1	AC027277.2	0.470289	2.70504e-23	postive
ATM	AC027277.2	0.626782	7.86754e-45	postive
EGLN2	AC027277.2	0.401197	7.99855e-17	postive
HELLS	AC027277.2	0.586084	4.42545e-38	postive
ARNTL	AC027277.2	0.494349	6.44782e-26	postive
IREB2	AC017071.1	0.611154	4.01811e-42	postive
ALOX12	AC017071.1	0.406638	2.79044e-17	postive
ACSL4	AC017071.1	0.403027	5.6252e-17	postive
NOX4	AC017071.1	0.479929	2.5479e-24	postive
ZEB1	AC017071.1	0.635895	1.75482e-46	postive
PRKAA2	AC017071.1	0.432608	1.39394e-19	postive
PRKAA1	AC017071.1	0.51994	6.05576e-29	postive
TGFBR1	AC017071.1	0.695966	6.3426e-59	postive
ATM	AC017071.1	0.797065	9.13766e-89	postive
RB1	AC017071.1	0.475549	7.52245e-24	postive
HELLS	AC017071.1	0.6845	2.56596e-56	postive
NFS1	AC008622.2	0.443969	1.18356e-20	postive
IREB2	N4BP2L2-IT2	0.608165	1.27304e-41	postive
ALOX12	N4BP2L2-IT2	0.502811	6.86401e-27	postive
NOX4	N4BP2L2-IT2	0.47122	2.16024e-23	postive
ZEB1	N4BP2L2-IT2	0.664185	5.55758e-52	postive
PRKAA2	N4BP2L2-IT2	0.421123	1.53704e-18	postive
PRKAA1	N4BP2L2-IT2	0.441024	2.26323e-20	postive
TGFBR1	N4BP2L2-IT2	0.686993	7.12429e-57	postive
ATM	N4BP2L2-IT2	0.832871	8.83638e-104	postive
RB1	N4BP2L2-IT2	0.627325	6.29384e-45	postive
HELLS	N4BP2L2-IT2	0.672464	1.04662e-53	postive
ARNTL	N4BP2L2-IT2	0.423166	1.00943e-18	postive
IREB2	NCBP2-AS1	0.437648	4.72146e-20	postive
ALOX12	NCBP2-AS1	0.553902	2.21824e-33	postive
ATM	NCBP2-AS1	0.639264	4.16401e-47	postive
EGLN2	NCBP2-AS1	0.417924	2.95106e-18	postive
HELLS	NCBP2-AS1	0.571828	6.19323e-36	postive
ALOX12	AC011476.3	0.417939	2.94226e-18	postive
ATM	AC011476.3	0.418371	2.69485e-18	postive
HELLS	AC011476.3	0.403217	5.42299e-17	postive
ALOX12	AC022007.1	0.424222	8.11444e-19	postive
EGLN2	AC022007.1	0.433212	1.2255e-19	postive
IREB2	AC002553.2	0.613584	1.55879e-42	postive
ALOX12	AC002553.2	0.534627	8.42052e-31	postive
NOX4	AC002553.2	0.432123	1.54553e-19	postive
ZEB1	AC002553.2	0.623041	3.61455e-44	postive
PRKAA2	AC002553.2	0.408655	1.87932e-17	postive
PRKAA1	AC002553.2	0.48842	2.98673e-25	postive
TGFBR1	AC002553.2	0.678029	6.73515e-55	postive
ATM	AC002553.2	0.839367	6.88656e-107	postive
RB1	AC002553.2	0.603033	8.96444e-41	postive
HELLS	AC002553.2	0.723365	1.10367e-65	postive
ARNTL	AC002553.2	0.431237	1.86523e-19	postive
IREB2	AL359880.1	0.592039	5.22065e-39	postive
ALOX12	AL359880.1	0.496933	3.27529e-26	postive
NOX4	AL359880.1	0.432299	1.48855e-19	postive
ZEB1	AL359880.1	0.614265	1.19375e-42	postive
PRKAA1	AL359880.1	0.470806	2.38753e-23	postive
TGFBR1	AL359880.1	0.632488	7.38291e-46	postive
ATM	AL359880.1	0.803249	3.90902e-91	postive
RB1	AL359880.1	0.572829	4.41216e-36	postive
HELLS	AL359880.1	0.690887	9.38058e-58	postive
ARNTL	AL359880.1	0.458884	4.02492e-22	postive
ALOX12	LINC01876	0.405204	3.68989e-17	postive
ATM	LINC01876	0.419717	2.04915e-18	postive
IREB2	AC104964.3	0.525968	1.07391e-29	postive
ALOX12	AC104964.3	0.41945	2.16376e-18	postive
ZEB1	AC104964.3	0.527868	6.18179e-30	postive
TGFBR1	AC104964.3	0.498142	2.38048e-26	postive
ATM	AC104964.3	0.678522	5.26481e-55	postive
RB1	AC104964.3	0.543122	6.44225e-32	postive
HELLS	AC104964.3	0.517194	1.31629e-28	postive
ALOX12	AC139149.1	0.424698	7.35158e-19	postive
ATM	AC139149.1	0.406001	3.15949e-17	postive
IREB2	NFIA-AS1	0.590579	8.85476e-39	postive
ALOX12	NFIA-AS1	0.55951	3.66128e-34	postive
NOX4	NFIA-AS1	0.492725	9.84144e-26	postive
MAPK1	NFIA-AS1	0.420348	1.80106e-18	postive
ZEB1	NFIA-AS1	0.664776	4.2032e-52	postive
PRKAA2	NFIA-AS1	0.498293	2.28763e-26	postive
PRKAA1	NFIA-AS1	0.448147	4.66771e-21	postive
TGFBR1	NFIA-AS1	0.768319	9.59184e-79	postive
ANO6	NFIA-AS1	0.41853	2.60913e-18	postive
ATM	NFIA-AS1	0.838791	1.31578e-106	postive
RB1	NFIA-AS1	0.423575	9.27771e-19	postive
HELLS	NFIA-AS1	0.754702	1.72103e-74	postive
ARNTL	NFIA-AS1	0.467691	5.04798e-23	postive
ALOX12	GPRC5D-AS1	0.721561	3.25655e-65	postive
ATM	GPRC5D-AS1	0.461466	2.20337e-22	postive
IREB2	AL158825.2	0.66176	1.73731e-51	postive
ALOX12	AL158825.2	0.484787	7.52776e-25	postive
ACSL4	AL158825.2	0.407601	2.31146e-17	postive
NOX4	AL158825.2	0.531542	2.10304e-30	postive
MAPK1	AL158825.2	0.419498	2.14244e-18	postive
ZEB1	AL158825.2	0.697546	2.71176e-59	postive
PRKAA2	AL158825.2	0.470313	2.68937e-23	postive
PRKAA1	AL158825.2	0.540828	1.29913e-31	postive
TGFBR1	AL158825.2	0.790394	2.66684e-86	postive
ANO6	AL158825.2	0.427465	4.12995e-19	postive
ATM	AL158825.2	0.868631	7.7091e-123	postive
RB1	AL158825.2	0.505152	3.65297e-27	postive
HELLS	AL158825.2	0.784542	3.27708e-84	postive
ARNTL	AL158825.2	0.422715	1.10799e-18	postive
IREB2	AL731566.2	0.611861	3.05226e-42	postive
ALOX12	AL731566.2	0.708794	5.43725e-62	postive
MAPK1	AL731566.2	0.459203	3.73699e-22	postive
ZEB1	AL731566.2	0.607013	1.97949e-41	postive
PRKAA2	AL731566.2	0.472917	1.43094e-23	postive
PRKAA1	AL731566.2	0.46283	1.59938e-22	postive
TGFBR1	AL731566.2	0.646863	1.5184e-48	postive
ANO6	AL731566.2	0.435615	7.32143e-20	postive
ATM	AL731566.2	0.846229	2.51394e-110	postive
RB1	AL731566.2	0.468884	3.79316e-23	postive
HELLS	AL731566.2	0.763625	3.02423e-77	postive
ARNTL	AL731566.2	0.557621	6.74336e-34	postive
ALOX12	HCG27	0.58572	5.03655e-38	postive
ZEB1	HCG27	0.402844	5.8275e-17	postive
ATM	HCG27	0.528945	4.51224e-30	postive
HELLS	HCG27	0.442977	1.4734e-20	postive
ARNTL	HCG27	0.481141	1.88303e-24	postive
IREB2	AC007066.2	0.536516	4.78345e-31	postive
ALOX12	AC007066.2	0.49458	6.07039e-26	postive
ZEB1	AC007066.2	0.540247	1.55022e-31	postive
PRKAA2	AC007066.2	0.503195	6.19047e-27	postive
PRKAA1	AC007066.2	0.476729	5.62845e-24	postive
TGFBR1	AC007066.2	0.616474	5.00162e-43	postive
ATM	AC007066.2	0.751888	1.20361e-73	postive
RB1	AC007066.2	0.45115	2.37241e-21	postive
HELLS	AC007066.2	0.66424	5.41558e-52	postive
IREB2	AP001271.1	0.576623	1.20761e-36	postive
ALOX12	AP001271.1	0.594774	1.92715e-39	postive
ZEB1	AP001271.1	0.581565	2.17597e-37	postive
PRKAA1	AP001271.1	0.413488	7.20927e-18	postive
TGFBR1	AP001271.1	0.556683	9.11876e-34	postive
ATM	AP001271.1	0.747815	1.91764e-72	postive
RB1	AP001271.1	0.414622	5.74492e-18	postive
HELLS	AP001271.1	0.596378	1.06962e-39	postive
ALOX12	PDXDC2P-NPIPB14P	0.604139	5.90429e-41	postive
ATM	PDXDC2P-NPIPB14P	0.5174	1.24201e-28	postive
EGLN2	PDXDC2P-NPIPB14P	0.461824	2.02611e-22	postive
HELLS	PDXDC2P-NPIPB14P	0.447863	4.97421e-21	postive
IREB2	LINC01515	0.580771	2.87118e-37	postive
EMC2	LINC01515	0.41372	6.88185e-18	postive
NOX4	LINC01515	0.437351	5.03461e-20	postive
MAPK1	LINC01515	0.402572	6.14072e-17	postive
ZEB1	LINC01515	0.568037	2.21367e-35	postive
PRKAA2	LINC01515	0.491122	1.49084e-25	postive
PRKAA1	LINC01515	0.503322	5.98304e-27	postive
TGFBR1	LINC01515	0.664185	5.55659e-52	postive
ANO6	LINC01515	0.419645	2.07934e-18	postive
ATM	LINC01515	0.751886	1.20446e-73	postive
HELLS	LINC01515	0.661107	2.3564e-51	postive
IREB2	ARHGEF2-AS1	0.485549	6.20651e-25	postive
ALOX12	ARHGEF2-AS1	0.482929	1.2029e-24	postive
ZEB1	ARHGEF2-AS1	0.465889	7.75847e-23	postive
PRKAA2	ARHGEF2-AS1	0.490162	1.90955e-25	postive
PRKAA1	ARHGEF2-AS1	0.404095	4.57602e-17	postive
TGFBR1	ARHGEF2-AS1	0.54716	1.84996e-32	postive
ATM	ARHGEF2-AS1	0.710298	2.31634e-62	postive
HELLS	ARHGEF2-AS1	0.605762	3.18884e-41	postive
OTUB1	ARHGEF2-AS1	-0.413292	7.49724e-18	negative
IREB2	AC011939.2	0.619455	1.5296e-43	postive
ALOX12	AC011939.2	0.672916	8.39417e-54	postive
NOX4	AC011939.2	0.525584	1.20016e-29	postive
MAPK1	AC011939.2	0.426264	5.30826e-19	postive
ZEB1	AC011939.2	0.711459	1.19503e-62	postive
PRKAA2	AC011939.2	0.41693	3.60939e-18	postive
PRKAA1	AC011939.2	0.45064	2.66249e-21	postive
TGFBR1	AC011939.2	0.741044	1.70308e-70	postive
ANO6	AC011939.2	0.427125	4.43473e-19	postive
ATM	AC011939.2	0.844285	2.46132e-109	postive
RB1	AC011939.2	0.456171	7.53809e-22	postive
HELLS	AC011939.2	0.731114	9.5701e-68	postive
ARNTL	AC011939.2	0.523303	2.31717e-29	postive
IREB2	JARID2-AS1	0.538356	2.74919e-31	postive
ALOX12	JARID2-AS1	0.694343	1.50895e-58	postive
NOX4	JARID2-AS1	0.404735	4.042e-17	postive
ZEB1	JARID2-AS1	0.602029	1.30789e-40	postive
TGFBR1	JARID2-AS1	0.580253	3.43945e-37	postive
ATM	JARID2-AS1	0.754157	2.51439e-74	postive
RB1	JARID2-AS1	0.490461	1.76781e-25	postive
HELLS	JARID2-AS1	0.657087	1.51569e-50	postive
ARNTL	JARID2-AS1	0.519161	7.55262e-29	postive
ATM	PPP1R35-AS1	0.444429	1.06888e-20	postive
HELLS	PPP1R35-AS1	0.402088	6.74068e-17	postive
IREB2	AC011330.2	0.487921	3.39297e-25	postive
ALOX12	AC011330.2	0.605394	3.66788e-41	postive
ZEB1	AC011330.2	0.442298	1.71112e-20	postive
TGFBR1	AC011330.2	0.416318	4.08426e-18	postive
ATM	AC011330.2	0.615213	8.22528e-43	postive
HELLS	AC011330.2	0.602989	9.11583e-41	postive
ARNTL	AC011330.2	0.409087	1.72609e-17	postive
ALOX12	RNF213-AS1	0.832495	1.32457e-103	postive
ATM	RNF213-AS1	0.480401	2.26502e-24	postive
EGLN2	RNF213-AS1	0.50833	1.539e-27	postive
HELLS	RNF213-AS1	0.413832	6.72971e-18	postive
ARNTL	RNF213-AS1	0.474568	9.5657e-24	postive
ALOX12	AC009121.2	0.605876	3.05371e-41	postive
EGLN2	AC009121.2	0.477525	4.62515e-24	postive
HELLS	AC009121.2	0.404141	4.53547e-17	postive
IREB2	TH2LCRR	0.577728	8.25232e-37	postive
ATG7	TH2LCRR	0.406009	3.15461e-17	postive
ALOX12	TH2LCRR	0.718549	1.94664e-64	postive
NOX4	TH2LCRR	0.441926	1.85662e-20	postive
MAPK1	TH2LCRR	0.436914	5.53391e-20	postive
ZEB1	TH2LCRR	0.638623	5.48408e-47	postive
PRKAA2	TH2LCRR	0.514504	2.79743e-28	postive
PRKAA1	TH2LCRR	0.429235	2.84756e-19	postive
TGFBR1	TH2LCRR	0.695901	6.56755e-59	postive
ANO6	TH2LCRR	0.414054	6.438e-18	postive
ATM	TH2LCRR	0.866684	1.157e-121	postive
RB1	TH2LCRR	0.424526	7.61996e-19	postive
HELLS	TH2LCRR	0.768376	9.19158e-79	postive
ARNTL	TH2LCRR	0.511097	7.19928e-28	postive
IREB2	SSBP3-AS1	0.432646	1.38243e-19	postive
ALOX12	SSBP3-AS1	0.801459	1.93339e-90	postive
ZEB1	SSBP3-AS1	0.439965	2.85293e-20	postive
TGFBR1	SSBP3-AS1	0.444315	1.09642e-20	postive
ATM	SSBP3-AS1	0.677464	8.92223e-55	postive
EGLN2	SSBP3-AS1	0.456356	7.22277e-22	postive
HELLS	SSBP3-AS1	0.604943	4.35383e-41	postive
ARNTL	SSBP3-AS1	0.516512	1.59467e-28	postive
ALOX12	AC005224.3	0.476232	6.3609e-24	postive
ARNTL	AC005224.3	0.425507	6.21451e-19	postive
HIF1A	AC005224.3	0.485851	5.74921e-25	postive
SLC1A5	BX322234.2	0.632242	8.18515e-46	postive
IREB2	LINC00578	0.475405	7.79346e-24	postive
ALOX12	LINC00578	0.439049	3.48298e-20	postive
NOX4	LINC00578	0.7764	2.07207e-81	postive
ZEB1	LINC00578	0.869605	1.95564e-123	postive
CDO1	LINC00578	0.445963	7.60386e-21	postive
PRKAA2	LINC00578	0.494928	5.5425e-26	postive
TGFBR1	LINC00578	0.78221	2.13903e-83	postive
ANO6	LINC00578	0.485535	6.22923e-25	postive
ATM	LINC00578	0.695347	8.83373e-59	postive
HELLS	LINC00578	0.46418	1.16338e-22	postive
ARNTL	LINC00578	0.497501	2.8202e-26	postive
HIF1A	LINC00578	0.407143	2.52798e-17	postive
IREB2	ACSL3-AS1	0.641281	1.74539e-47	postive
ALOX12	ACSL3-AS1	0.416702	3.77944e-18	postive
ACSL4	ACSL3-AS1	0.42485	7.12419e-19	postive
NOX4	ACSL3-AS1	0.452491	1.74976e-21	postive
ZEB1	ACSL3-AS1	0.622944	3.7596e-44	postive
PRKAA1	ACSL3-AS1	0.538937	2.30647e-31	postive
TGFBR1	ACSL3-AS1	0.733801	1.77453e-68	postive
ATM	ACSL3-AS1	0.817766	4.81629e-97	postive
RB1	ACSL3-AS1	0.504922	3.88694e-27	postive
HELLS	ACSL3-AS1	0.747784	1.95801e-72	postive
ARNTL	ACSL3-AS1	0.416351	4.05719e-18	postive
ATG7	AC008035.1	0.43253	1.41703e-19	postive
ALOX12	AC008035.1	0.46021	2.95525e-22	postive
TGFBR1	AC008035.1	0.441825	1.89826e-20	postive
ATM	AC008035.1	0.553903	2.21762e-33	postive
HELLS	AC008035.1	0.45864	4.25924e-22	postive
ALOX12	AP003119.3	0.404816	3.97878e-17	postive
IREB2	AC138207.5	0.414325	6.09742e-18	postive
NOX4	AC138207.5	0.606182	2.71779e-41	postive
ZEB1	AC138207.5	0.583647	1.04792e-37	postive
CDO1	AC138207.5	0.456301	7.31574e-22	postive
TGFBR1	AC138207.5	0.571153	7.78049e-36	postive
ATM	AC138207.5	0.448298	4.5118e-21	postive
ARNTL	AC138207.5	0.416161	4.21515e-18	postive
HIF1A	AC138207.5	0.403169	5.47316e-17	postive
IREB2	AL138756.1	0.507692	1.83225e-27	postive
ZEB1	AL138756.1	0.485485	6.30743e-25	postive
PRKAA1	AL138756.1	0.404132	4.54302e-17	postive
TGFBR1	AL138756.1	0.602612	1.05065e-40	postive
ATM	AL138756.1	0.627819	5.13611e-45	postive
HELLS	AL138756.1	0.497576	2.76494e-26	postive
ALOX12	AC005005.3	0.598447	4.98e-40	postive
ATM	AC005005.3	0.546072	2.59404e-32	postive
EGLN2	AC005005.3	0.444483	1.05636e-20	postive
HELLS	AC005005.3	0.473718	1.17744e-23	postive
IREB2	AL353804.2	0.646413	1.85213e-48	postive
ALOX12	AL353804.2	0.526922	8.14207e-30	postive
ACSL4	AL353804.2	0.412423	8.91578e-18	postive
NOX4	AL353804.2	0.524991	1.42492e-29	postive
MAPK1	AL353804.2	0.420108	1.89186e-18	postive
ZEB1	AL353804.2	0.699877	7.66837e-60	postive
PRKAA2	AL353804.2	0.438866	3.62448e-20	postive
PRKAA1	AL353804.2	0.522493	2.92319e-29	postive
TGFBR1	AL353804.2	0.737628	1.5535e-69	postive
ANO6	AL353804.2	0.414972	5.35516e-18	postive
ATM	AL353804.2	0.854836	6.96955e-115	postive
RB1	AL353804.2	0.503687	5.42343e-27	postive
HELLS	AL353804.2	0.732774	3.38634e-68	postive
ARNTL	AL353804.2	0.436873	5.58288e-20	postive
ALOX12	AC124283.2	0.401754	7.18736e-17	postive
ALOX12	AC012368.1	0.562422	1.41753e-34	postive
ATM	AC012368.1	0.452305	1.82556e-21	postive
ARNTL	AC012368.1	0.455416	8.96653e-22	postive
ATM	LINC00426	0.437053	5.37012e-20	postive
RB1	LINC00426	0.447502	5.39315e-21	postive
IREB2	AC022211.1	0.522031	3.33643e-29	postive
ALOX12	AC022211.1	0.665469	3.02605e-52	postive
ZEB1	AC022211.1	0.534394	9.0249e-31	postive
PRKAA2	AC022211.1	0.424262	8.04732e-19	postive
TGFBR1	AC022211.1	0.559746	3.39136e-34	postive
ATM	AC022211.1	0.775489	4.19216e-81	postive
HELLS	AC022211.1	0.694427	1.44343e-58	postive
ARNTL	AC022211.1	0.484879	7.35446e-25	postive
IREB2	AL596247.1	0.629394	2.67958e-45	postive
ALOX12	AL596247.1	0.488949	2.60748e-25	postive
NOX4	AL596247.1	0.537071	4.04914e-31	postive
MAPK1	AL596247.1	0.417713	3.08025e-18	postive
ZEB1	AL596247.1	0.702495	1.82811e-60	postive
PRKAA2	AL596247.1	0.430377	2.23759e-19	postive
PRKAA1	AL596247.1	0.505338	3.47351e-27	postive
TGFBR1	AL596247.1	0.769273	4.70775e-79	postive
ANO6	AL596247.1	0.417459	3.2425e-18	postive
ATM	AL596247.1	0.830612	9.89988e-103	postive
RB1	AL596247.1	0.449757	3.25036e-21	postive
HELLS	AL596247.1	0.744697	1.54031e-71	postive
ARNTL	AL596247.1	0.448182	4.63138e-21	postive
EGLN2	AL365330.1	0.400404	9.31022e-17	postive
IREB2	AC005520.3	0.455709	8.38219e-22	postive
ATG7	AC005520.3	0.421487	1.4262e-18	postive
ALOX12	AC005520.3	0.847943	3.27694e-111	postive
ZEB1	AC005520.3	0.55656	9.48393e-34	postive
TGFBR1	AC005520.3	0.520132	5.7341e-29	postive
ATM	AC005520.3	0.70156	3.05547e-60	postive
HELLS	AC005520.3	0.601431	1.63672e-40	postive
ARNTL	AC005520.3	0.529765	3.5488e-30	postive
CHMP5	DNAJC9-AS1	0.420269	1.83067e-18	postive
IREB2	Z97989.1	0.555028	1.54943e-33	postive
ALOX12	Z97989.1	0.69591	6.5365e-59	postive
NOX4	Z97989.1	0.496248	3.92182e-26	postive
ZEB1	Z97989.1	0.721671	3.05007e-65	postive
PRKAA1	Z97989.1	0.42897	3.01133e-19	postive
TGFBR1	Z97989.1	0.639399	3.93067e-47	postive
ATM	Z97989.1	0.777605	8.11825e-82	postive
RB1	Z97989.1	0.510284	9.00654e-28	postive
HELLS	Z97989.1	0.57776	8.16051e-37	postive
OTUB1	Z97989.1	-0.41699	3.56553e-18	negative
ARNTL	Z97989.1	0.550388	6.74224e-33	postive
ALOX12	IRF1-AS1	0.818135	3.35581e-97	postive
ZEB1	IRF1-AS1	0.456334	7.26045e-22	postive
ATM	IRF1-AS1	0.532943	1.38939e-30	postive
EGLN2	IRF1-AS1	0.476154	6.48331e-24	postive
HELLS	IRF1-AS1	0.477399	4.77062e-24	postive
ARNTL	IRF1-AS1	0.570575	9.45205e-36	postive
HIF1A	IRF1-AS1	0.400559	9.0382e-17	postive
ALOX12	AC103702.1	0.818658	2.00755e-97	postive
ATM	AC103702.1	0.505971	2.926e-27	postive
EGLN2	AC103702.1	0.444095	1.15114e-20	postive
HELLS	AC103702.1	0.450912	2.50385e-21	postive
ARNTL	AC103702.1	0.532376	1.64349e-30	postive
EGLN2	AP002807.1	0.422147	1.24533e-18	postive
IREB2	AL354733.3	0.485109	6.9381e-25	postive
ALOX12	AL354733.3	0.622098	5.29065e-44	postive
ZEB1	AL354733.3	0.506902	2.27178e-27	postive
TGFBR1	AL354733.3	0.470576	2.52364e-23	postive
ATM	AL354733.3	0.619377	1.57801e-43	postive
HELLS	AL354733.3	0.514075	3.15308e-28	postive
OTUB1	AL354733.3	-0.415612	4.70828e-18	negative
ARNTL	AL354733.3	0.423767	8.91557e-19	postive
CHMP6	AL354733.3	-0.404711	4.06083e-17	negative
HMGB1	AL117382.1	0.436519	6.02595e-20	postive
RB1	AL117382.1	0.476484	5.97785e-24	postive
NFS1	AL117382.1	0.410314	1.35503e-17	postive
IREB2	AC114760.2	0.627676	5.44808e-45	postive
ALOX12	AC114760.2	0.620269	1.10425e-43	postive
NOX4	AC114760.2	0.520841	4.68559e-29	postive
MAPK1	AC114760.2	0.430121	2.36201e-19	postive
ZEB1	AC114760.2	0.700705	4.87981e-60	postive
PRKAA2	AC114760.2	0.413477	7.22508e-18	postive
PRKAA1	AC114760.2	0.48781	3.49084e-25	postive
TGFBR1	AC114760.2	0.7186	1.88861e-64	postive
ANO6	AC114760.2	0.421515	1.41802e-18	postive
ATM	AC114760.2	0.84585	3.93203e-110	postive
RB1	AC114760.2	0.456363	7.21208e-22	postive
HELLS	AC114760.2	0.72928	2.98809e-67	postive
ARNTL	AC114760.2	0.491074	1.50914e-25	postive
IREB2	AC078962.1	0.536035	5.52733e-31	postive
ALOX12	AC078962.1	0.620508	1.00333e-43	postive
NOX4	AC078962.1	0.447167	5.81318e-21	postive
ZEB1	AC078962.1	0.629495	2.57002e-45	postive
PRKAA2	AC078962.1	0.402221	6.57079e-17	postive
TGFBR1	AC078962.1	0.67077	2.3838e-53	postive
ATM	AC078962.1	0.77904	2.63793e-82	postive
HELLS	AC078962.1	0.707883	9.09252e-62	postive
ARNTL	AC078962.1	0.474781	9.08099e-24	postive
IREB2	AC021321.1	0.427563	4.04561e-19	postive
EMC2	AC021321.1	0.590422	9.37126e-39	postive
ZEB1	AC021321.1	0.43955	3.12311e-20	postive
PRKAA2	AC021321.1	0.588752	1.70839e-38	postive
PRKAA1	AC021321.1	0.447426	5.48529e-21	postive
TGFBR1	AC021321.1	0.569429	1.38959e-35	postive
ATM	AC021321.1	0.681579	1.13363e-55	postive
MTDH	AC021321.1	0.441587	2.00023e-20	postive
HELLS	AC021321.1	0.556965	8.32676e-34	postive
IREB2	LINC02614	0.520966	4.522e-29	postive
ALOX12	LINC02614	0.646094	2.13218e-48	postive
ZEB1	LINC02614	0.554831	1.64977e-33	postive
PRKAA2	LINC02614	0.466502	6.70461e-23	postive
TGFBR1	LINC02614	0.613432	1.65408e-42	postive
ATM	LINC02614	0.849655	4.17498e-112	postive
RB1	LINC02614	0.514255	2.99848e-28	postive
HELLS	LINC02614	0.713838	3.04368e-63	postive
ARNTL	LINC02614	0.438608	3.83381e-20	postive
IREB2	AP001363.1	0.411071	1.16624e-17	postive
ATG7	AP001363.1	0.418731	2.50483e-18	postive
ALOX12	AP001363.1	0.789342	6.4079e-86	postive
ZEB1	AP001363.1	0.511939	5.70499e-28	postive
TGFBR1	AP001363.1	0.484194	8.74523e-25	postive
ATM	AP001363.1	0.635888	1.76049e-46	postive
HELLS	AP001363.1	0.563316	1.05727e-34	postive
ARNTL	AP001363.1	0.531639	2.04395e-30	postive
IREB2	ERI3-IT1	0.507585	1.88654e-27	postive
ATG7	ERI3-IT1	0.408331	2.00283e-17	postive
ALOX12	ERI3-IT1	0.759313	6.71674e-76	postive
MAPK1	ERI3-IT1	0.416433	3.99003e-18	postive
ZEB1	ERI3-IT1	0.53965	1.85804e-31	postive
PRKAA2	ERI3-IT1	0.494076	6.92457e-26	postive
TGFBR1	ERI3-IT1	0.574144	2.82127e-36	postive
ATM	ERI3-IT1	0.804303	1.51312e-91	postive
HELLS	ERI3-IT1	0.693998	1.81297e-58	postive
ARNTL	ERI3-IT1	0.448698	4.12459e-21	postive
IREB2	UGDH-AS1	0.451117	2.39035e-21	postive
ALOX12	UGDH-AS1	0.490874	1.5891e-25	postive
ZEB1	UGDH-AS1	0.506388	2.61248e-27	postive
TGFBR1	UGDH-AS1	0.49048	1.75928e-25	postive
ATM	UGDH-AS1	0.605186	3.96976e-41	postive
HELLS	UGDH-AS1	0.469667	3.1424e-23	postive
OTUB1	UGDH-AS1	-0.412191	9.3371e-18	negative
IREB2	AL139022.1	0.413236	7.5816e-18	postive
ATG7	AL139022.1	0.41836	2.70109e-18	postive
ALOX12	AL139022.1	0.863506	8.79774e-120	postive
ZEB1	AL139022.1	0.496945	3.26492e-26	postive
TGFBR1	AL139022.1	0.436101	6.59514e-20	postive
ATM	AL139022.1	0.630258	1.87247e-45	postive
HELLS	AL139022.1	0.531439	2.16797e-30	postive
ARNTL	AL139022.1	0.52123	4.19379e-29	postive
SOCS1	USP30-AS1	0.488988	2.58151e-25	postive
IFNG	USP30-AS1	0.578758	5.78081e-37	postive
PML	USP30-AS1	0.550281	6.97251e-33	postive
IREB2	AC138932.4	0.528875	4.60627e-30	postive
ALOX12	AC138932.4	0.828024	1.51116e-101	postive
MAPK1	AC138932.4	0.400093	9.88002e-17	postive
ZEB1	AC138932.4	0.592028	5.24167e-39	postive
TGFBR1	AC138932.4	0.555307	1.41709e-33	postive
ATM	AC138932.4	0.740862	1.91703e-70	postive
RB1	AC138932.4	0.405337	3.59604e-17	postive
HELLS	AC138932.4	0.62851	3.86208e-45	postive
ARNTL	AC138932.4	0.582883	1.371e-37	postive
IREB2	AL049780.2	0.579679	4.19887e-37	postive
ALOX12	AL049780.2	0.491369	1.39838e-25	postive
NOX4	AL049780.2	0.489693	2.15404e-25	postive
MAPK1	AL049780.2	0.422541	1.14845e-18	postive
ZEB1	AL049780.2	0.646777	1.57761e-48	postive
PRKAA2	AL049780.2	0.58584	4.82652e-38	postive
PRKAA1	AL049780.2	0.448121	4.69448e-21	postive
TGFBR1	AL049780.2	0.752321	8.93783e-74	postive
ANO6	AL049780.2	0.410132	1.40468e-17	postive
ATM	AL049780.2	0.820881	2.21673e-98	postive
HELLS	AL049780.2	0.737531	1.65297e-69	postive
ARNTL	AL049780.2	0.413092	7.80284e-18	postive
ALOX12	AL022328.3	0.562736	1.27896e-34	postive
EGLN2	AL022328.3	0.533219	1.2802e-30	postive
ATG7	AL592301.1	0.413631	7.00635e-18	postive
ALOX12	AL592301.1	0.805687	4.31238e-92	postive
ATM	AL592301.1	0.543318	6.06694e-32	postive
EGLN2	AL592301.1	0.466536	6.6509e-23	postive
HELLS	AL592301.1	0.494755	5.79897e-26	postive
ARNTL	AL592301.1	0.476843	5.47176e-24	postive
GPX4	AC008750.3	0.405541	3.45581e-17	postive
KEAP1	AC024575.1	0.453676	1.33561e-21	postive
IREB2	AL022322.1	0.447393	5.52634e-21	postive
ALOX12	AL022322.1	0.759119	7.71257e-76	postive
ZEB1	AL022322.1	0.422844	1.07888e-18	postive
ATM	AL022322.1	0.594905	1.83708e-39	postive
EGLN2	AL022322.1	0.441615	1.98822e-20	postive
HELLS	AL022322.1	0.517967	1.05854e-28	postive
ARNTL	AL022322.1	0.43882	3.66092e-20	postive
IREB2	AL031432.3	0.460973	2.47293e-22	postive
ALOX12	AL031432.3	0.415736	4.59263e-18	postive
NOX4	AL031432.3	0.450263	2.89937e-21	postive
ZEB1	AL031432.3	0.548532	1.20645e-32	postive
TGFBR1	AL031432.3	0.559032	4.27408e-34	postive
ATM	AL031432.3	0.592172	4.97634e-39	postive
RB1	AL031432.3	0.431231	1.86774e-19	postive
HELLS	AL031432.3	0.466624	6.51229e-23	postive
IREB2	AC022893.1	0.537125	3.98393e-31	postive
ALOX12	AC022893.1	0.50609	2.83253e-27	postive
NOX4	AC022893.1	0.414653	5.70895e-18	postive
ZEB1	AC022893.1	0.58744	2.73139e-38	postive
PRKAA2	AC022893.1	0.50017	1.39047e-26	postive
PRKAA1	AC022893.1	0.405835	3.2638e-17	postive
TGFBR1	AC022893.1	0.625236	1.48146e-44	postive
ATM	AC022893.1	0.719441	1.14916e-64	postive
HELLS	AC022893.1	0.626112	1.03527e-44	postive
IREB2	AL604028.1	0.441786	1.91483e-20	postive
ZEB1	AL604028.1	0.400469	9.19628e-17	postive
PRKAA1	AL604028.1	0.442461	1.65056e-20	postive
TGFBR1	AL604028.1	0.508702	1.39004e-27	postive
ATM	AL604028.1	0.532531	1.56987e-30	postive
HELLS	AL604028.1	0.477872	4.24444e-24	postive
LAMP2	AL604028.1	0.403357	5.27762e-17	postive
HELLS	AC046143.2	0.417776	3.04124e-18	postive
IREB2	AC009948.2	0.476417	6.07712e-24	postive
ALOX12	AC009948.2	0.501731	9.1673e-27	postive
ZEB1	AC009948.2	0.501281	1.03404e-26	postive
TGFBR1	AC009948.2	0.560557	2.60539e-34	postive
ATM	AC009948.2	0.642922	8.55617e-48	postive
HELLS	AC009948.2	0.590472	9.20286e-39	postive
ALOX12	PAX8-AS1	0.445245	8.91999e-21	postive
IREB2	LINC02035	0.505755	3.10213e-27	postive
ATP5MC3	LINC02035	-0.430181	2.33236e-19	negative
ALOX12	LINC02035	0.628002	4.76384e-45	postive
MAPK1	LINC02035	0.412892	8.12089e-18	postive
ZEB1	LINC02035	0.609195	8.56742e-42	postive
PRKAA1	LINC02035	0.44302	1.45935e-20	postive
TGFBR1	LINC02035	0.572151	5.55194e-36	postive
ATM	LINC02035	0.702913	1.45195e-60	postive
HELLS	LINC02035	0.53241	1.62715e-30	postive
OTUB1	LINC02035	-0.460749	2.60601e-22	negative
ARNTL	LINC02035	0.423316	9.78708e-19	postive
EGLN2	AC010327.6	0.52619	1.00702e-29	postive
IREB2	AC106873.1	0.577073	1.03429e-36	postive
ATG7	AC106873.1	0.411509	1.0692e-17	postive
ALOX12	AC106873.1	0.754468	2.0253e-74	postive
NOX4	AC106873.1	0.473357	1.28583e-23	postive
MAPK1	AC106873.1	0.437209	5.1917e-20	postive
ZEB1	AC106873.1	0.666725	1.66574e-52	postive
PRKAA2	AC106873.1	0.426958	4.59195e-19	postive
PRKAA1	AC106873.1	0.409829	1.49109e-17	postive
TGFBR1	AC106873.1	0.678513	5.28856e-55	postive
ANO6	AC106873.1	0.407016	2.59167e-17	postive
ATM	AC106873.1	0.839612	5.22386e-107	postive
RB1	AC106873.1	0.452874	1.60377e-21	postive
HELLS	AC106873.1	0.730132	1.76258e-67	postive
ARNTL	AC106873.1	0.550621	6.26601e-33	postive
IREB2	VIPR1-AS1	0.533528	1.1677e-30	postive
ALOX12	VIPR1-AS1	0.679364	3.45621e-55	postive
ZEB1	VIPR1-AS1	0.552547	3.41121e-33	postive
PRKAA1	VIPR1-AS1	0.411611	1.04775e-17	postive
TGFBR1	VIPR1-AS1	0.527014	7.92685e-30	postive
ATM	VIPR1-AS1	0.734338	1.26369e-68	postive
HELLS	VIPR1-AS1	0.611648	3.31692e-42	postive
ARNTL	VIPR1-AS1	0.44125	2.15382e-20	postive
ALOX15B	LINC02381	0.427344	4.23581e-19	postive
NOX4	LINC02381	0.456126	7.61688e-22	postive
CDO1	LINC02381	0.641826	1.37806e-47	postive
IREB2	GHRLOS	0.511061	7.26999e-28	postive
ATG7	GHRLOS	0.432054	1.56812e-19	postive
ALOX12	GHRLOS	0.694924	1.10757e-58	postive
ZEB1	GHRLOS	0.483687	9.93865e-25	postive
TGFBR1	GHRLOS	0.517042	1.37374e-28	postive
ATM	GHRLOS	0.739578	4.41462e-70	postive
HELLS	GHRLOS	0.676929	1.16393e-54	postive
ARNTL	GHRLOS	0.463684	1.30804e-22	postive
IREB2	AC018690.1	0.482144	1.46488e-24	postive
ALOX12	AC018690.1	0.614902	9.29704e-43	postive
ZEB1	AC018690.1	0.452343	1.80963e-21	postive
PRKAA2	AC018690.1	0.432521	1.42001e-19	postive
TGFBR1	AC018690.1	0.489385	2.3317e-25	postive
ATM	AC018690.1	0.699642	8.71032e-60	postive
HELLS	AC018690.1	0.637734	8.02221e-47	postive
TGFBR1	AC090116.1	0.456469	7.0369e-22	postive
ATM	AC090116.1	0.520029	5.90428e-29	postive
HELLS	AC090116.1	0.472839	1.45845e-23	postive
IREB2	AL023653.1	0.431848	1.63853e-19	postive
ALOX12	AL023653.1	0.522225	3.15627e-29	postive
ZEB1	AL023653.1	0.457592	5.43012e-22	postive
TGFBR1	AL023653.1	0.450874	2.52536e-21	postive
ATM	AL023653.1	0.652021	1.51933e-49	postive
HELLS	AL023653.1	0.552857	3.09128e-33	postive
NCOA4	MRPL20-AS1	-0.433795	1.08183e-19	negative
EMC2	AL050341.2	0.403861	4.78798e-17	postive
ATG5	AL050341.2	0.420051	1.91389e-18	postive
RB1	AL050341.2	0.4002	9.67995e-17	postive
ALOX12	AL162727.2	0.776783	1.54009e-81	postive
ATM	AL162727.2	0.532052	1.8087e-30	postive
EGLN2	AL162727.2	0.478996	3.21259e-24	postive
HELLS	AL162727.2	0.453768	1.30805e-21	postive
ARNTL	AL162727.2	0.463821	1.26635e-22	postive
IREB2	LINC01138	0.442493	1.63926e-20	postive
ALOX12	LINC01138	0.57888	5.54019e-37	postive
NOX4	LINC01138	0.465991	7.57147e-23	postive
ZEB1	LINC01138	0.569451	1.37926e-35	postive
TGFBR1	LINC01138	0.550792	5.93732e-33	postive
ATM	LINC01138	0.613889	1.38317e-42	postive
RB1	LINC01138	0.403035	5.61678e-17	postive
HELLS	LINC01138	0.447902	4.93066e-21	postive
ARNTL	LINC01138	0.492227	1.11983e-25	postive
IREB2	AC007036.1	0.477097	5.1405e-24	postive
ATG7	AC007036.1	0.434806	8.71272e-20	postive
ALOX12	AC007036.1	0.732693	3.56294e-68	postive
ZEB1	AC007036.1	0.49418	6.73937e-26	postive
TGFBR1	AC007036.1	0.5122	5.30721e-28	postive
ATM	AC007036.1	0.714635	1.91839e-63	postive
HELLS	AC007036.1	0.634788	2.80411e-46	postive
ARNTL	AC007036.1	0.535656	6.1901e-31	postive
IREB2	RAB33B-AS1	0.667904	9.47979e-53	postive
ALOX12	RAB33B-AS1	0.663227	8.73083e-52	postive
ACSL4	RAB33B-AS1	0.426126	5.46308e-19	postive
NOX4	RAB33B-AS1	0.497812	2.59747e-26	postive
MAPK1	RAB33B-AS1	0.453095	1.52487e-21	postive
ZEB1	RAB33B-AS1	0.710868	1.67434e-62	postive
PRKAA2	RAB33B-AS1	0.460733	2.61568e-22	postive
PRKAA1	RAB33B-AS1	0.520108	5.77273e-29	postive
TGFBR1	RAB33B-AS1	0.740819	1.97117e-70	postive
ANO6	RAB33B-AS1	0.450094	3.01181e-21	postive
ATM	RAB33B-AS1	0.890663	1.25506e-137	postive
RB1	RAB33B-AS1	0.569942	1.16963e-35	postive
HELLS	RAB33B-AS1	0.751921	1.17639e-73	postive
OTUB1	RAB33B-AS1	-0.425607	6.08644e-19	negative
ARNTL	RAB33B-AS1	0.487227	4.05069e-25	postive
ALOX12	AC011676.1	0.631865	9.58211e-46	postive
ATM	AC011676.1	0.523035	2.50187e-29	postive
HELLS	AC011676.1	0.477509	4.64341e-24	postive
IREB2	ALG13-AS1	0.639402	3.92463e-47	postive
ALOX12	ALG13-AS1	0.501638	9.3973e-27	postive
NOX4	ALG13-AS1	0.541194	1.16186e-31	postive
MAPK1	ALG13-AS1	0.411428	1.08661e-17	postive
ZEB1	ALG13-AS1	0.707006	1.48865e-61	postive
PRKAA2	ALG13-AS1	0.520721	4.84953e-29	postive
PRKAA1	ALG13-AS1	0.489566	2.22556e-25	postive
TGFBR1	ALG13-AS1	0.77633	2.1876e-81	postive
ANO6	ALG13-AS1	0.449994	3.08062e-21	postive
ATM	ALG13-AS1	0.858198	9.60311e-117	postive
RB1	ALG13-AS1	0.437909	4.46106e-20	postive
HELLS	ALG13-AS1	0.726399	1.75351e-66	postive
IREB2	AC093388.1	0.595977	1.23986e-39	postive
ALOX12	AC093388.1	0.714493	2.08308e-63	postive
NOX4	AC093388.1	0.481034	1.93384e-24	postive
MAPK1	AC093388.1	0.417712	3.08046e-18	postive
ZEB1	AC093388.1	0.67788	7.25203e-55	postive
PRKAA1	AC093388.1	0.442074	1.79756e-20	postive
TGFBR1	AC093388.1	0.645696	2.54061e-48	postive
ANO6	AC093388.1	0.424919	7.02244e-19	postive
ATM	AC093388.1	0.774458	9.27203e-81	postive
RB1	AC093388.1	0.467958	4.73619e-23	postive
HELLS	AC093388.1	0.661428	2.02827e-51	postive
ARNTL	AC093388.1	0.517519	1.20108e-28	postive
HIF1A	AC093388.1	0.42773	3.90659e-19	postive
CDO1	FGF14-AS2	0.441623	1.98468e-20	postive
IREB2	AC046158.1	0.614854	9.47253e-43	postive
ALOX12	AC046158.1	0.508687	1.39576e-27	postive
NOX4	AC046158.1	0.51749	1.21099e-28	postive
MAPK1	AC046158.1	0.414686	5.67194e-18	postive
ZEB1	AC046158.1	0.681447	1.21184e-55	postive
PRKAA2	AC046158.1	0.470072	2.85018e-23	postive
PRKAA1	AC046158.1	0.473199	1.33619e-23	postive
TGFBR1	AC046158.1	0.729017	3.51428e-67	postive
ANO6	AC046158.1	0.425876	5.75568e-19	postive
ATM	AC046158.1	0.838589	1.64992e-106	postive
RB1	AC046158.1	0.424013	8.47381e-19	postive
HELLS	AC046158.1	0.728873	3.84271e-67	postive
ARNTL	AC046158.1	0.408966	1.76771e-17	postive
IREB2	AC078883.2	0.447635	5.23494e-21	postive
ATG7	AC078883.2	0.420067	1.9076e-18	postive
ALOX12	AC078883.2	0.64264	9.67732e-48	postive
ZEB1	AC078883.2	0.422046	1.27144e-18	postive
TGFBR1	AC078883.2	0.493302	8.4715e-26	postive
ATM	AC078883.2	0.693806	2.00778e-58	postive
HELLS	AC078883.2	0.663568	7.43625e-52	postive
ARNTL	AC078883.2	0.494235	6.64332e-26	postive
IREB2	AP005131.3	0.592259	4.82043e-39	postive
ALOX12	AP005131.3	0.521636	3.73491e-29	postive
NOX4	AP005131.3	0.490329	1.82908e-25	postive
ZEB1	AP005131.3	0.672256	1.15814e-53	postive
PRKAA1	AP005131.3	0.423074	1.02881e-18	postive
TGFBR1	AP005131.3	0.661436	2.02084e-51	postive
ATM	AP005131.3	0.791115	1.45826e-86	postive
RB1	AP005131.3	0.574933	2.15494e-36	postive
HELLS	AP005131.3	0.634495	3.17395e-46	postive
ARNTL	AP005131.3	0.425164	6.67344e-19	postive
IREB2	AC006111.2	0.509841	1.01725e-27	postive
ALOX12	AC006111.2	0.67364	5.89084e-54	postive
ZEB1	AC006111.2	0.568077	2.18419e-35	postive
PRKAA2	AC006111.2	0.402063	6.77321e-17	postive
TGFBR1	AC006111.2	0.568666	1.79414e-35	postive
ATM	AC006111.2	0.753265	4.66315e-74	postive
RB1	AC006111.2	0.431713	1.68602e-19	postive
HELLS	AC006111.2	0.655237	3.53506e-50	postive
ARNTL	AC006111.2	0.421964	1.2932e-18	postive
IREB2	AL360219.1	0.584283	8.37452e-38	postive
ALOX12	AL360219.1	0.434898	8.54218e-20	postive
NOX4	AL360219.1	0.541025	1.22346e-31	postive
ZEB1	AL360219.1	0.676712	1.29641e-54	postive
PRKAA1	AL360219.1	0.491034	1.52506e-25	postive
TGFBR1	AL360219.1	0.684827	2.17057e-56	postive
ATM	AL360219.1	0.695656	7.48734e-59	postive
HELLS	AL360219.1	0.590917	7.83623e-39	postive
IREB2	STARD13-AS	0.582437	1.60352e-37	postive
ALOX12	STARD13-AS	0.653636	7.32312e-50	postive
NOX4	STARD13-AS	0.422211	1.22911e-18	postive
ZEB1	STARD13-AS	0.624934	1.67563e-44	postive
PRKAA1	STARD13-AS	0.422325	1.20056e-18	postive
TGFBR1	STARD13-AS	0.661494	1.96742e-51	postive
ATM	STARD13-AS	0.82255	4.15786e-99	postive
RB1	STARD13-AS	0.560312	2.82219e-34	postive
HELLS	STARD13-AS	0.718055	2.60391e-64	postive
ARNTL	STARD13-AS	0.540766	1.32359e-31	postive
PRKAA1	AL121603.2	0.448538	4.27528e-21	postive
LONP1	AL121603.2	-0.402381	6.37092e-17	negative
NFE2L2	AL121603.2	0.415602	4.71777e-18	postive
EMC2	TTC28-AS1	0.431917	1.6145e-19	postive
PRKAA2	TTC28-AS1	0.441778	1.91795e-20	postive
ATM	TTC28-AS1	0.57521	1.96042e-36	postive
HELLS	TTC28-AS1	0.548584	1.18676e-32	postive
ALOX12	AL137186.2	0.431443	1.78547e-19	postive
ZEB1	AL137186.2	0.400954	8.38052e-17	postive
ATM	AL137186.2	0.43157	1.73815e-19	postive
AKR1C1	AL137186.2	0.419619	2.09041e-18	postive
IREB2	AC006441.1	0.417521	3.20206e-18	postive
ALOX12	AC006441.1	0.684234	2.94083e-56	postive
ZEB1	AC006441.1	0.500019	1.44742e-26	postive
TGFBR1	AC006441.1	0.454585	1.08487e-21	postive
ATM	AC006441.1	0.648681	6.78063e-49	postive
HELLS	AC006441.1	0.55865	4.83722e-34	postive
ARNTL	AC006441.1	0.471312	2.11257e-23	postive
IREB2	AC008669.1	0.589316	1.3949e-38	postive
EMC2	AC008669.1	0.409072	1.73133e-17	postive
ACSL4	AC008669.1	0.454119	1.20718e-21	postive
NOX4	AC008669.1	0.400335	9.43359e-17	postive
ZEB1	AC008669.1	0.575189	1.97431e-36	postive
PRKAA2	AC008669.1	0.405758	3.31324e-17	postive
PRKAA1	AC008669.1	0.572313	5.25601e-36	postive
TGFBR1	AC008669.1	0.647131	1.34858e-48	postive
ATM	AC008669.1	0.746093	6.0832e-72	postive
MTDH	AC008669.1	0.403302	5.33387e-17	postive
RB1	AC008669.1	0.632618	6.9925e-46	postive
HELLS	AC008669.1	0.621748	6.09298e-44	postive
OTUB1	AC008669.1	-0.442069	1.79921e-20	negative
TMBIM4	AC008669.1	0.412283	9.16857e-18	postive
LAMP2	AC008669.1	0.419205	2.27458e-18	postive
IREB2	AP000866.6	0.620229	1.12189e-43	postive
ALOX12	AP000866.6	0.453916	1.26433e-21	postive
NOX4	AP000866.6	0.524757	1.52451e-29	postive
ZEB1	AP000866.6	0.692902	3.243e-58	postive
PRKAA2	AP000866.6	0.594243	2.34045e-39	postive
PRKAA1	AP000866.6	0.516266	1.70845e-28	postive
TGFBR1	AP000866.6	0.792392	4.97965e-87	postive
ANO6	AP000866.6	0.405974	3.17634e-17	postive
ATM	AP000866.6	0.886524	1.27838e-134	postive
RB1	AP000866.6	0.513028	4.21857e-28	postive
HELLS	AP000866.6	0.771632	7.98658e-80	postive
ALOX12	AC009970.1	0.707346	1.22997e-61	postive
ATM	AC009970.1	0.518873	8.19526e-29	postive
EGLN2	AC009970.1	0.450224	2.92519e-21	postive
HELLS	AC009970.1	0.46566	8.19218e-23	postive
ARNTL	AC009970.1	0.405482	3.49569e-17	postive
IREB2	AC010226.1	0.638859	4.95539e-47	postive
ALOX12	AC010226.1	0.527179	7.55459e-30	postive
ACSL4	AC010226.1	0.420605	1.70898e-18	postive
NOX4	AC010226.1	0.536316	5.07934e-31	postive
MAPK1	AC010226.1	0.428691	3.19334e-19	postive
ZEB1	AC010226.1	0.715101	1.46421e-63	postive
PRKAA2	AC010226.1	0.456578	6.86277e-22	postive
PRKAA1	AC010226.1	0.536749	4.46115e-31	postive
TGFBR1	AC010226.1	0.780168	1.08403e-82	postive
ANO6	AC010226.1	0.431678	1.69867e-19	postive
ATM	AC010226.1	0.857311	3.00594e-116	postive
RB1	AC010226.1	0.502974	6.56954e-27	postive
HELLS	AC010226.1	0.756257	5.81094e-75	postive
ARNTL	AC010226.1	0.492936	9.31752e-26	postive
IREB2	AL356299.2	0.456407	7.13894e-22	postive
ALOX12	AL356299.2	0.479033	3.18344e-24	postive
TGFBR1	AL356299.2	0.429121	2.91713e-19	postive
ATM	AL356299.2	0.686925	7.37892e-57	postive
HELLS	AL356299.2	0.610539	5.09929e-42	postive
SLC1A5	LINC01124	0.408305	2.01302e-17	postive
IREB2	DIAPH2-AS1	0.620828	8.82403e-44	postive
ALOX12	DIAPH2-AS1	0.558854	4.52758e-34	postive
NOX4	DIAPH2-AS1	0.506759	2.36202e-27	postive
MAPK1	DIAPH2-AS1	0.416797	3.70716e-18	postive
ZEB1	DIAPH2-AS1	0.684999	1.98793e-56	postive
PRKAA2	DIAPH2-AS1	0.469307	3.42643e-23	postive
PRKAA1	DIAPH2-AS1	0.469182	3.53071e-23	postive
TGFBR1	DIAPH2-AS1	0.756076	6.59665e-75	postive
ANO6	DIAPH2-AS1	0.453268	1.46589e-21	postive
ATM	DIAPH2-AS1	0.84151	6.05633e-108	postive
RB1	DIAPH2-AS1	0.431439	1.78705e-19	postive
HELLS	DIAPH2-AS1	0.743524	3.3461e-71	postive
ARNTL	DIAPH2-AS1	0.435052	8.26472e-20	postive
NFS1	AL133520.1	0.528091	5.79167e-30	postive
IREB2	MALAT1	0.492095	1.15899e-25	postive
ALOX12	MALAT1	0.714483	2.09577e-63	postive
ZEB1	MALAT1	0.570294	1.03907e-35	postive
TGFBR1	MALAT1	0.552212	3.79186e-33	postive
ATM	MALAT1	0.683741	3.78106e-56	postive
HELLS	MALAT1	0.582079	1.81788e-37	postive
ARNTL	MALAT1	0.473188	1.33974e-23	postive
EGLN2	AP001453.2	0.418041	2.88189e-18	postive
ALOX12	U91328.1	0.511947	5.6929e-28	postive
ZEB1	U91328.1	0.46454	1.06842e-22	postive
TGFBR1	U91328.1	0.408735	1.84985e-17	postive
ATM	U91328.1	0.535064	7.3893e-31	postive
ALOX12	PRANCR	0.486522	4.84698e-25	postive
ZEB1	PRANCR	0.401307	7.83096e-17	postive
ATM	PRANCR	0.505044	3.76054e-27	postive
HELLS	PRANCR	0.48545	6.36455e-25	postive
IREB2	AP001429.1	0.617873	2.87276e-43	postive
ALOX12	AP001429.1	0.499535	1.64611e-26	postive
NOX4	AP001429.1	0.496365	3.80272e-26	postive
MAPK1	AP001429.1	0.407745	2.24707e-17	postive
ZEB1	AP001429.1	0.678318	5.83122e-55	postive
PRKAA2	AP001429.1	0.539493	1.94889e-31	postive
PRKAA1	AP001429.1	0.470079	2.84556e-23	postive
TGFBR1	AP001429.1	0.768398	9.04266e-79	postive
ANO6	AP001429.1	0.415357	4.95618e-18	postive
ATM	AP001429.1	0.876256	1.23429e-127	postive
RB1	AP001429.1	0.481402	1.76391e-24	postive
HELLS	AP001429.1	0.765494	7.73135e-78	postive
ARNTL	AP001429.1	0.412696	8.44344e-18	postive
IREB2	KDM4A-AS1	0.452183	1.87696e-21	postive
ALOX12	KDM4A-AS1	0.595407	1.52842e-39	postive
ZEB1	KDM4A-AS1	0.453564	1.3703e-21	postive
PRKAA2	KDM4A-AS1	0.466788	6.26356e-23	postive
TGFBR1	KDM4A-AS1	0.508761	1.36802e-27	postive
ATM	KDM4A-AS1	0.705867	2.81661e-61	postive
HELLS	KDM4A-AS1	0.713753	3.19584e-63	postive
IREB2	AC078846.1	0.540087	1.62722e-31	postive
ALOX12	AC078846.1	0.74061	2.25947e-70	postive
ZEB1	AC078846.1	0.554068	2.10447e-33	postive
PRKAA2	AC078846.1	0.400372	9.36775e-17	postive
TGFBR1	AC078846.1	0.566371	3.8544e-35	postive
ATM	AC078846.1	0.786304	7.82357e-85	postive
HELLS	AC078846.1	0.681977	9.2669e-56	postive
ARNTL	AC078846.1	0.447935	4.89526e-21	postive
IREB2	AL049840.3	0.568384	1.97162e-35	postive
ATP5MC3	AL049840.3	-0.409433	1.6124e-17	negative
ATG7	AL049840.3	0.427299	4.27596e-19	postive
ALOX12	AL049840.3	0.726955	1.24805e-66	postive
MAPK1	AL049840.3	0.536911	4.24852e-31	postive
ZEB1	AL049840.3	0.56516	5.75772e-35	postive
TGFBR1	AL049840.3	0.553639	2.41191e-33	postive
ANO6	AL049840.3	0.460455	2.7912e-22	postive
ATM	AL049840.3	0.706181	2.36405e-61	postive
GPX4	AL049840.3	-0.408654	1.87958e-17	negative
HELLS	AL049840.3	0.632945	6.09447e-46	postive
OTUB1	AL049840.3	-0.45399	1.2433e-21	negative
ARNTL	AL049840.3	0.529112	4.29683e-30	postive
HIF1A	AL049840.3	0.491172	1.47165e-25	postive
IREB2	AC007285.1	0.634971	2.59557e-46	postive
ALOX12	AC007285.1	0.517062	1.36603e-28	postive
ACSL4	AC007285.1	0.400938	8.40634e-17	postive
NOX4	AC007285.1	0.488051	3.2823e-25	postive
ZEB1	AC007285.1	0.685542	1.50428e-56	postive
PRKAA2	AC007285.1	0.403792	4.85189e-17	postive
PRKAA1	AC007285.1	0.477225	4.98025e-24	postive
TGFBR1	AC007285.1	0.743404	3.62205e-71	postive
ANO6	AC007285.1	0.401685	7.28386e-17	postive
ATM	AC007285.1	0.857868	1.46838e-116	postive
RB1	AC007285.1	0.590313	9.74401e-39	postive
HELLS	AC007285.1	0.730845	1.1315e-67	postive
ARNTL	AC007285.1	0.460644	2.67089e-22	postive
PHKG2	AL121832.2	0.421451	1.43677e-18	postive
TAZ	AL121832.2	0.560691	2.49423e-34	postive
HSF1	AL121832.2	0.400736	8.73787e-17	postive
IREB2	AC008147.1	0.424523	7.62334e-19	postive
ALOX12	AC008147.1	0.699342	1.02561e-59	postive
ZEB1	AC008147.1	0.492343	1.08662e-25	postive
TGFBR1	AC008147.1	0.488791	2.71567e-25	postive
ATM	AC008147.1	0.634226	3.55545e-46	postive
HELLS	AC008147.1	0.591967	5.35922e-39	postive
ARNTL	AC008147.1	0.478751	3.4141e-24	postive
IREB2	AC012213.3	0.64305	8.09457e-48	postive
ALOX12	AC012213.3	0.442725	1.55766e-20	postive
ACSL4	AC012213.3	0.426259	5.31346e-19	postive
NOX4	AC012213.3	0.572154	5.54735e-36	postive
ZEB1	AC012213.3	0.715842	9.51555e-64	postive
PRKAA1	AC012213.3	0.516206	1.73758e-28	postive
TGFBR1	AC012213.3	0.744278	2.03339e-71	postive
ANO6	AC012213.3	0.404344	4.36038e-17	postive
ATM	AC012213.3	0.816915	1.10536e-96	postive
RB1	AC012213.3	0.542404	8.02794e-32	postive
HELLS	AC012213.3	0.699793	8.02582e-60	postive
ARNTL	AC012213.3	0.437984	4.38969e-20	postive
IREB2	AC087620.1	0.531551	2.09737e-30	postive
ALOX12	AC087620.1	0.522497	2.91986e-29	postive
MAPK1	AC087620.1	0.430599	2.13503e-19	postive
ZEB1	AC087620.1	0.540668	1.36369e-31	postive
PRKAA2	AC087620.1	0.598603	4.69944e-40	postive
PRKAA1	AC087620.1	0.439052	3.48058e-20	postive
TGFBR1	AC087620.1	0.647765	1.01866e-48	postive
ATM	AC087620.1	0.831996	2.26116e-103	postive
HELLS	AC087620.1	0.742755	5.55234e-71	postive
IREB2	AL356019.2	0.52796	6.01708e-30	postive
ALOX12	AL356019.2	0.439075	3.46297e-20	postive
NOX4	AL356019.2	0.418691	2.52513e-18	postive
ZEB1	AL356019.2	0.592638	4.20034e-39	postive
PRKAA2	AL356019.2	0.591522	6.29695e-39	postive
PRKAA1	AL356019.2	0.412811	8.25215e-18	postive
TGFBR1	AL356019.2	0.651029	2.37412e-49	postive
ANO6	AL356019.2	0.447325	5.61061e-21	postive
ATM	AL356019.2	0.795517	3.47608e-88	postive
RB1	AL356019.2	0.426263	5.3089e-19	postive
HELLS	AL356019.2	0.619884	1.28797e-43	postive
OTUB1	AL356019.2	-0.433149	1.24185e-19	negative
IREB2	AC015871.3	0.714506	2.06778e-63	postive
ALOX12	AC015871.3	0.669795	3.82018e-53	postive
NOX4	AC015871.3	0.46869	3.97358e-23	postive
MAPK1	AC015871.3	0.415687	4.63769e-18	postive
ZEB1	AC015871.3	0.678985	4.17751e-55	postive
PRKAA1	AC015871.3	0.50485	3.96352e-27	postive
TGFBR1	AC015871.3	0.684956	2.03187e-56	postive
ANO6	AC015871.3	0.459585	3.41929e-22	postive
ATM	AC015871.3	0.823282	1.98325e-99	postive
RB1	AC015871.3	0.470125	2.81373e-23	postive
HELLS	AC015871.3	0.692254	4.56736e-58	postive
OTUB1	AC015871.3	-0.440643	2.46006e-20	negative
ARNTL	AC015871.3	0.526236	9.93615e-30	postive
ALOX12	SPRY4-AS1	0.550861	5.80879e-33	postive
IREB2	USP3-AS1	0.655346	3.36311e-50	postive
ALOX12	USP3-AS1	0.671502	1.67178e-53	postive
NOX4	USP3-AS1	0.473846	1.14114e-23	postive
MAPK1	USP3-AS1	0.430061	2.39233e-19	postive
ZEB1	USP3-AS1	0.6704	2.85185e-53	postive
PRKAA1	USP3-AS1	0.463859	1.25507e-22	postive
TGFBR1	USP3-AS1	0.693878	1.93232e-58	postive
ANO6	USP3-AS1	0.42517	6.66572e-19	postive
ATM	USP3-AS1	0.808767	2.5439e-93	postive
RB1	USP3-AS1	0.417753	3.05533e-18	postive
HELLS	USP3-AS1	0.714866	1.67818e-63	postive
ARNTL	USP3-AS1	0.507332	2.02105e-27	postive
IREB2	AC026979.3	0.438928	3.57588e-20	postive
PRKAA2	AC026979.3	0.485806	5.81454e-25	postive
TGFBR1	AC026979.3	0.450574	2.70289e-21	postive
ATM	AC026979.3	0.573007	4.15372e-36	postive
HELLS	AC026979.3	0.542811	7.08673e-32	postive
IREB2	BET1-AS1	0.492184	1.13241e-25	postive
ALOX12	BET1-AS1	0.555163	1.48365e-33	postive
NOX4	BET1-AS1	0.428046	3.65626e-19	postive
MAPK1	BET1-AS1	0.401132	8.09934e-17	postive
ZEB1	BET1-AS1	0.592069	5.16591e-39	postive
PRKAA2	BET1-AS1	0.686443	9.46229e-57	postive
TGFBR1	BET1-AS1	0.656222	2.2533e-50	postive
ANO6	BET1-AS1	0.420021	1.92588e-18	postive
ATM	BET1-AS1	0.806974	1.32935e-92	postive
HELLS	BET1-AS1	0.65337	8.25993e-50	postive
ALOX12	AL135818.1	0.451144	2.37587e-21	postive
ZEB1	AL135818.1	0.407587	2.31749e-17	postive
IFNG	AL135818.1	0.427228	4.33981e-19	postive
ARNTL	AL135818.1	0.418633	2.55549e-18	postive
HIF1A	AL135818.1	0.490703	1.66087e-25	postive
HELLS	SNHG3	0.477476	4.68064e-24	postive
IREB2	LINC01473	0.648793	6.45133e-49	postive
ALOX12	LINC01473	0.450666	2.64676e-21	postive
ACSL4	LINC01473	0.434128	1.00747e-19	postive
NOX4	LINC01473	0.440028	2.81376e-20	postive
ZEB1	LINC01473	0.62572	1.21542e-44	postive
PRKAA2	LINC01473	0.406593	2.81521e-17	postive
PRKAA1	LINC01473	0.532196	1.73371e-30	postive
TGFBR1	LINC01473	0.700689	4.92291e-60	postive
ANO6	LINC01473	0.402229	6.55967e-17	postive
ATM	LINC01473	0.865187	9.02565e-121	postive
RB1	LINC01473	0.586183	4.27321e-38	postive
HELLS	LINC01473	0.749244	7.30312e-73	postive
IREB2	AC125437.1	0.486425	4.9692e-25	postive
ALOX12	AC125437.1	0.402459	6.27638e-17	postive
ZEB1	AC125437.1	0.447424	5.48761e-21	postive
TGFBR1	AC125437.1	0.461246	2.32006e-22	postive
ANO6	AC125437.1	0.409359	1.63607e-17	postive
ATM	AC125437.1	0.555941	1.15692e-33	postive
SLC7A11	AC125437.1	0.405716	3.33984e-17	postive
HELLS	AC125437.1	0.558009	5.94903e-34	postive
IREB2	EFCAB14-AS1	0.611282	3.82326e-42	postive
ATG7	EFCAB14-AS1	0.406208	3.03493e-17	postive
ALOX12	EFCAB14-AS1	0.73986	3.67875e-70	postive
NOX4	EFCAB14-AS1	0.466088	7.39906e-23	postive
MAPK1	EFCAB14-AS1	0.456893	6.3819e-22	postive
ZEB1	EFCAB14-AS1	0.67472	3.46694e-54	postive
PRKAA2	EFCAB14-AS1	0.409808	1.49727e-17	postive
PRKAA1	EFCAB14-AS1	0.452001	1.95588e-21	postive
TGFBR1	EFCAB14-AS1	0.685113	1.87476e-56	postive
ANO6	EFCAB14-AS1	0.428027	3.67101e-19	postive
ATM	EFCAB14-AS1	0.845818	4.08655e-110	postive
RB1	EFCAB14-AS1	0.437815	4.55349e-20	postive
HELLS	EFCAB14-AS1	0.736754	2.71863e-69	postive
ARNTL	EFCAB14-AS1	0.546498	2.27267e-32	postive
IREB2	AC009404.1	0.423815	8.82805e-19	postive
ALOX12	AC009404.1	0.5815	2.22595e-37	postive
ZEB1	AC009404.1	0.45698	6.25484e-22	postive
PRKAA2	AC009404.1	0.45747	5.58482e-22	postive
TGFBR1	AC009404.1	0.43839	4.01949e-20	postive
ATM	AC009404.1	0.672689	9.37674e-54	postive
HELLS	AC009404.1	0.562188	1.53001e-34	postive
ALOX12	AC012073.1	0.41092	1.20175e-17	postive
HELLS	AC012073.1	0.457457	5.60256e-22	postive
NF2	AC012073.1	0.419224	2.26575e-18	postive
ATM	AP001469.3	0.447283	5.66431e-21	postive
HELLS	AP001469.3	0.426575	4.97489e-19	postive
TGFBR1	AC123023.1	0.484326	8.45781e-25	postive
ATM	AC123023.1	0.632958	6.06159e-46	postive
RB1	AC123023.1	0.414059	6.4311e-18	postive
HELLS	AC123023.1	0.544822	3.81794e-32	postive
ATG7	AC012317.1	0.410258	1.37004e-17	postive
ALOX12	AC012317.1	0.809344	1.48867e-93	postive
ATM	AC012317.1	0.409674	1.5375e-17	postive
EGLN2	AC012317.1	0.465612	8.28644e-23	postive
ARNTL	AC012317.1	0.481415	1.75853e-24	postive
IREB2	C1RL-AS1	0.533295	1.25145e-30	postive
ALOX12	C1RL-AS1	0.782627	1.53203e-83	postive
ZEB1	C1RL-AS1	0.532972	1.37746e-30	postive
TGFBR1	C1RL-AS1	0.5178	1.10966e-28	postive
ANO6	C1RL-AS1	0.404366	4.34212e-17	postive
ATM	C1RL-AS1	0.729237	3.06875e-67	postive
EGLN2	C1RL-AS1	0.477207	5.00173e-24	postive
HELLS	C1RL-AS1	0.612113	2.7672e-42	postive
ARNTL	C1RL-AS1	0.549206	9.77013e-33	postive
HELLS	AL136295.2	0.406225	3.02475e-17	postive
RPL8	AC004816.2	0.451713	2.08804e-21	postive
ATP5MC3	LINC01843	0.427967	3.71725e-19	postive
IREB2	AC004832.4	0.618349	2.37748e-43	postive
ALOX12	AC004832.4	0.612629	2.26347e-42	postive
NOX4	AC004832.4	0.565908	4.49497e-35	postive
MAPK1	AC004832.4	0.46658	6.58105e-23	postive
ZEB1	AC004832.4	0.729907	2.02605e-67	postive
PRKAA2	AC004832.4	0.574045	2.9178e-36	postive
PRKAA1	AC004832.4	0.474817	8.99989e-24	postive
TGFBR1	AC004832.4	0.781671	3.28986e-83	postive
ANO6	AC004832.4	0.443737	1.24598e-20	postive
ATM	AC004832.4	0.889647	7.04645e-137	postive
RB1	AC004832.4	0.445486	8.45421e-21	postive
HELLS	AC004832.4	0.763135	4.3168e-77	postive
ARNTL	AC004832.4	0.480607	2.15144e-24	postive
IREB2	AC068790.7	0.594793	1.91396e-39	postive
ALOX12	AC068790.7	0.678399	5.59951e-55	postive
NOX4	AC068790.7	0.499152	1.82195e-26	postive
ZEB1	AC068790.7	0.686332	1.00189e-56	postive
PRKAA2	AC068790.7	0.449313	3.59218e-21	postive
PRKAA1	AC068790.7	0.407814	2.21678e-17	postive
TGFBR1	AC068790.7	0.728268	5.57842e-67	postive
ANO6	AC068790.7	0.407022	2.58846e-17	postive
ATM	AC068790.7	0.838902	1.16132e-106	postive
RB1	AC068790.7	0.480181	2.39301e-24	postive
HELLS	AC068790.7	0.7198	9.28782e-65	postive
ARNTL	AC068790.7	0.51371	3.49001e-28	postive
IREB2	CHROMR	0.650144	3.53042e-49	postive
ALOX12	CHROMR	0.454188	1.18829e-21	postive
ACSL4	CHROMR	0.442496	1.63804e-20	postive
NOX4	CHROMR	0.607909	1.40462e-41	postive
MAPK1	CHROMR	0.400822	8.59426e-17	postive
ZEB1	CHROMR	0.764157	2.05409e-77	postive
PRKAA2	CHROMR	0.509364	1.15954e-27	postive
PRKAA1	CHROMR	0.523298	2.32053e-29	postive
TGFBR1	CHROMR	0.778937	2.86136e-82	postive
ANO6	CHROMR	0.455102	9.63749e-22	postive
ATM	CHROMR	0.831908	2.48715e-103	postive
MTDH	CHROMR	0.40035	9.40645e-17	postive
RB1	CHROMR	0.486798	4.5189e-25	postive
HELLS	CHROMR	0.658018	9.8736e-51	postive
IREB2	OCIAD1-AS1	0.634001	3.9098e-46	postive
ALOX12	OCIAD1-AS1	0.53131	2.25216e-30	postive
ACSL4	OCIAD1-AS1	0.40705	2.57435e-17	postive
NOX4	OCIAD1-AS1	0.471959	1.80589e-23	postive
ZEB1	OCIAD1-AS1	0.654387	5.20557e-50	postive
PRKAA2	OCIAD1-AS1	0.458042	4.8925e-22	postive
PRKAA1	OCIAD1-AS1	0.52985	3.46049e-30	postive
TGFBR1	OCIAD1-AS1	0.693114	2.89784e-58	postive
ANO6	OCIAD1-AS1	0.404666	4.09606e-17	postive
ATM	OCIAD1-AS1	0.830083	1.73422e-102	postive
RB1	OCIAD1-AS1	0.561049	2.21988e-34	postive
HELLS	OCIAD1-AS1	0.732585	3.81465e-68	postive
ARNTL	OCIAD1-AS1	0.41416	6.30168e-18	postive
IREB2	AL117336.1	0.648665	6.82856e-49	postive
ALOX12	AL117336.1	0.453054	1.53934e-21	postive
ACSL4	AL117336.1	0.448913	3.92993e-21	postive
[truncated: 12,137 more rows]
