# Supplementary material for: Identification and Validation of Ferroptosis-Related LncRNA Signatures as a Novel Prognostic Model for Colon Cancer
Source: Front Immunol. 2022 Jan 26;12:783362. doi: 10.3389/fimmu.2021.783362 (PMC8826443; doi:10.3389/fimmu.2021.783362)
Supplement: Supplementary Table 4 — The list of genes involoved in the coexpression network. [file Table_4.xlsx]

## Sheet: network
filter_ferro_gene_expr	lncRNA	cor	pvalue	Regulation
ALOX12	AP003555.1	0.498163	2.36768e-26	postive
ALOX12	ZNF775-AS1	0.492426	1.06372e-25	postive
ATM	ZNF775-AS1	0.514381	2.89498e-28	postive
EGLN2	ZNF775-AS1	0.422952	1.05506e-18	postive
HELLS	ZNF775-AS1	0.418962	2.38977e-18	postive
ALOX15B	LINC02381	0.427344	4.23581e-19	postive
NOX4	LINC02381	0.456126	7.61688e-22	postive
CDO1	LINC02381	0.641826	1.37806e-47	postive
IREB2	LINC01138	0.442493	1.63926e-20	postive
ALOX12	LINC01138	0.57888	5.54019e-37	postive
NOX4	LINC01138	0.465991	7.57147e-23	postive
ZEB1	LINC01138	0.569451	1.37926e-35	postive
TGFBR1	LINC01138	0.550792	5.93732e-33	postive
ATM	LINC01138	0.613889	1.38317e-42	postive
RB1	LINC01138	0.403035	5.61678e-17	postive
HELLS	LINC01138	0.447902	4.93066e-21	postive
ARNTL	LINC01138	0.492227	1.11983e-25	postive
ATM	AP001469.3	0.447283	5.66431e-21	postive
HELLS	AP001469.3	0.426575	4.97489e-19	postive
PHKG2	AC010973.2	0.460431	2.80683e-22	postive
TAZ	AC010973.2	0.57178	6.29525e-36	postive
ALOX12	AC003101.2	0.438001	4.37351e-20	postive
ALOX12	AC011462.4	0.468249	4.41669e-23	postive
EGLN2	AC011462.4	0.408452	1.95602e-17	postive
TAZ	LINC00174	0.464014	1.20982e-22	postive
ALOX12	ZKSCAN2-DT	0.581855	1.96628e-37	postive
ZEB1	ZKSCAN2-DT	0.409604	1.55888e-17	postive
TGFBR1	ZKSCAN2-DT	0.430039	2.40361e-19	postive
ATM	ZKSCAN2-DT	0.632052	8.86096e-46	postive
HELLS	ZKSCAN2-DT	0.506979	2.22508e-27	postive
CAV1	LASTR	0.410037	1.43134e-17	postive
ALOX12	AP006621.2	0.624553	1.95693e-44	postive
ATM	AP006621.2	0.480014	2.49426e-24	postive
EGLN2	AP006621.2	0.500176	1.38804e-26	postive
HELLS	AP006621.2	0.421077	1.55161e-18	postive
CDO1	LINC01857	0.51667	1.52523e-28	postive
PHKG2	AC093249.2	0.511814	5.90584e-28	postive
CAV1	ITGB1-DT	0.546931	1.9871e-32	postive
ALOX12	AC008105.1	0.427311	4.26489e-19	postive
ATM	AL139123.1	0.409237	1.67599e-17	postive
ALOX12	AC245100.5	0.555746	1.2316e-33	postive
ATM	AC245100.5	0.470806	2.38765e-23	postive
ALOX12	AC104819.3	0.455566	8.66321e-22	postive
ATM	AC104819.3	0.438115	4.26667e-20	postive
ALOX12	AC156455.1	0.430589	2.13948e-19	postive
ALOX12	AC008760.1	0.487616	3.66828e-25	postive
ATM	AC008760.1	0.480529	2.19371e-24	postive
IREB2	AC107308.1	0.525413	1.26123e-29	postive
ZEB1	AC107308.1	0.502878	6.74103e-27	postive
PRKAA2	AC107308.1	0.461885	1.99745e-22	postive
PRKAA1	AC107308.1	0.414587	5.78501e-18	postive
TGFBR1	AC107308.1	0.632676	6.82419e-46	postive
ATM	AC107308.1	0.742046	8.84243e-71	postive
RB1	AC107308.1	0.460093	3.03724e-22	postive
HELLS	AC107308.1	0.714837	1.70675e-63	postive
ALOX12	AC138028.6	0.424963	6.95804e-19	postive
IREB2	AL161729.4	0.403991	4.6687e-17	postive
TGFBR1	AL161729.4	0.422865	1.07409e-18	postive
ATM	AL161729.4	0.579156	5.03576e-37	postive
HELLS	AL161729.4	0.510168	9.29924e-28	postive
MIOX	AC005841.1	0.45485	1.02111e-21	postive
ALOX12	AC073283.1	0.470436	2.61062e-23	postive
