# Supplementary material for: Identification and Validation of Ferroptosis-Related LncRNA Signatures as a Novel Prognostic Model for Colon Cancer
Source: Front Immunol. 2022 Jan 26;12:783362. doi: 10.3389/fimmu.2021.783362 (PMC8826443; doi:10.3389/fimmu.2021.783362)
Supplement: Supplementary Table 5 — The list of pathways enriched in GSEA. [file Table_5.xlsx]

## Sheet: supplement table4
	ID	Description	setSize	enrichmentScore	NES	pvalue	p.adjust	qvalues	rank	leading_edge	core_enrichment
ALLOGRAFT_REJECTION	ALLOGRAFT_REJECTION	ALLOGRAFT_REJECTION	31	0.828228	2.81927	1e-10	2.11926e-09	1.28732e-09	1212	tags=68%, list=8%, signal=62%	HLA-DPB1/HLA-DRB5/HLA-DRB1/HLA-DPA1/HLA-DRA/HLA-DQB1/HLA-F/HLA-DQA2/HLA-DMA/HLA-DOA/HLA-DQA1/HLA-C/PRF1/HLA-DMB/HLA-B/HLA-G/HLA-A/HLA-E/CD86/HLA-DOB/CD40
ALTEMEIER_RESPONSE_TO_LPS_WITH_MECHANICAL_VENTILATION	ALTEMEIER_RESPONSE_TO_LPS_WITH_MECHANICAL_VENTILATION	ALTEMEIER_RESPONSE_TO_LPS_WITH_MECHANICAL_VENTILATION	116	0.703467	3.1365	1e-10	2.11926e-09	1.28732e-09	1968	tags=58%, list=13%, signal=50%	ISG15/SERPINE1/CD14/TIMP1/TNFAIP2/IL4I1/CXCL10/FCER1G/SLC15A3/SOCS3/OAS2/CCL3/PLAUR/BCL2A1/GBP4/IL1RN/IRF7/ITGAM/CCL4L2/ADAMTS4/TNFSF9/LST1/PLEK/BCL3/FCGR2A/IL6/RELB/F13A1/CSF3R/CCL2/USP18/OAS3/CCR1/GPR84/STAT2/PFKFB3/LCP2/CYBB/JUNB/ADM/AKAP12/CLEC4E/CSF2RB/SLA/NFKBIA/UPP1/SELL/PLA2G7/GBP2/IFIT2/FCGR1A/IL1B/VCAN/MS4A6A/CEBPD/GADD45G/CCL17/GEM/STAT1/CSF2/TLR2/HCAR3/OSMR/MT1X/FPR2/EBI3/MAFF
AMIT_EGF_RESPONSE_480_HELA	AMIT_EGF_RESPONSE_480_HELA	AMIT_EGF_RESPONSE_480_HELA	162	0.566177	2.65067	1e-10	2.11926e-09	1.28732e-09	3083	tags=50%, list=21%, signal=40%	KRT17/SPHK1/MT2A/SERPINE1/LY6E/DUSP4/PDLIM7/ITGA5/PLAUR/TACSTD2/PLAU/SERPINH1/HOMER3/CHST11/ISG20/TUBB2A/AGRN/NFKB2/SYDE1/SFN/PHLDA2/ZYX/TPBG/TGM2/PLEC/DAPK3/FOXD1/TNFRSF12A/CDK9/EHD1/IGFBP4/COL4A2/AMIGO2/STC1/RHOD/TUBB4B/ACTN1/TOR4A/HPCAL1/FGFR1/USF2/TBC1D2/PCGF2/MYO9B/MT1H/XAB2/ARHGDIA/IL11/TMEM158/SH2D2A/FST/OSMR/MT1X/TNS4/SLC1A5/HMGA1/SLC35F6/GRAMD1B/RHOC/FAM50B/SORBS3/MAP2K3/RNF126/TSPAN14/S…
ANASTASSIOU_MULTICANCER_INVASIVENESS_SIGNATURE	ANASTASSIOU_MULTICANCER_INVASIVENESS_SIGNATURE	ANASTASSIOU_MULTICANCER_INVASIVENESS_SIGNATURE	64	0.863529	3.46977	1e-10	2.11926e-09	1.28732e-09	1341	tags=86%, list=9%, signal=78%	BGN/COL1A1/AEBP1/LGALS1/COL6A2/COMP/THBS2/COL10A1/FN1/COL1A2/PCOLCE/MMP2/RCN3/SERPINF1/OLFML2B/SFRP4/COL3A1/POSTN/PLAU/SPARC/THY1/COL11A1/MMP11/ACTA2/COL5A1/TNFAIP6/SULF1/PDGFRB/COPZ2/ADAM12/GREM1/LOXL2/SPOCK1/COL6A3/PRRX1/RAB31/CTSK/DCN/COL5A2/FAP/FBN1/LOX/CRISPLD2/LUM/NTM/MFAP5/TIMP3/EPYC/INHBA/SNAI2/CDH11/NID2/VCAN/MXRA5/GLT8D2
ANTIGEN_PROCESSING_AND_PRESENTATION	ANTIGEN_PROCESSING_AND_PRESENTATION	ANTIGEN_PROCESSING_AND_PRESENTATION	59	0.734498	2.90967	1e-10	2.11926e-09	1.28732e-09	1623	tags=56%, list=11%, signal=50%	HLA-DPB1/CD74/HLA-DRB5/HLA-DRB1/CTSL/HLA-DPA1/HLA-DRA/HLA-DQB1/HLA-F/HLA-DQA2/HLA-DMA/HLA-DOA/HLA-DQA1/HLA-C/HSPA1A/HLA-DMB/TAP1/HLA-B/LGMN/CD4/HSPA6/HLA-G/CIITA/HLA-A/HLA-E/CD8A/CTSB/PSME1/PSME2/HLA-DOB/TAP2/IFI30/HSPA2
AUTOIMMUNE_THYROID_DISEASE	AUTOIMMUNE_THYROID_DISEASE	AUTOIMMUNE_THYROID_DISEASE	30	0.824224	2.76792	1e-10	2.11926e-09	1.28732e-09	1212	tags=70%, list=8%, signal=64%	HLA-DPB1/HLA-DRB5/HLA-DRB1/HLA-DPA1/HLA-DRA/HLA-DQB1/HLA-F/HLA-DQA2/HLA-DMA/HLA-DOA/HLA-DQA1/HLA-C/PRF1/HLA-DMB/HLA-B/HLA-G/HLA-A/HLA-E/CD86/HLA-DOB/CD40
BASSO_CD40_SIGNALING_UP	BASSO_CD40_SIGNALING_UP	BASSO_CD40_SIGNALING_UP	98	0.695709	3.05819	1e-10	2.11926e-09	1.28732e-09	2475	tags=60%, list=17%, signal=50%	LGALS1/HLA-DPB1/CD74/HLA-DRB1/ADAM8/TNFAIP2/HLA-DQB1/HLA-F/ICAM1/HLA-DMA/LAPTM5/BATF/HLA-DQA1/CCL3/RAC2/BCL2A1/CCL4/NCF2/GADD45B/TAP1/CAPG/SRGN/KRT7/TNFSF9/PLEK/NFKB2/LRRC32/DDIT4/PIK3CD/EHD1/JUNB/TMC6/NFKBIA/CD40/IL1B/IRF9/STAT5A/NCKAP1L/CD83/DUSP2/TRIP10/TRAF1/CCR7/STAT1/IFI30/SYNGR2/ZFP36L1/IRF5/MAP3K8/NFKBIE/STK10/FCMR/SNN/CCL22/RGS1/SH2B3/CR2/IRF4/TNF
BIDUS_METASTASIS_UP	BIDUS_METASTASIS_UP	BIDUS_METASTASIS_UP	210	-0.550676	-2.70795	1e-10	2.11926e-09	1.28732e-09	4736	tags=70%, list=32%, signal=48%	SGMS2/FANCI/TFDP1/RFC4/MLLT10/HNRNPH3/CDC6/CRKL/EFHC1/RABGAP1L/SMS/SRD5A1/MNS1/CKAP5/WAC/ODC1/YBX1/NSD2/DLGAP5/IFT81/TRA2B/CENPA/AZI2/PSMD10/RRM2/SFPQ/CDC23/WDHD1/NEMP1/HNRNPK/HNRNPU/DSP/NUSAP1/BUB1/COPS8/HNRNPA2B1/NFIB/KIF4A/CDYL/KIF1B/GET1/GMNN/HSF2/KHDRBS1/PATL1/VDAC1/MPHOSPH9/DKC1/TARDBP/MEAF6/CCDC15/TLK2/ARPP19/RRM1/DHFR/CCNY/ZNF550/UBE2C/USP9X/CAND1/DCTN4/KNL1/SEC23A/RAE1/AGAP1/ZNF318/SRSF2…
BLANCO_MELO_COVID19_BRONCHIAL_EPITHELIAL_CELLS_SARS_COV_2_INFECTION_UP	BLANCO_MELO_COVID19_BRONCHIAL_EPITHELIAL_CELLS_SARS_COV_2_INFECTION_UP	BLANCO_MELO_COVID19_BRONCHIAL_EPITHELIAL_CELLS_SARS_COV_2_INFECTION_UP	133	0.68621	3.11762	1e-10	2.11926e-09	1.28732e-09	2986	tags=66%, list=20%, signal=53%	BST2/C3/KRT6B/ADAM8/DUSP4/TNFAIP2/G0S2/PI3/S100A8/S100A9/ICAM1/SOCS3/C1R/OAS2/PLAUR/SAA2/IRF7/MYEOV/MMP1/C1S/LTB/SPRR2A/IL32/CDC42EP2/CORO1A/IFI35/NFKB2/BCL3/VNN1/GBP5/IFITM3/SPRR2D/IL6/LIF/PDGFB/TGM2/RELB/ZBED2/EHD1/OAS3/C1QTNF1/SPRR1A/CXCL8/IFI44/STC1/CSF3/RHOV/LGALS9/INHBA/S100P/TMEM171/PLAT/NFKBIA/IL1B/P2RY6/IRF9/STAT5A/EPSTI1/COL8A1/ZC3H12A/TRIM47/RHOF/CHST2/PARP12/DRAM1/CSF2/HCAR3/TNIP1/POU…
BLANCO_MELO_COVID19_SARS_COV_2_INFECTION_CALU3_CELLS_UP	BLANCO_MELO_COVID19_SARS_COV_2_INFECTION_CALU3_CELLS_UP	BLANCO_MELO_COVID19_SARS_COV_2_INFECTION_CALU3_CELLS_UP	295	0.585181	2.96681	1e-10	2.11926e-09	1.28732e-09	3034	tags=52%, list=21%, signal=42%	BST2/ISG15/MT2A/IDO1/SERPINE1/C11orf96/CCL5/TNFAIP2/G0S2/CXCL10/IFITM2/ICAM1/SLC15A3/C1R/OAS2/NDUFA4L2/DEPP1/UBE2L6/BCL2A1/FOSB/MX1/CXCL9/GBP4/IFI16/IRF7/CX3CL1/HSD17B14/ITGAM/PTAFR/TAP1/PML/SDS/IFIT3/ISG20/DUSP1/LTB/APOL4/CSF1/LST1/APOL3/CYTH4/SEMA7A/IFI35/IRF1/CCN2/GBP5/THEMIS2/IL6/EGR2/APOBEC3G/FAP/SERPINB2/IL23A/CD274/GBP1/CYP1B1/IL10RA/STX11/CXCL11/CCL2/USP18/OAS3/ETV7/C1QTNF1/PER1/CXCL8/PAR…
BLANCO_MELO_COVID19_SARS_COV_2_POS_PATIENT_LUNG_TISSUE_UP	BLANCO_MELO_COVID19_SARS_COV_2_POS_PATIENT_LUNG_TISSUE_UP	BLANCO_MELO_COVID19_SARS_COV_2_POS_PATIENT_LUNG_TISSUE_UP	141	0.634206	2.90832	1e-10	2.11926e-09	1.28732e-09	2676	tags=58%, list=18%, signal=48%	KLK10/ISG15/IFI6/TYROBP/CCL19/SPI1/CXCL10/S100A8/IFITM2/FCER1G/ALOX5AP/OAS2/CD37/CD53/BCL2A1/MX1/CCL4/CHI3L1/IL1RN/TCN1/FPR1/CALHM6/WAS/CCL8/IFIT3/SRGN/OLR1/TPSB2/PLEK/AQP9/GBP5/C3AR1/HBA1/IFITM3/TREM1/LCP1/BASP1/DOK3/CSF3R/S100A11/RBP4/FDCSP/APBB1IP/OAS3/GPR84/LILRA5/FFAR2/LCP2/IFI44L/SP140/S100P/SHFL/LY96/SAMD9L/CLEC4E/SELL/IFIT2/TNFSF13B/CDA/EPSTI1/IFIT1/HSH2D/SERPINB9/IGSF6/CLC/ZBP1/CLEC4A/RH…
BLANCO_MELO_HUMAN_PARAINFLUENZA_VIRUS_3_INFECTION_A594_CELLS_UP	BLANCO_MELO_HUMAN_PARAINFLUENZA_VIRUS_3_INFECTION_A594_CELLS_UP	BLANCO_MELO_HUMAN_PARAINFLUENZA_VIRUS_3_INFECTION_A594_CELLS_UP	187	0.588492	2.79836	1e-10	2.11926e-09	1.28732e-09	2492	tags=49%, list=17%, signal=41%	BST2/SERPING1/IDO1/IL4I1/HLA-F/CXCL10/SLC15A3/OAS2/CCL3/PLAUR/UBE2L6/WARS1/MX1/CCL4/NCF2/GBP4/IFI16/IRF7/APOL1/TNFAIP6/TAP1/IFIT3/RGS2/GMPR/C1S/APOL3/IRF1/GBP5/ULBP2/THEMIS2/IFITM3/IL6/HCAR2/CD274/TGM2/GBP1/CXCL11/USP18/OAS3/ETV7/DUSP5/BTN3A3/PARP10/XAF1/IFI44/STAT2/STC1/PIK3AP1/IL15RA/IFI44L/NLRC5/UBA7/SHFL/SAMD9L/CLMP/OASL/TRIM22/IFIT2/IL1B/TNFSF13B/IRF9/EGR1/TAP2/EPSTI1/IFIT1/RAET1L/BATF2/DHX5…
BLANCO_MELO_RESPIRATORY_SYNCYTIAL_VIRUS_INFECTION_A594_CELLS_UP	BLANCO_MELO_RESPIRATORY_SYNCYTIAL_VIRUS_INFECTION_A594_CELLS_UP	BLANCO_MELO_RESPIRATORY_SYNCYTIAL_VIRUS_INFECTION_A594_CELLS_UP	259	0.601732	2.982	1e-10	2.11926e-09	1.28732e-09	3008	tags=55%, list=20%, signal=44%	BST2/KLK10/C3/KRT17/SERPING1/IDO1/MMP9/CXCL10/ITGA5/ICAM1/SOCS3/CCL3/PLAUR/SELPLG/UBE2L6/BCL2A1/WARS1/MX1/PLAU/CCL4/GFPT2/NCF2/TNC/GBP4/IFI16/SAA2/IRF7/APOL1/PTAFR/TAP1/IFIT3/CHST11/RGS2/MMP1/C1S/SPOCK1/CSF1/APOL2/APOL3/IRF1/GBP5/ULBP2/HSPA6/MICB/THEMIS2/CD82/IL6/HCAR2/LCP1/CD274/TGM2/GBP1/STX11/HSPB8/CXCL11/CCL2/COL15A1/CRISPLD2/USP18/OAS3/CXCL8/PARP10/XAF1/IFI44/STAT2/BIK/STC1/CSF3/IL15RA/IFI44…
BOQUEST_STEM_CELL_CULTURED_VS_FRESH_UP	BOQUEST_STEM_CELL_CULTURED_VS_FRESH_UP	BOQUEST_STEM_CELL_CULTURED_VS_FRESH_UP	401	0.421008	2.20608	1e-10	2.11926e-09	1.28732e-09	2644	tags=35%, list=18%, signal=29%	APOE/BST2/AEBP1/GPX3/COMP/APOC1/SERPINE1/FN1/ANO1/HLA-DPA1/GPNMB/CXCL10/SERPINF1/ANGPTL2/UCHL1/ANGPTL4/GGT5/CCL3/MGP/DEPP1/WARS1/HSPA1A/TPM2/MX1/SRPX/COL11A1/CHI3L1/LTBP4/PTGDS/GADD45B/COL18A1/SLC2A3/TNFAIP6/SULF1/SLC16A3/RRAD/CCL8/MAFB/ADAM12/RGS2/SRGN/CDKN1C/AOC3/MMP1/KRT7/GREM1/DUSP1/LOXL2/CLIC3/FLNC/DNM1/MFAP4/ENG/APOL3/RGS16/IRF1/CILP/CRIP1/SLC43A3/HSPA6/CTSK/HBA1/DCN/GSN/GPC3/PRELP/TGM2/CYP…
BOQUEST_STEM_CELL_UP	BOQUEST_STEM_CELL_UP	BOQUEST_STEM_CELL_UP	233	0.601986	2.95521	1e-10	2.11926e-09	1.28732e-09	1385	tags=41%, list=9%, signal=38%	APOE/CFD/COL1A1/AEBP1/C3/CRABP2/COL6A2/EMP3/ISLR/THBS2/GAS1/MXRA8/IGFBP6/TIMP1/GPNMB/COL6A1/COL1A2/PLA2G2A/PCOLCE/MMP2/RCN3/SERPINF1/OLFML2B/C1R/SFRP4/COL3A1/MRC2/FBLN1/MGP/DPT/HTRA1/SPON2/SRPX/GFPT2/TNC/PTGDS/COL5A1/MFAP2/TNFAIP6/MAFB/AXL/S100A4/CRYAB/C1S/SPOCK1/IGFBP3/COL6A3/MFAP4/PRRX1/HOXC6/MSC/CILP/CRIP1/OSR2/CTSK/PHLDA2/DCN/GSN/COL5A2/FAP/GPC3/BASP1/LIF/PRELP/COL16A1/PDGFRL/FBN1/LOX/EFEMP1/…
BOSCO_TH1_CYTOTOXIC_MODULE	BOSCO_TH1_CYTOTOXIC_MODULE	BOSCO_TH1_CYTOTOXIC_MODULE	98	0.58757	2.58283	1e-10	2.11926e-09	1.28732e-09	3040	tags=52%, list=21%, signal=42%	ISG15/HAPLN3/IDO1/NKG7/IL4I1/CXCL10/GNLY/CXCL9/PRF1/SOCS1/CALHM6/CCL8/SDS/PLEKHO1/APOL3/STAB1/RUNX3/RHBDF2/F13A1/CXCL11/USP18/FCGR2B/ATF5/GIMAP4/IL2RA/IL15RA/GZMK/CCR5/GAS6/CMKLR1/SMOX/FAM20A/BATF2/GIMAP7/ENPP2/CD300E/SLA2/CTLA4/ARNT2/ANXA2R/CERS4/LILRB5/IFNG/IRF4/RTP4/GIMAP8/TSHZ3/HERC6/SH2D1A/CMPK2/IL10
BOYAULT_LIVER_CANCER_SUBCLASS_G3_UP	BOYAULT_LIVER_CANCER_SUBCLASS_G3_UP	BOYAULT_LIVER_CANCER_SUBCLASS_G3_UP	190	-0.462273	-2.24678	1e-10	2.11926e-09	1.28732e-09	3889	tags=51%, list=26%, signal=38%	SLC7A1/PTP4A2/FXR1/NUP107/EIF3H/BUB1/RBM28/ZWILCH/PRKAR1A/ACACA/KPNB1/PSMC6/TDG/RPRD1A/MED1/CEP55/KIF1B/NARS1/DKC1/VMP1/EIF2S1/ARPP19/ENOPH1/COPS5/ACTL6A/PPP2R3C/PRIM1/EML4/RBBP4/KIF2A/PFN2/MMD/DR1/HNRNPR/NCAPG/IPO5/NPEPPS/STMN1/TPRKB/GOLT1B/AGA/TMX1/NSF/C5orf22/PIGF/GTF3C3/NUP155/PAK1IP1/WASHC5/UTP18/WDR12/DNAJC10/TOPBP1/CSDE1/XPO1/RAD51AP1/DHX15/MARCKS/CYB5B/PPP1CC/SUB1/GNL3/BRD7/CCNA2/TAF2/SRI…
BROWNE_INTERFERON_RESPONSIVE_GENES	BROWNE_INTERFERON_RESPONSIVE_GENES	BROWNE_INTERFERON_RESPONSIVE_GENES	65	0.766265	3.08291	1e-10	2.11926e-09	1.28732e-09	1618	tags=58%, list=11%, signal=52%	BST2/ISG15/TYMP/IFI6/PLAAT4/IDO1/HLA-F/CXCL10/OAS2/PSMB9/IFI27/UBE2L6/WARS1/MX1/IRF7/CCL8/TAP1/PML/IFIT3/ISG20/GMPR/IFI35/THEMIS2/APOBEC3G/GBP1/STX11/XAF1/IFI44/PSMB8/IL15RA/IFI44L/OASL/TRIM22/GBP2/IFIT2/STAT1/IFI30/RSAD2
BROWN_MYELOID_CELL_DEVELOPMENT_UP	BROWN_MYELOID_CELL_DEVELOPMENT_UP	BROWN_MYELOID_CELL_DEVELOPMENT_UP	144	0.512564	2.35122	1e-10	2.11926e-09	1.28732e-09	2475	tags=46%, list=17%, signal=38%	TYROBP/C3/TREM2/ITGB2/CD52/IL4I1/SLC15A3/PLAUR/BCL2A1/ITGAX/IL1RN/FPR1/ITGAM/FGR/LILRB4/HCK/CAPG/OLR1/MCEMP1/APOL3/ACKR1/FCGR2A/GSN/ZYX/VSIR/PLK3/S100A11/HLX/CCR1/GRN/CYBB/JUNB/ACTN1/G6PD/UPP1/FCGR1A/IL1B/EGR1/C9orf16/ANXA5/NFAM1/CEBPD/STOM/GLIPR2/SIRPA/QSOX1/TLR2/LCN2/S100A6/CLEC5A/FPR2/CLEC4A/DEGS1/MSRB1/SEPTIN5/CSF2RA/PYGL/GRINA/MPEG1/NPC1/LILRB5/TECPR1/IL1R2/CNDP2/CNN2/TNF
BRUINS_UVC_RESPONSE_VIA_TP53_GROUP_B	BRUINS_UVC_RESPONSE_VIA_TP53_GROUP_B	BRUINS_UVC_RESPONSE_VIA_TP53_GROUP_B	486	0.354658	1.88838	1e-10	2.11926e-09	1.28732e-09	2597	tags=30%, list=18%, signal=25%	SPP1/AEBP1/SERPINE1/COL10A1/MXRA8/ANO1/SERPINB5/ANGPTL2/MMP14/CRIP2/HLA-DMA/MFGE8/PLAUR/MGP/HSPA1A/FOSB/ANXA1/SPARC/RNASE1/LTBP4/TIMP2/MFAP2/CCL8/COPZ2/S100A4/OLR1/DUSP1/VASN/FHL3/CHPF/AGRN/PLD3/RENBP/SEMA7A/RGS16/LTBP3/CCN2/TGFB1I1/NFKB2/EPHA2/ACKR1/MS4A4A/IL6/COL5A3/SERPINB2/SLC12A4/LIF/CD274/COL7A1/GZMM/TNFSF12/ITGAL/FBXO6/PLK3/CAV2/ANTXR1/RBP4/TNFRSF12A/NINJ1/COL4A2/SPRR1A/MYADM/FNDC4/CLTB/IL…
BURTON_ADIPOGENESIS_PEAK_AT_0HR	BURTON_ADIPOGENESIS_PEAK_AT_0HR	BURTON_ADIPOGENESIS_PEAK_AT_0HR	60	0.671015	2.66987	1e-10	2.11926e-09	1.28732e-09	1850	tags=48%, list=13%, signal=42%	SFRP2/SPP1/ISG15/THBS2/GAS1/KLF2/MGP/FZD2/MYL9/COL11A1/ACTA2/TGFB3/PDGFRB/CRYAB/CSF1/CTSK/PSMB10/APBB1IP/VEGFC/TIMP3/PLAT/NAA10/ADH1B/TLN1/COL8A1/SERF2/SERPINB9/TLE5/FLOT1
CELL_ADHESION_MOLECULES_CAMS	CELL_ADHESION_MOLECULES_CAMS	CELL_ADHESION_MOLECULES_CAMS	117	0.616934	2.75833	1e-10	2.11926e-09	1.28732e-09	2651	tags=52%, list=18%, signal=43%	HLA-DPB1/HLA-DRB5/HLA-DRB1/ITGB2/HLA-DPA1/HLA-DRA/HLA-DQB1/HLA-F/HLA-DQA2/ICAM1/HLA-DMA/HLA-DOA/HLA-DQA1/SELPLG/HLA-C/HLA-DMB/CLDN5/ITGAM/HLA-B/NLGN2/CD4/SIGLEC1/ESAM/HLA-G/HLA-A/PDCD1/NECTIN2/CD274/CD2/HLA-E/CD8A/ITGAL/L1CAM/CD276/CD86/PECAM1/CD6/SELL/HLA-DOB/CD40/CDH5/ITGB7/VCAN/ICAM2/PDCD1LG2/CADM3/PTPRC/CNTNAP1/CDH3/CD34/CLDN18/CD22/CTLA4/SPN/VCAM1/SDC3/CLDN2/ICAM3/JAM3/CDH2/SDC2
CHARAFE_BREAST_CANCER_LUMINAL_VS_BASAL_DN	CHARAFE_BREAST_CANCER_LUMINAL_VS_BASAL_DN	CHARAFE_BREAST_CANCER_LUMINAL_VS_BASAL_DN	431	0.4006	2.11116	1e-10	2.11926e-09	1.28732e-09	1871	tags=27%, list=13%, signal=24%	KLK10/SAA1/FSCN1/C3/KRT17/EMP3/MT2A/KRT6B/CAVIN3/GAS1/CD14/IGFBP6/FOSL1/PI3/SERPINB5/NNMT/CAVIN1/MMP14/ICAM1/TUBB6/C1R/PSMB9/MFGE8/IFI27/KRT6A/NXN/DEPP1/HTRA1/RAC2/PLAU/ANXA1/SRPX/IFI16/CCDC80/AXL/CRYAB/IFIT3/RGS2/KRT16/GNA15/LOXL2/C1S/FXYD5/GJB3/EPHA2/SFN/TRIM29/DSG3/FAP/SERPINB2/RUNX3/S100A2/MSN/HLA-E/GBP1/ADA/LOX/IGFBP7/CAV2/ANTXR1/PIK3CD/LBH/COL4A2/BTN3A3/GSTP1/IFI44/AKR1B1/PSMB8/CD109/CAV1/N…
CHARAFE_BREAST_CANCER_LUMINAL_VS_MESENCHYMAL_DN	CHARAFE_BREAST_CANCER_LUMINAL_VS_MESENCHYMAL_DN	CHARAFE_BREAST_CANCER_LUMINAL_VS_MESENCHYMAL_DN	448	0.44964	2.37938	1e-10	2.11926e-09	1.28732e-09	2083	tags=30%, list=14%, signal=27%	FSCN1/COL6A2/EMP3/TGFB1/CAVIN3/SERPINE1/TRNP1/IGFBP6/TIMP1/FOSL1/COL6A1/MMP2/G0S2/LOXL1/NNMT/CAVIN1/TUBB6/SOCS3/PSMB9/MFGE8/MRC2/PPP1R18/HTRA1/EFEMP2/FZD2/PLAU/ANXA1/SRPX/GFPT2/SPARC/IFI16/TIMP2/ACTA2/COL5A1/PFKP/FAM20C/AXL/VIM/RGS2/SRGN/LOXL2/FLNC/C1S/PMP22/ZIC2/DNM1/COL6A3/FOXC1/ENG/RAB34/FXYD5/MAP7D1/CMTM3/AHNAK2/RAB31/TGFB1I1/SYDE1/EPHA2/IL6/S100A2/MSN/BASP1/FBN1/LHFPL6/IGFBP7/ITPRIP/CAV2/ANT…
CHIANG_LIVER_CANCER_SUBCLASS_CTNNB1_DN	CHIANG_LIVER_CANCER_SUBCLASS_CTNNB1_DN	CHIANG_LIVER_CANCER_SUBCLASS_CTNNB1_DN	155	0.586739	2.73198	1e-10	2.11926e-09	1.28732e-09	1420	tags=39%, list=10%, signal=35%	BGN/COL1A1/AEBP1/SPHK1/ISLR/SERPINE1/C11orf96/THBS2/TRNP1/CCL21/CD52/TIMP1/CTHRC1/MMP9/GPNMB/COL1A2/CCL19/LOXL1/SOCS3/COL3A1/SRPX/MYL9/PTGDS/TIMP2/ACP5/COL5A1/CCDC80/SULF1/AIM2/CAPG/CHST11/CYBA/SELENOM/PMP22/COL6A3/CMTM3/VNN1/EGR2/BASP1/CD2/EFEMP1/LUM/PKDCC/DUSP5/C7/AMIGO2/CYTIP/ADAMTS1/TMEM45A/S100P/SLPI/VCAN/TNFSF13B/POU2AF1/CDA/MXRA5/EGR1/VNN2/TPST1/CXCL16
CHIARADONNA_NEOPLASTIC_TRANSFORMATION_KRAS_DN	CHIARADONNA_NEOPLASTIC_TRANSFORMATION_KRAS_DN	CHIARADONNA_NEOPLASTIC_TRANSFORMATION_KRAS_DN	139	0.533353	2.43175	1e-10	2.11926e-09	1.28732e-09	2557	tags=42%, list=17%, signal=35%	ISG15/COL1A1/VAMP5/GAS1/KLF2/COL1A2/PCOLCE/SOCS3/TSPAN4/FZD2/MSLN/COL5A1/CCDC80/PFKP/COPZ2/DUSP1/PMP22/LAMB2/TUBB2A/IFI35/FKBP10/CCN2/GSN/COL5A2/S100A13/GUK1/FBN1/AQP1/COL4A2/PER1/PSTPIP1/FOS/MFAP5/LGALS9/TIMP3/ADM/TMEM45A/AKAP12/SLPI/FSTL1/MAN2B1/TRIM47/ELN/IFI30/CD151/SLC4A3/ALDH1A1/SLC1A5/ENO3/RFLNB/TCF7L1/STK10/CITED2/SEC14L1/ATF3/SLC39A3/RNPEPL1/SAMHD1/CRLF1
CHIBA_RESPONSE_TO_TSA_UP	CHIBA_RESPONSE_TO_TSA_UP	CHIBA_RESPONSE_TO_TSA_UP	47	0.735264	2.76325	1e-10	2.11926e-09	1.28732e-09	2152	tags=62%, list=15%, signal=53%	TGFB1/COL1A2/FOSB/MMP11/TIMP2/PDGFRB/KRT7/RHOG/CCN2/KRT19/HLA-A/MMP19/CAV2/ARHGDIB/LUM/BMP4/ITGA3/FOS/VEGFC/TIMP3/NGFR/JUNB/TRIP6/ITGA7/QSOX1/FASTK/BSG/CD36/BMP6
CROMER_TUMORIGENESIS_UP	CROMER_TUMORIGENESIS_UP	CROMER_TUMORIGENESIS_UP	55	0.790778	3.08902	1e-10	2.11926e-09	1.28732e-09	1659	tags=73%, list=11%, signal=65%	SPP1/IFI6/KRT17/SERPINE1/FN1/MMP9/COL1A2/G0S2/UCHL1/COL3A1/POSTN/CCL3/PLAU/SPARC/THY1/TNC/COL11A1/MMP11/SLC2A3/MFAP2/KRT16/MMP1/IL6/COL5A2/FAP/MAGEA3/LUM/COL4A2/CXCL8/PDPN/PXDN/BMP1/ACTN1/MMP12/OASL/IL1B/SMOX/LRRC15/CHST2/LAMA3
CROONQUIST_STROMAL_STIMULATION_UP	CROONQUIST_STROMAL_STIMULATION_UP	CROONQUIST_STROMAL_STIMULATION_UP	51	0.76804	2.9389	1e-10	2.11926e-09	1.28732e-09	1941	tags=67%, list=13%, signal=58%	FSCN1/SERPINE1/THBS2/COL6A1/COL1A2/NNMT/CCL3/TPM2/FOSB/CCL4/SPARC/NOTCH3/ACTA2/SULF1/RGS2/DUSP1/IGFBP3/COL6A3/CCN2/IL6/BASP1/TGM2/LOX/IGFBP7/LUM/IGFBP4/FOS/TSC22D3/NFKBIA/VCAN/SMARCD3/PPP1R15A/MYOF/PIM2
CYTOKINE_CYTOKINE_RECEPTOR_INTERACTION	CYTOKINE_CYTOKINE_RECEPTOR_INTERACTION	CYTOKINE_CYTOKINE_RECEPTOR_INTERACTION	202	0.548008	2.64784	1e-10	2.11926e-09	1.28732e-09	2720	tags=47%, list=18%, signal=39%	CCL18/TGFB1/CCL21/CCL5/CCL19/CXCL10/CXCR4/CCL3/CCL4/CXCL9/CCL13/CXCL13/TGFB3/CX3CL1/CSF1R/CCL4L2/CCL8/AMH/PDGFRB/OSM/TNFRSF18/PLEKHO2/LTB/TNFSF9/CSF1/TNFRSF4/CCL3L3/IL6/LIF/IL2RB/IL23A/TNFSF12/PDGFB/IL10RA/CSF3R/CXCL11/CCL2/CLCF1/CD27/CCL25/TNFRSF12A/IL12RB1/CCL26/CXCL8/CCR1/CSF3/INHBB/CD70/VEGFC/IL2RA/IL15RA/NGFR/INHBA/CCR5/CTF1/CSF2RB/CD40/IL1B/TNFSF13B/RELT/IL1R1/CXCL16/IL20RB/CCL17/IL11/CCR7/…
DACOSTA_UV_RESPONSE_VIA_ERCC3_COMMON_DN	DACOSTA_UV_RESPONSE_VIA_ERCC3_COMMON_DN	DACOSTA_UV_RESPONSE_VIA_ERCC3_COMMON_DN	455	-0.48233	-2.61306	1e-10	2.11926e-09	1.28732e-09	4199	tags=57%, list=29%, signal=42%	CREB3L2/RNGTT/UBE2G1/TUBGCP3/MYCBP2/WNT5A/FBXW11/CENPA/CNOT2/ADAM10/STARD13/PPP2R2A/TUT4/TJP2/MARF1/SLC7A1/PPFIA1/OXSR1/YAP1/FXR1/JARID2/CDC42BPA/UPF2/STAM/ANKS1A/PRIM2/PRKCA/ZFYVE9/NFIB/BAZ1A/UBR2/PPP2R3A/E2F3/R3HDM2/CNOT4/PTPN12/ARID5B/CRIM1/CDYL/FAM171A1/OGT/ITSN2/GIGYF2/CASP8/PPP2R5C/PICALM/TRAPPC8/MID1/ENC1/TRIP12/TLK2/KIF14/FOXN3/SOCS5/CAMSAP2/RPGR/MAP4K5/MICAL3/RASA1/PHLPP2/APPBP2/SPOP/USP…
DACOSTA_UV_RESPONSE_VIA_ERCC3_UP	DACOSTA_UV_RESPONSE_VIA_ERCC3_UP	DACOSTA_UV_RESPONSE_VIA_ERCC3_UP	301	0.450134	2.27783	1e-10	2.11926e-09	1.28732e-09	3086	tags=41%, list=21%, signal=33%	ISG15/TYMP/GAS1/MDK/IGFBP6/LY6E/FLNA/PDLIM7/HLA-F/IFITM2/HSPA1A/TPM2/SERPINH1/TCIRG1/RABAC1/RGS2/CDKN1C/PLEKHO2/TNFSF9/TUBB2A/PLD3/IRF1/OSR2/CCDC85B/MICB/HLA-G/PHLDA2/HLA-A/S100A13/LMF2/PSMB10/HLA-E/TPBG/ADA/CYP1B1/AGPAT2/GSTP1/CBR3/NDUFB7/CLTB/MGAT1/JUNB/UROD/AP2S1/NME3/MRPL28/DMPK/RBM38/ALDOA/RHOB/GABARAPL1/POLR2A/PLXNA3/IFIT1/CEBPD/CDC34/TK1/OGFR/SMARCD3/DNASE2/NR4A1/IFI30/HSPA2/ABHD14A/GET3/T…
DANG_REGULATED_BY_MYC_DN	DANG_REGULATED_BY_MYC_DN	DANG_REGULATED_BY_MYC_DN	239	0.466811	2.2966	1e-10	2.11926e-09	1.28732e-09	2000	tags=33%, list=14%, signal=29%	COL1A1/TGFB1/CAVIN3/LYZ/SERPINE1/GAS1/FN1/COL1A2/PDLIM7/CXCL10/HSPB1/COL3A1/POSTN/NXN/PLAUR/MGP/SPARC/THY1/TIMP2/IRF7/ACP5/COL5A1/PDGFRB/SLC11A1/GPC1/CRYAB/CD3E/ANXA6/DUSP1/PMP22/COL6A3/IFI35/CCN2/SFN/MSN/PDGFB/ITGAL/LOX/HMOX1/AQP1/CTSB/CD48/CAV1/GDI1/ADM/INHBA/FBLN5/TCN2/GAA/SLC2A5/AKAP12/SFXN3/ARHGAP25/GBP2/FSTL1/CSTB/RARA/FADS2/NUCB1/IFIT1/GADD45G/MAN2B1/PTPA/RSAD2/CSK/PPP1R15A/TSPO/GM2A/DDB2/…
DASU_IL6_SIGNALING_UP	DASU_IL6_SIGNALING_UP	DASU_IL6_SIGNALING_UP	60	0.686488	2.73144	1e-10	2.11926e-09	1.28732e-09	2534	tags=62%, list=17%, signal=51%	TGFB1/LY6E/COL6A1/HLA-F/EMILIN1/HTRA1/HSPA1A/TNFAIP6/MMP1/DNM1/AGRN/ENG/IL6/SERPINB2/COL16A1/PLEC/CEBPB/CCL2/CXCL8/SREBF1/PDPN/ZFP36/GAS6/IRF9/GEM/PTGES/IFI30/TMEM158/FCHO1/VEGFB/MAFF/TAPBP/H2BC21/SORBS3/FAM189B/TFAP2C/CDC25B
DAVICIONI_MOLECULAR_ARMS_VS_ERMS_DN	DAVICIONI_MOLECULAR_ARMS_VS_ERMS_DN	DAVICIONI_MOLECULAR_ARMS_VS_ERMS_DN	168	0.544272	2.56153	1e-10	2.11926e-09	1.28732e-09	2499	tags=42%, list=17%, signal=35%	BST2/CRABP2/EMP3/ISLR/CD248/LY6E/DUSP4/MMP2/EMILIN1/FBLN1/EFEMP2/EVA1B/SERPINH1/LTBP4/MFAP2/TRIB2/PMP22/CREB3L1/MFAP4/HOXC6/RHOG/SLC43A3/COL5A2/PLK2/TPBG/PDGFRL/ADA/OBSL1/ADGRA2/EHD1/GFUS/BMP4/COLEC12/SIGIRR/MGAT1/C1orf54/P3H4/ADGRE5/BMP1/SCARA3/TMEM45A/TRIP6/ERF/GLT8D2/TSPAN9/SLC1A3/TSSC4/TRIP10/CITED1/TSKU/EXOSC4/SEMA3B/DOK1/SMCO4/HOXC11/RHBDF1/SLC1A5/REEP4/WNT11/SORBS3/NUAK1/RGS10/PRR16/LPAR1/…
DAZARD_RESPONSE_TO_UV_NHEK_DN	DAZARD_RESPONSE_TO_UV_NHEK_DN	DAZARD_RESPONSE_TO_UV_NHEK_DN	292	-0.494929	-2.54123	1e-10	2.11926e-09	1.28732e-09	4489	tags=61%, list=31%, signal=43%	INSIG2/CTCF/GNE/PPP1R12A/ZNF44/AKR1C3/MICAL2/MDC1/CBLB/NCK1/POLD3/LSM14A/BAZ1B/CREB3L2/MLH3/UBE2G1/TUBGCP3/CPEB3/TAF11/TMCC1/POLE2/CENPA/DMTF1/CNOT2/TUT4/SLC7A1/WDHD1/NEMP1/KBTBD2/JARID2/ELF2/KLHL9/BAZ1A/EDRF1/WDFY3/E2F3/NFYA/CNOT4/ARID5B/CDYL/CASP8/BACH1/TOGARAM1/PSD3/USP6NL/TLK2/ZBED4/KIF14/PIK3R4/LPP/MKI67/VPS13B/SLBP/MTUS1/APPBP2/SPOP/INSIG1/RBPJ/BUB1B/REV3L/RNF13/RAPGEF5/GCLC/PTK2/BIRC2/ZNF3…
DAZARD_RESPONSE_TO_UV_NHEK_UP	DAZARD_RESPONSE_TO_UV_NHEK_UP	DAZARD_RESPONSE_TO_UV_NHEK_UP	199	0.482697	2.33036	1e-10	2.11926e-09	1.28732e-09	2910	tags=40%, list=20%, signal=33%	APOE/TYMP/TGFB1/IGFBP6/CCN1/LY6E/HLA-F/TAGLN/S100A9/OAS2/TACSTD2/COL11A1/GADD45B/TCN1/BAMBI/CYBA/CDKN1C/PKM/DUSP1/MAOB/TUBB2A/FOXC1/CCN2/CCDC85B/PHLDA2/IL6/HRAS/PFN1/GUK1/CST6/GFUS/CXCL8/FOS/CLTB/H1-10/TUBB4B/JUNB/ADM/ANXA2/ZFP36/JUND/UBE2M/CAPNS1/C9orf16/PLXNA3/MYL6/UBE2S/NUCB1/STXBP2/TK1/GEM/ARHGDIA/HSPA2/PPP1R15A/H2AX/SGK1/CHRNB1/PPBP/SULT2B1/PHLDA1/H2AC8/MVP/KLK13/EIF3G/CITED2/NR4A2/TFE3/PSMD…
DELACROIX_RARG_BOUND_MEF	DELACROIX_RARG_BOUND_MEF	DELACROIX_RARG_BOUND_MEF	339	0.421913	2.15321	1e-10	2.11926e-09	1.28732e-09	2582	tags=34%, list=18%, signal=29%	FSCN1/COL1A1/AEBP1/FBLN2/CRABP2/FN1/DUSP4/PCOLCE/PDLIM7/MMP2/LOXL1/S100A8/TUBB6/IFI27/LSP1/TPM2/ANXA1/METRN/IL1RN/MSLN/TGFB3/GJB5/SULF1/TCIRG1/DPYSL3/PRSS22/S100A4/CTSD/PDLIM4/PKM/DUSP1/LOXL2/DNM1/PKN1/LTBP3/CCN2/MRGPRF/GLIS2/GJB4/CEBPB/CLCF1/RRAS/REX1BD/PITX1/TNFRSF12A/TNS2/S100A3/C1QTNF1/CTSB/RAMP2/RILPL2/NRP1/CCDC124/H1-10/RHOD/TIMP3/JUNB/G6PD/SLC39A13/SCAF1/AQP5/NDUFS8/DMPK/ARSA/PTPRS/CLPP/RI…
DELYS_THYROID_CANCER_UP	DELYS_THYROID_CANCER_UP	DELYS_THYROID_CANCER_UP	421	0.58812	3.10103	1e-10	2.11926e-09	1.28732e-09	1816	tags=42%, list=12%, signal=38%	APOE/KLK10/CCL18/SPP1/RAMP1/COL1A1/LGALS1/FSTL3/C3/C1QB/CRABP2/C1QA/KRT17/EMP3/COMP/KLK6/APOC1/TREM2/THBS2/COL10A1/ALOX5/PLAAT3/FN1/MXRA8/MDK/IGFBP6/TIMP1/LY6E/DUSP4/G0S2/MARCO/ICAM1/ALOX5AP/COL3A1/MFGE8/MRC2/KRT6A/PTPRU/BCL2A1/TACSTD2/WARS1/PLAU/ANXA1/NCF2/CCL13/TNC/COL11A1/CHI3L1/MMP11/IL1RN/ECM1/CSF1R/MFAP2/TNFAIP6/PLXND1/DPYSL3/SPOCK2/S100A4/CTSD/PDLIM4/ADAM12/CAPG/CYBA/MMP1/PKM/TPSB2/LOXL2/S…
DIAZ_CHRONIC_MEYLOGENOUS_LEUKEMIA_DN	DIAZ_CHRONIC_MEYLOGENOUS_LEUKEMIA_DN	DIAZ_CHRONIC_MEYLOGENOUS_LEUKEMIA_DN	107	0.620045	2.73766	1e-10	2.11926e-09	1.28732e-09	2274	tags=49%, list=15%, signal=41%	GPX3/VAMP5/KLF2/NKG7/S100A8/S100A9/OAS2/CD53/FZD2/GADD45B/IRF7/HLA-DMB/CSF1R/MAFB/LILRB4/HLA-B/ISG20/CST7/MS4A4A/F13A1/ADA/LHFPL6/IL10RA/NINJ1/LY86/DACT1/RPS15/SELL/MNDA/FGFR1/FCGR1A/ADA2/MS4A6A/ANXA5/SLC1A3/CEBPD/BCL6/GAPDH/CCR7/RPL18A/IFI30/TLR2/GAS7/CLEC5A/MYOF/RPLP1/LILRB3/CLEC4A/MVP/IL16/ADAP2/GATA3
DING_LUNG_CANCER_EXPRESSION_BY_COPY_NUMBER	DING_LUNG_CANCER_EXPRESSION_BY_COPY_NUMBER	DING_LUNG_CANCER_EXPRESSION_BY_COPY_NUMBER	100	-0.614294	-2.69098	1e-10	2.11926e-09	1.28732e-09	4674	tags=79%, list=32%, signal=54%	RFC4/SNAP29/FIG4/LSM1/PPP1R12A/ARMC8/GEMIN2/BRMS1L/FBXW11/PPFIA1/FXR1/EIF3H/MIPEP/E2F3/SDHC/MRPL47/VPS8/PIK3CA/ASH2L/IPO8/RASA1/SENP2/FBXO3/RAE1/URI1/TBCA/SEC23IP/PPM1A/COG3/KPNA4/GZF1/MAPK8/DCAF13/CDC42SE2/MRPS28/TERF1/BAG4/PAK2/GOLGA7/CBLL1/CDK8/MYNN/FBXO25/NUP153/PHC3/NEK3/CEBPG/ZNF302/VPS41/RYK/WASHC5/NIPBL/GATAD1/CHD7/BRWD1/KRIT1/TAF2/AKAP9/MFN1/PAN3/NDUFB5/COG5/PRKCI/DNAJC2/ANKRD46/TOMM70/M…
DURAND_STROMA_S_UP	DURAND_STROMA_S_UP	DURAND_STROMA_S_UP	269	0.475945	2.37772	1e-10	2.11926e-09	1.28732e-09	2474	tags=39%, list=17%, signal=33%	SFRP2/SPP1/COL1A1/COL6A2/CD248/FABP4/ADAM8/HTRA3/CCL5/ADAMTS2/COL1A2/MMP2/LOXL1/SERPINF1/CRIP2/HLA-DMA/ANGPTL4/COL3A1/POSTN/IFI27/FBLN1/A4GALT/UBE2L6/SPON2/CCDC80/PLXND1/DPYSL3/PDGFRB/S100A16/PDLIM4/ADAM12/CDKN1C/AOC3/PMP22/CREB3L1/LGMN/MRGPRF/RAB3IL1/MEDAG/SLC27A3/NFATC1/SERPINB6/ALPL/HSPB8/SLC37A2/CHST1/LTBP2/TMEM121/TSC22D3/ROR2/RAC3/SNAI2/OASL/ZNF618/NID2/SEMA3F/IL1R1/SLC1A3/FAM20A/NES/NPR2/J…
EBAUER_TARGETS_OF_PAX3_FOXO1_FUSION_UP	EBAUER_TARGETS_OF_PAX3_FOXO1_FUSION_UP	EBAUER_TARGETS_OF_PAX3_FOXO1_FUSION_UP	164	0.493193	2.30939	1e-10	2.11926e-09	1.28732e-09	2893	tags=43%, list=20%, signal=35%	ISG15/COL1A1/AEBP1/ADAM8/TNFAIP2/TAGLN/CXCL10/CAVIN1/C1R/PRRX2/GADD45B/ACTA2/CX3CL1/GNAI2/CRYAB/RGS2/COL6A3/IL32/CDC42EP2/PLEK/AHNAK2/DES/HBA1/DCN/ABLIM3/HLA-A/LIF/MRAS/COL16A1/TNS1/TGM2/LAT2/SPDEF/IGFBP4/EGLN3/P3H4/CCR5/CTF1/HCFC1R1/DMPK/EFS/EPS8L1/TNNI2/TEAD4/RASSF4/EHBP1L1/ACHE/ADAP1/DOK1/SYNGR2/AK1/FOSL2/CD36/EZR/STK10/SLN/PBXIP1/PARP3/FYB1/HIVEP3/RUSC2/EPB41L3/HSPB2/TXNIP/WWTR1/PALMD/HBEGF/M…
ECM_RECEPTOR_INTERACTION	ECM_RECEPTOR_INTERACTION	ECM_RECEPTOR_INTERACTION	69	0.650989	2.64748	1e-10	2.11926e-09	1.28732e-09	1861	tags=46%, list=13%, signal=41%	SPP1/COL1A1/COL6A2/COMP/THBS2/FN1/COL6A1/COL1A2/ITGA5/COL3A1/TNC/COL11A1/COL5A1/COL6A3/VWF/LAMB2/AGRN/COL5A2/COL5A3/THBS3/ITGA11/THBS4/COL4A2/ITGA3/ITGA7/ITGB7/ITGB4/IBSP/HSPG2/LAMA3/LAMA5/LAMB3
ENK_UV_RESPONSE_KERATINOCYTE_DN	ENK_UV_RESPONSE_KERATINOCYTE_DN	ENK_UV_RESPONSE_KERATINOCYTE_DN	472	-0.450596	-2.44305	1e-10	2.11926e-09	1.28732e-09	4127	tags=52%, list=28%, signal=39%	DDX3Y/RAB14/UMPS/COPB1/WNT5A/ERCC5/SERPINE2/CNOT2/ME2/TJP2/CDC23/SNTB2/YAF2/PTP4A2/ABCC5/TRIM23/RXYLT1/STARD7/MED7/STX6/RARS1/H1-0/MDH1/TRIM44/SLC35A1/ZWINT/ADH5/PRKAR1A/CNOT4/CRIM1/OGT/CTNNAL1/ENTPD4/ITSN2/VPS26C/RNF2/MKRN1/FKBP5/PICALM/DKC1/RPA3/UPF3A/ACBD3/TRIP12/YTHDC1/TLK2/ATP2C1/GCSH/PSMD5/ASH2L/RRM1/RPGR/YME1L1/FDFT1/ATP1B3/CETN3/RTCA/RASA1/PAK1/UBE2C/SLBP/CLTC/DDX17/TOPORS/ZFR/MBD4/POLR2B…
ENK_UV_RESPONSE_KERATINOCYTE_UP	ENK_UV_RESPONSE_KERATINOCYTE_UP	ENK_UV_RESPONSE_KERATINOCYTE_UP	498	0.486932	2.59503	1e-10	2.11926e-09	1.28732e-09	2907	tags=42%, list=20%, signal=35%	APOE/KLK10/ISG15/LGALS1/CRABP2/EMP3/TGFB1/HLA-DRB1/IGFBP6/CCN1/LY6E/TNNT1/HLA-F/TAGLN/HSPB1/MMP14/C1R/SELPLG/VAT1/TACSTD2/COX7A1/GADD45B/ECM1/CX3CL1/TCIRG1/RRAD/POLR2L/BAMBI/CRYAB/FMNL1/RABAC1/CTSD/PDLIM4/CAPG/BLVRB/CYBA/CDKN1C/HLA-B/ISG20/KRT7/DUSP1/LYPD3/TNFSF9/TUBB2A/FOXC1/ENG/KLK11/LGMN/CD4/RGS16/GJB3/CCN2/HLA-G/PHLDA2/TRIM29/GSN/SLC12A4/HLA-A/NECTIN2/PFN1/GUK1/HLA-E/SERPINB6/TGM2/KLK8/CEBPB/…
EPPERT_PROGENITOR	EPPERT_PROGENITOR	EPPERT_PROGENITOR	132	-0.526163	-2.40814	1e-10	2.11926e-09	1.28732e-09	4421	tags=63%, list=30%, signal=44%	MICAL2/ARMC8/GINS2/CKAP5/SLF1/ODC1/CTNNBL1/UMPS/POLE2/METAP2/LANCL2/AHCYL1/DTL/MTPAP/STAM/MIPEP/ANKRD27/CDK6/ZWINT/DCAF7/CDK7/TXNRD1/FAM171A1/MTMR2/CSNK2A1/EIF2S1/PCLAF/MINPP1/RRM1/RFX7/SCD/SORD/LDHB/KNTC1/HMGXB4/MARCHF5/METTL14/TRIT1/TMOD3/HBS1L/KIFAP3/DNAJC6/EIF5B/EIF2AK1/NCBP1/CCNJ/RMDN1/MSH3/HNRNPR/IPO5/MTREX/MRPL35/LRRFIP2/POLA1/PDZD8/HAUS6/SLC27A2/CHEK1/CHEK2/IDE/TFRC/PLK4/WRN/CENPU/TMEM97/…
FARMER_BREAST_CANCER_CLUSTER_1	FARMER_BREAST_CANCER_CLUSTER_1	FARMER_BREAST_CANCER_CLUSTER_1	39	0.795603	2.83787	1e-10	2.11926e-09	1.28732e-09	1618	tags=69%, list=11%, signal=62%	ISG15/IFI6/OAS2/MX1/LCK/GZMA/CD3D/MZB1/IFIT3/GMFG/CD2/CD8A/IL10RA/OAS3/CYTIP/XAF1/CD48/IFI44/LCP2/GIMAP4/IFI44L/GZMK/CCR5/OASL/POU2AF1/IFIT1/RSAD2
FARMER_BREAST_CANCER_CLUSTER_4	FARMER_BREAST_CANCER_CLUSTER_4	FARMER_BREAST_CANCER_CLUSTER_4	19	0.880362	2.64812	1e-10	2.11926e-09	1.28732e-09	1271	tags=89%, list=9%, signal=82%	AEBP1/THBS2/COL1A2/PCOLCE/SERPINF1/COL3A1/HTRA1/SPARC/COL5A1/ADAM12/CTSK/COL5A2/FAP/FBN1/DACT1/CDH11/NID2
FLECHNER_BIOPSY_KIDNEY_TRANSPLANT_REJECTED_VS_OK_UP	FLECHNER_BIOPSY_KIDNEY_TRANSPLANT_REJECTED_VS_OK_UP	FLECHNER_BIOPSY_KIDNEY_TRANSPLANT_REJECTED_VS_OK_UP	87	0.785427	3.3502	1e-10	2.11926e-09	1.28732e-09	1785	tags=71%, list=12%, signal=63%	CFD/TYMP/TYROBP/C1QB/APOC1/CD14/ITGB2/CD52/CCL5/MMP9/VSIG4/HLA-F/FCGR3A/S100A8/FCER1G/LAPTM5/CXCR4/CD53/RAC2/UBE2L6/WARS1/CD163/LCK/GZMA/CD3D/LILRB4/S100A4/ISG20/COL6A3/LST1/CORO1A/GMFG/RAB31/ACKR1/SFN/LCP1/HCLS1/AIF1/CD2/CD8A/IL10RA/CD27/IFFO1/CD48/PSMB8/LY86/LGALS9/ARPC1B/SLA/GBP2/FCGR1A/POLR2A/FCN1/STAT1/IFI30/UBC/RASSF2/ADAM15/IL4R/LCN2/PTPRC/DOCK2
FOCAL_ADHESION	FOCAL_ADHESION	FOCAL_ADHESION	176	0.471881	2.22421	1e-10	2.11926e-09	1.28732e-09	1861	tags=32%, list=13%, signal=28%	SPP1/COL1A1/COL6A2/COMP/THBS2/FN1/FLNA/COL6A1/COL1A2/ITGA5/COL3A1/RAC2/MYL9/TNC/COL11A1/COL5A1/PDGFRB/FLNC/COL6A3/VWF/LAMB2/COL5A2/COL5A3/SHC2/FYN/HRAS/THBS3/ZYX/PDGFB/ITGA11/THBS4/CAV2/PIK3CD/COL4A2/ITGA3/CAV1/BCAR1/VEGFC/ACTN1/PIP5K1C/ITGA7/PRKCG/RAC3/ACTB/VAV1/ITGB7/ITGB4/PIK3R5/TLN1/IBSP/PARVG/LAMA3/LAMA5/FLT4/VEGFB/LAMB3
FULCHER_INFLAMMATORY_RESPONSE_LECTIN_VS_LPS_DN	FULCHER_INFLAMMATORY_RESPONSE_LECTIN_VS_LPS_DN	FULCHER_INFLAMMATORY_RESPONSE_LECTIN_VS_LPS_DN	435	0.42948	2.26452	1e-10	2.11926e-09	1.28732e-09	2020	tags=32%, list=14%, signal=28%	SERPING1/GPX3/IDO1/APOC1/VAMP5/CD14/KLF2/LY6E/GPNMB/CCL19/SECTM1/FCGR3A/MARCO/CXCL10/ARL4C/IFITM2/OLFML2B/SOCS3/OAS2/TSPAN4/IFI27/CD37/BLVRA/UBE2L6/MX1/CXCL9/CD163/GADD45B/IFI16/FPR1/HLA-DMB/TNFAIP6/CALHM6/MAFB/CD300A/AIM2/CTSD/SDS/BLVRB/IFIT3/ISG20/DUSP1/C1S/LST1/APOL3/LGMN/CD4/SIGLEC1/CTSK/MS4A4A/C3AR1/IFITM3/STAB1/APOBEC3G/AIF1/RHBDF2/PDGFRL/F13A1/GBP1/ADA/RIPOR1/KLHDC8B/C1orf162/CSF3R/UNC93B1…
GABRIELY_MIR21_TARGETS	GABRIELY_MIR21_TARGETS	GABRIELY_MIR21_TARGETS	277	-0.594144	-3.025	1e-10	2.11926e-09	1.28732e-09	3409	tags=62%, list=23%, signal=48%	BTBD7/CEMIP2/ITSN2/SLC17A5/GTF2I/TRAPPC2/HECTD1/LDAH/NEK1/MYEF2/USP47/GPAM/FOXN3/ESYT2/CYP4V2/YME1L1/RNF38/RFX7/SPG11/ARMCX3/FBXO3/TAF1/UTRN/KNL1/ARID4A/REV3L/PRRC1/FBXL17/SRPK2/RSPRY1/EXOC8/ARHGEF12/KLHL15/VPS13A/YOD1/YTHDC2/TGFBR2/CAPRIN1/UGGT1/BMPR2/EIF2AK3/PURA/RSF1/DMD/EXOC5/PPP1R3B/IPP/PRKAB2/KBTBD6/CUL3/USP34/GPD2/ATAD2B/NAA30/MTPN/RP2/RASEF/B3GNT5/IREB2/SCAF11/LATS1/NEK7/SREK1/PTPN3/KBTBD…
GALINDO_IMMUNE_RESPONSE_TO_ENTEROTOXIN	GALINDO_IMMUNE_RESPONSE_TO_ENTEROTOXIN	GALINDO_IMMUNE_RESPONSE_TO_ENTEROTOXIN	78	0.674245	2.80901	1e-10	2.11926e-09	1.28732e-09	2633	tags=60%, list=18%, signal=50%	SPP1/CD14/CCL5/FOSL1/TNFAIP2/PDLIM7/ITGA5/SOCS3/CCL3/PLAUR/RAC2/GADD45B/IL1RN/CCL4L2/SLC11A1/LILRB4/PKM/DUSP1/TNFSF9/NFKB2/BCL3/CEBPB/EHD1/CSF3/JUNB/CSF2RB/NFKBIA/BCL6B/IL1B/RHOB/NAB2/CD83/DUSP2/TRAF1/GAPDH/UBC/TNIP1/MT1X/PHLDA1/TAPBP/BHLHE40/UBB/TNF/PIM1/PTGS2/TXNIP/CCL23
GAL_LEUKEMIC_STEM_CELL_DN	GAL_LEUKEMIC_STEM_CELL_DN	GAL_LEUKEMIC_STEM_CELL_DN	208	0.519198	2.50382	1e-10	2.11926e-09	1.28732e-09	1933	tags=34%, list=13%, signal=30%	TYMP/LGALS1/C1QA/COL6A2/KLK6/LYZ/CD14/CCL5/MMP9/SECTM1/G0S2/VSIG4/S100A8/S100A9/SLC15A3/GGT5/MRC2/CCL4/NCF2/CD163/PILRA/MEGF6/IL1RN/COL18A1/FPR1/HOMER3/TNFAIP6/FGR/RRAD/SLC11A1/MAFB/LILRB4/CAPG/DES/FCGR2A/MS4A4A/C3AR1/IL2RB/CHST15/TNS1/CYP1B1/IGFBP7/STX11/CD86/TUBB2B/CCR1/NCF1/S100P/CTSG/MNDA/FCGR1A/IL1B/VCAN/MS4A6A/LILRB1/CEBPD/FCN1/ARHGEF15/NR4A1/IFI30/SIRPA/TLR2/CARD9/HCAR3/GM2A/CLEC5A/CADM3/I…
GARY_CD5_TARGETS_DN	GARY_CD5_TARGETS_DN	GARY_CD5_TARGETS_DN	428	-0.421075	-2.26902	1e-10	2.11926e-09	1.28732e-09	3540	tags=44%, list=24%, signal=35%	CNOT4/KPNB1/BLZF1/PSMC6/TDG/PPWD1/KBTBD8/DAAM1/ETF1/CSTF2T/GMNN/USP6NL/CDK5RAP1/BCCIP/MRPS23/CHORDC1/EIF2S1/TARDBP/MSANTD4/KIF14/RANBP6/DDX20/OGA/EIF5/DDX1/MRPL15/RBM25/MTMR4/MRPL50/SRSF2/DHX29/SRSF3/TRMT10A/SGK3/GTF2H1/FBXO5/SEC23IP/RRP1B/KIAA1586/CUL4A/MAP3K7/NOLC1/MRPS17/NUP160/RPF1/CENPI/NUP133/DDX27/STAG1/LARS2/NOP58/PUM3/DNTTIP2/DYRK2/FUBP1/ZBTB24/RINT1/UGDH/NCBP1/BZW1/ZNF451/CCT6A/CHUK/KBT…
GAURNIER_PSMD4_TARGETS	GAURNIER_PSMD4_TARGETS	GAURNIER_PSMD4_TARGETS	66	0.782546	3.15258	1e-10	2.11926e-09	1.28732e-09	869	tags=59%, list=6%, signal=56%	CCL18/C3/HLA-DPB1/TGFB1/HLA-DRB5/HLA-DRB1/CCL5/HLA-DPA1/HLA-DRA/CCL19/HLA-DQB2/HLA-DQB1/HLA-F/CXCL10/HLA-DMA/HLA-DOA/HLA-DQA1/CCL3/HLA-C/CXCL9/CCL13/CXCL13/C5AR1/HLA-DMB/CCL8/HLA-B/NFKB2/C3AR1/HLA-G/IL6/HLA-A/HLA-E/RELB/CXCL11/CCL2/IL12RB1/CD86/CXCL8/CCR1
GILDEA_METASTASIS	GILDEA_METASTASIS	GILDEA_METASTASIS	28	0.823033	2.7517	1e-10	2.11926e-09	1.28732e-09	1022	tags=71%, list=7%, signal=67%	BST2/CAVIN3/VAMP5/FN1/DUSP4/TAGLN/IFI27/RAC2/TACSTD2/SPARC/MYL9/IFI16/SRGN/KRT19/COL5A2/GBP1/IGFBP5/ARHGDIB/IGFBP4/TIMP3
GINESTIER_BREAST_CANCER_ZNF217_AMPLIFIED_DN	GINESTIER_BREAST_CANCER_ZNF217_AMPLIFIED_DN	GINESTIER_BREAST_CANCER_ZNF217_AMPLIFIED_DN	311	0.414915	2.10029	1e-10	2.11926e-09	1.28732e-09	4278	tags=45%, list=29%, signal=33%	SLC4A11/SLC15A3/SEMA6B/SPON2/TPM2/UNC13D/CDC42EP1/MAPK11/CYBA/LIMD2/ARHGAP30/AGRN/IL18BP/LMNA/RUNX3/ABCA7/ACAP1/SBNO2/ZNF580/TICAM1/ATF5/PHPT1/TRABD/LPAR2/SCAF1/LTB4R/TMEM259/MYO9B/HEYL/ANKRD13D/HDAC7/TLN1/RNF181/LENG8/LLGL1/TEAD4/TNK2/ATN1/ZNF524/FURIN/TRAF2/NCKAP5L/SNRNP70/CLASRP/RPL18/MIIP/APBA3/MESP1/RASSF7/CNOT3/TECPR1/DPH7/PPP1R12C/TSPAN14/HIP1R/SLC39A3/RANGAP1/KLF16/CIC/DDX11/SNAPC4/PUS1/E…
GRAESSMANN_RESPONSE_TO_MC_AND_SERUM_DEPRIVATION_UP	GRAESSMANN_RESPONSE_TO_MC_AND_SERUM_DEPRIVATION_UP	GRAESSMANN_RESPONSE_TO_MC_AND_SERUM_DEPRIVATION_UP	193	0.492005	2.35853	1e-10	2.11926e-09	1.28732e-09	2491	tags=40%, list=17%, signal=34%	BST2/BGN/ISG15/C3/FCGR3A/CXCL10/NNMT/COL3A1/OAS2/IFI27/MX1/PRF1/IRF7/SOCS1/PDGFRB/TRIB2/IFIT3/CSF1/APOL3/IFI35/IRF1/HOXB8/THEMIS2/HSD11B1/COL5A2/COL5A3/PRELP/CD2/PSMB10/PLEC/IGFBP7/FES/CCL2/AQP1/USP18/IFI44/INHBB/DKK3/TUBB4B/HOXB5/UBA7/MNDA/ACTB/GBP2/IFIT2/FJX1/FSTL1/IRF9/TAP2/BOC/LGALS3BP/ZNF672/ADCY7/ELN/STAT1/PARP12/RSAD2/TLR2/PHLDB2/TRIM8/TACR2/TMEM140/CCN5/OSR1/ZBP1/TRAFD1/PFDN5/CP/HOXB7/SLC…
GRAFT_VERSUS_HOST_DISEASE	GRAFT_VERSUS_HOST_DISEASE	GRAFT_VERSUS_HOST_DISEASE	31	0.837283	2.8501	1e-10	2.11926e-09	1.28732e-09	1251	tags=71%, list=9%, signal=65%	HLA-DPB1/HLA-DRB5/HLA-DRB1/HLA-DPA1/HLA-DRA/HLA-DQB1/HLA-F/HLA-DQA2/HLA-DMA/HLA-DOA/HLA-DQA1/HLA-C/PRF1/HLA-DMB/HLA-B/HLA-G/IL6/HLA-A/HLA-E/CD86/HLA-DOB/IL1B
GRUETZMANN_PANCREATIC_CANCER_UP	GRUETZMANN_PANCREATIC_CANCER_UP	GRUETZMANN_PANCREATIC_CANCER_UP	350	0.482098	2.47326	1e-10	2.11926e-09	1.28732e-09	1871	tags=34%, list=13%, signal=30%	BST2/COL1A1/FBLN2/CRABP2/EMP3/APOC1/SERPINE1/THBS2/ALOX5/FN1/ITGB2/CTSL/MMP9/HLA-DRA/PCOLCE/MMP2/FCGR3A/NNMT/IFITM2/CRIP2/GGT5/LAPTM5/POSTN/CXCR4/PLAUR/MGP/CD53/PLAU/ANXA1/SPARC/MYL9/SERPINH1/MMP11/IL1RN/ECM1/HBA2/TUBA1A/CNN1/TNFAIP6/DPYSL3/PDGFRB/TAP1/GPC1/SRGN/ISG20/PKM/LOXL2/PMP22/LGMN/RHOG/RGS16/RAB31/SFN/CTSK/TRIM29/COL5A2/FAP/LCP1/FYN/MSN/LMO4/GPX1/PFN1/SLC2A1/GBP1/IGFBP5/PLEC/FBN1/CAV2/S10…
HADDAD_T_LYMPHOCYTE_AND_NK_PROGENITOR_DN	HADDAD_T_LYMPHOCYTE_AND_NK_PROGENITOR_DN	HADDAD_T_LYMPHOCYTE_AND_NK_PROGENITOR_DN	52	0.716658	2.76332	1e-10	2.11926e-09	1.28732e-09	1585	tags=56%, list=11%, signal=50%	CFD/LGALS1/TYROBP/LYZ/G0S2/SERPINF1/S100A8/CCL3/CD7/CSF1R/SPON1/HCK/TRIB2/LTB/LGMN/PLEK/CST7/RAB31/CRIP1/F13A1/NPTX2/LY86/SLC2A5/CTSG/ITGB7/VCAN/MS4A6A/CEBPD/CCR7
HAMAI_APOPTOSIS_VIA_TRAIL_DN	HAMAI_APOPTOSIS_VIA_TRAIL_DN	HAMAI_APOPTOSIS_VIA_TRAIL_DN	174	0.591526	2.78081	1e-10	2.11926e-09	1.28732e-09	3753	tags=60%, list=26%, signal=45%	APOE/CFD/ISG15/TYMP/FSTL3/SPHK1/KLK6/MDK/KLF2/COL6A1/CCL19/TNNT1/RCN3/IFITM2/ICAM1/UCHL1/SLC15A3/ANGPTL4/FBLN1/PLAUR/SPON2/SERPINH1/OSCAR/CYBA/LIMD2/FXYD5/ISYNA1/BCL3/CCDC85B/MAGEA6/PHLDA2/MAGEA3/ADA/S100A3/SLC37A2/INKA1/PPP1R14A/H1-10/FOXS1/TMEM121/TIMP3/KRT18/TMEM45A/ADRA2C/TWIST2/PACSIN3/F12/ERF/HEYL/SNAPC2/ECHDC3/CDC34/BATF3/TSC22D4/IL4R/PNPLA6/FHOD1/INF2/SFRP1/SLC1A5/CPT1C/DEF6/H2AC8/RPP25L/…
HATADA_METHYLATED_IN_LUNG_CANCER_UP	HATADA_METHYLATED_IN_LUNG_CANCER_UP	HATADA_METHYLATED_IN_LUNG_CANCER_UP	266	0.43489	2.16388	1e-10	2.11926e-09	1.28732e-09	2898	tags=37%, list=20%, signal=30%	TYMP/COL1A1/VAMP5/COL1A2/SECTM1/TAGLN/CAVIN1/ANGPTL2/SLC4A11/RARRES2/LSP1/SCARF2/GFPT2/LCK/COL5A1/CNN1/COPZ2/OSM/CD300A/SPOCK2/LDOC1/LIMD2/CSF1/SYNGR3/PNMA1/ISYNA1/TGFB1I1/HSPB6/TMEM204/MEDAG/HOXB4/YPEL3/MT1E/CST6/ETV7/C1QTNF1/HLX/ARHGEF1/IGFBP4/REC8/ZNF428/ADAMTSL4/PRDM8/LYL1/TWIST1/ZBTB47/TRPV4/GDI1/TRIP6/PLCB2/NAGS/CLMP/DRD4/ACTB/SLC49A3/NID2/POU2AF1/PIK3R5/NFAM1/DYSF/MMRN2/HDAC7/TMSB10/P2RY11…
HECKER_IFNB1_TARGETS	HECKER_IFNB1_TARGETS	HECKER_IFNB1_TARGETS	83	0.717241	3.03305	1e-10	2.11926e-09	1.28732e-09	1618	tags=59%, list=11%, signal=53%	ISG15/TYMP/IFI6/C1QC/C1QB/C1QA/SERPING1/HES4/LY6E/MMP9/G0S2/CXCL10/OAS2/IFI27/SPON2/MX1/MYL9/CD163/CHI3L1/CLU/IRF7/TNFAIP6/CCL8/IFIT3/IFI35/SIGLEC1/MS4A4A/C3AR1/EGR2/GBP1/CCL2/OAS3/CXCL8/XAF1/IFI44/FFAR2/IFI44L/SAMD9L/OASL/IFIT2/EGR1/EPSTI1/MMP25/IFIT1/LGALS3BP/DHX58/STAT1/PARP12/RSAD2
HELLEBREKERS_SILENCED_DURING_TUMOR_ANGIOGENESIS	HELLEBREKERS_SILENCED_DURING_TUMOR_ANGIOGENESIS	HELLEBREKERS_SILENCED_DURING_TUMOR_ANGIOGENESIS	71	0.668481	2.74074	1e-10	2.11926e-09	1.28732e-09	1279	tags=45%, list=9%, signal=41%	APOE/IFI6/FABP4/COL6A1/TAGLN/ICAM1/IFI27/HLA-C/TACSTD2/MX1/CLU/CNN1/IGFBP3/CREB3L1/IL32/IL6/CLIP3/UCP2/RELB/FBN1/ADA/IGFBP7/CTSB/COL4A2/CXCL8/ITGA3/DKK3/ADM/INHBA/TMEM45A/USF1/VCAN
HELLER_HDAC_TARGETS_SILENCED_BY_METHYLATION_UP	HELLER_HDAC_TARGETS_SILENCED_BY_METHYLATION_UP	HELLER_HDAC_TARGETS_SILENCED_BY_METHYLATION_UP	403	0.430309	2.25754	1e-10	2.11926e-09	1.28732e-09	2520	tags=34%, list=17%, signal=29%	APOE/FSCN1/SPP1/IFI6/C3/HLA-DPB1/COL6A2/MT2A/HLA-DRB1/FN1/KLF2/TIMP1/HLA-DPA1/FLNA/RCN3/DBN1/SERPINF1/SERPINB5/TUBB6/CRIP2/IFI27/HLA-DQA1/NXN/HSPA1A/CDR2L/HBA2/TUBA1A/SLC16A3/RRAD/POLR2L/UBD/MAFB/S100A4/CDKN1C/DUSP1/GMPR/C1S/RTN2/IGFBP3/TUBB2A/AGRN/AHNAK2/ULBP2/MAGEA6/HBA1/PHLDA2/GSN/EGR2/NRGN/BEX3/PRSS2/MAGEA3/PLK2/PLPPR2/PDGFRL/L1CAM/PLEC/FBN1/CYP1B1/CFH/MFSD12/CXCL11/PIK3CD/MT1E/RRAS/CRISPLD2/…
HELLER_HDAC_TARGETS_UP	HELLER_HDAC_TARGETS_UP	HELLER_HDAC_TARGETS_UP	290	0.458058	2.31165	1e-10	2.11926e-09	1.28732e-09	2635	tags=39%, list=18%, signal=33%	FSCN1/ISG15/IFI6/HLA-DPB1/MT2A/HLA-DRB1/FN1/KLF2/HLA-DPA1/PDLIM7/CXCL10/RCN3/DBN1/CRIP2/TSPAN4/CDR2L/HBA2/TUBA1A/SLC16A3/FAM20C/UBD/S100A4/BLVRB/CDKN1C/MYRF/GMPR/RTN2/TUBB2A/AGRN/PLD3/HBA1/GSN/NRGN/PLK2/PLPPR2/PDGFRL/L1CAM/PLEC/DAPK3/CFH/MFSD12/PIK3CD/NRTN/MT1E/RRAS/TUBB2B/H1-10/GRN/DPM3/TIMP3/JUNB/G6PD/TRIP6/ITGA7/AKAP12/HCFC1R1/SFXN3/TMEM259/MYO9B/MT1H/C9orf16/PPL/STARD3/PLXNA3/HMG20B/CDC37/IFI…
HELLER_SILENCED_BY_METHYLATION_UP	HELLER_SILENCED_BY_METHYLATION_UP	HELLER_SILENCED_BY_METHYLATION_UP	249	0.614154	3.03645	1e-10	2.11926e-09	1.28732e-09	2812	tags=57%, list=19%, signal=47%	APOE/FSCN1/ISG15/HLA-DPB1/APOC1/HLA-DRB1/HLA-DPA1/MMP9/HLA-DRA/GPNMB/CCL19/TNFAIP2/HLA-DQB1/CXCL10/ARL4C/SERPINF1/HLA-DQA2/ICAM1/OLFML2B/SOCS3/HLA-DMA/IFI27/LSP1/HLA-DQA1/HSPA1A/MX1/SPARC/NCF2/CHI3L1/PRF1/CLU/CXCL13/C5AR1/SOCS1/HLA-DMB/TNFAIP6/UBD/MAFB/HCK/PML/S100A4/CAPG/IFIT3/ISG20/KRT7/IGFBP3/TUBB2A/AGRN/IL32/TNFRSF4/PLEK/CST7/MAGEA6/PHLDA2/CIITA/APOBEC3G/PRSS2/LCP1/S100A13/MAGEA3/MSR1/GBP1/L1…
HESS_TARGETS_OF_HOXA9_AND_MEIS1_DN	HESS_TARGETS_OF_HOXA9_AND_MEIS1_DN	HESS_TARGETS_OF_HOXA9_AND_MEIS1_DN	80	0.630924	2.66289	1e-10	2.11926e-09	1.28732e-09	2491	tags=59%, list=17%, signal=49%	LYZ/MMP9/LSP1/ANXA1/TRPV2/FPR1/CSF1R/FGR/SLC11A1/LILRB4/HCK/S100A4/DUSP1/PLEK/AQP9/C3AR1/EGR2/MRC1/MSR1/CD300LF/EHD1/MYADM/FOS/FFAR2/CYBB/CCR5/CSF2RB/UPP1/ZFP36/FCGR1A/IL1B/VCAN/EGR1/MS4A6A/PSAP/SIRPA/TLR2/LCN2/ZFP36L1/FPR2/CLEC7A/CLEC4A/PHLDA1/MPEG1/IL1R2/H1-2/SAMHD1
HINATA_NFKB_TARGETS_KERATINOCYTE_UP	HINATA_NFKB_TARGETS_KERATINOCYTE_UP	HINATA_NFKB_TARGETS_KERATINOCYTE_UP	83	0.667565	2.82298	1e-10	2.11926e-09	1.28732e-09	1803	tags=49%, list=12%, signal=44%	SAA1/SERPINE1/FN1/CCL5/MMP9/TNFAIP2/CXCL10/MMP14/ICAM1/BCL2A1/PLAU/TNC/IL1RN/SPRR1B/TNFAIP6/TAP1/VIM/RARRES1/MMP1/KRT7/IL32/IRF1/IL6/SERPINB2/GBP1/CXCL11/ARHGDIB/CXCL8/NPR1/PLAT/NFKBIA/IL1B/GABARAPL1/STAT5A/CD83/TRAF1/ARHGDIA/CSF2/TNIP1/GPRC5B/CDH3
HOLLERN_EMT_BREAST_TUMOR_UP	HOLLERN_EMT_BREAST_TUMOR_UP	HOLLERN_EMT_BREAST_TUMOR_UP	135	0.657887	2.99355	1e-10	2.11926e-09	1.28732e-09	2301	tags=52%, list=16%, signal=44%	EMP3/FN1/MXRA8/HTRA3/PCOLCE/SPI1/LOXL1/VSIG4/DBN1/ANGPTL2/ITGA5/FOLR2/TSPAN4/MRC2/LSP1/EFEMP2/PRRX2/TIMP2/CSF1R/PLXND1/RRAD/WAS/CCL8/AXL/FAM167B/S100A4/VIM/FLNC/DNM1/PRRX1/CSF1/FXYD5/SEMA7A/DCN/MRC1/MEDAG/NFATC1/MRAS/F13A1/RIPOR1/CFH/ADGRA2/GAMT/P3H1/HLX/IGFBP4/FCGR2B/VEGFC/SCARA3/PLAT/B3GNT9/C1QTNF6/LOXL3/NRROS/TRAF1/EHBP1L1/NRP2/MARVELD1/HSPG2/DOK1/CCDC102A/APBB1/OSR1/CLEC4A/JDP2/ENO3/PKD1/OLFM…
HORIUCHI_WTAP_TARGETS_DN	HORIUCHI_WTAP_TARGETS_DN	HORIUCHI_WTAP_TARGETS_DN	308	-0.410871	-2.13101	1e-10	2.11926e-09	1.28732e-09	3144	tags=41%, list=21%, signal=33%	PCLAF/ATP2C1/KIF14/RRM1/TMEM245/RNF11/DHFR/FDFT1/HACL1/MKI67/UBE2C/STYX/LDHB/KNL1/BUB1B/COQ3/VRK1/ZNF106/CKAP2L/ARL6IP6/USP28/NEK2/MAVS/IFNAR1/PPM1A/HNRNPA3/ATP11C/NMT2/SPC25/SKA3/C11orf58/NUCKS1/BCAP29/CAT/HELLS/NAP1L1/MTPN/ANLN/MBNL1/LAMP2/NCAPG/IPO11/PGRMC2/WDFY1/ASPM/PRR11/PBK/DNAJC10/KIF11/RAD51AP1/MBTPS2/POLA1/CANX/PHF10/SNRNP27/ITPRID2/NLN/TSNAX/C1D/CCNA2/CDC27/CKAP2/TPX2/SGO2/SMAD5/TTK/DP…
HOSHIDA_LIVER_CANCER_SUBCLASS_S1	HOSHIDA_LIVER_CANCER_SUBCLASS_S1	HOSHIDA_LIVER_CANCER_SUBCLASS_S1	233	0.665349	3.26626	1e-10	2.11926e-09	1.28732e-09	1941	tags=49%, list=13%, signal=44%	AEBP1/LGALS1/HLA-DPB1/C1QB/CRABP2/CD74/COL6A2/ADAM8/CCN1/ITGB2/CCL5/FLNA/GPNMB/COL6A1/COL1A2/HLA-DQB1/TAGLN/HLA-DQA2/ALOX5AP/CRIP2/HLA-DMA/LAPTM5/COL3A1/POSTN/CXCR4/HLA-DOA/LSP1/CD37/BLVRA/CCL3/PLAUR/MGP/CD53/BCL2A1/TPM2/ANXA1/RNASE1/THY1/COL11A1/IFI16/TIMP2/ACTA2/ACP5/GYPC/GNAI2/CD3D/SRGN/CYBA/FHL3/PLD3/LGMN/PKN1/CORO1A/IRF1/RAB31/LTBP3/CCN2/FCGR2A/C3AR1/COL5A2/LCP1/MSN/HCLS1/LMO4/S100A13/IL2RB/…
HUANG_GATA2_TARGETS_UP	HUANG_GATA2_TARGETS_UP	HUANG_GATA2_TARGETS_UP	142	0.513462	2.34898	1e-10	2.11926e-09	1.28732e-09	3335	tags=49%, list=23%, signal=38%	LGALS1/TYROBP/EMP3/LYZ/SPI1/ALOX5AP/PSMB9/SELPLG/DEPP1/CTSE/SRGN/C12orf57/RHOG/GMFG/RAB31/SLC2A6/FCGR2A/GSN/RAB38/GPX1/MYO1F/LAT2/PLEC/DOK3/TNFAIP8L2/ABTB1/FES/CYTIP/FFAR2/PSMB8/FCGR2B/C1orf54/ANXA2/CMTM7/CLEC4E/MNDA/GABARAPL1/TAP2/ADGRG3/FIS1/SH3BGRL3/TSPO/CST3/CD93/RIN3/SLC8B1/IL16/BLOC1S1/NEURL3/HHEX/FUT8/SAMSN1/IFITM1/TXNIP/CCL23/CDKN1A/LPXN/ADSS1/B2M/GSTO1/EVI2A/ATP6V0D1/NDRG1/SCAND1/UBL5/MY…
HUMMERICH_SKIN_CANCER_PROGRESSION_UP	HUMMERICH_SKIN_CANCER_PROGRESSION_UP	HUMMERICH_SKIN_CANCER_PROGRESSION_UP	81	0.643486	2.71422	1e-10	2.11926e-09	1.28732e-09	2679	tags=59%, list=18%, signal=49%	COL1A1/CRABP2/THBS2/ADAM8/MMP9/COL1A2/HLA-DQB2/MMP14/ITGA5/CPXM1/TACSTD2/NCF2/GADD45B/SAA2/IL1RN/COL18A1/SOCS1/DOK2/CTSD/RGS2/CYBA/KRT16/COL6A3/IFITM3/KRT19/COL5A2/COL7A1/HMOX1/PYCARD/TNFRSF12A/FOS/LGALS9/JUNB/ITGB4/MIF/IL4R/LCN2/S100A6/MT1X/RHOC/THOP1/RIN1/VCAM1/GPIHBP1/ENO1/CCL23/TNFRSF1A/CDKN1A
HUPER_BREAST_BASAL_VS_LUMINAL_DN	HUPER_BREAST_BASAL_VS_LUMINAL_DN	HUPER_BREAST_BASAL_VS_LUMINAL_DN	58	0.681402	2.69763	1e-10	2.11926e-09	1.28732e-09	2456	tags=57%, list=17%, signal=48%	KLK6/PLAAT3/CCN1/TNFAIP2/LOXL1/HLA-F/ENO2/PSMB9/METRN/HLA-B/IGFBP3/IL32/HLA-G/KRT19/EFEMP1/CST6/IGFBP4/GABRP/MLPH/BIK/PSMB8/INHBB/VWA1/KRT18/KRT8/LCN2/SEMA3B/MIA/HMGA1/DKK1/GAD1/GPRC5A/KRT86
HUTTMANN_B_CLL_POOR_SURVIVAL_UP	HUTTMANN_B_CLL_POOR_SURVIVAL_UP	HUTTMANN_B_CLL_POOR_SURVIVAL_UP	245	0.49334	2.43057	1e-10	2.11926e-09	1.28732e-09	3574	tags=53%, list=24%, signal=41%	AEBP1/TYROBP/TIMP1/SERPINF1/FCER1G/CCL3/MX1/ANXA1/SRPX/NCF2/PRF1/IRF7/GYPC/SLC16A3/MZB1/LILRB4/LDOC1/CAPG/LAG3/CRIP1/THEMIS2/HLA-G/S100A13/ST6GALNAC4/ZYX/ITGAL/DAPK3/ATP5F1D/ACAP1/S100A11/DCAF15/DUSP5/ARHGEF1/LILRB2/LTK/CLEC2B/IFI44/ATF5/H1-10/GRN/EGLN3/TIMP3/COPE/CTSF/TMEM45A/GAA/CD6/ZAP70/AKAP12/ARID5A/JUND/HPCAL1/TMEM259/FGFR1/RHOB/RNH1/RHOT2/MYO9B/SH3GLB2/XAB2/CDC37/NUCB1/CEBPD/STXBP2/MAN2B1/…
ICHIBA_GRAFT_VERSUS_HOST_DISEASE_35D_UP	ICHIBA_GRAFT_VERSUS_HOST_DISEASE_35D_UP	ICHIBA_GRAFT_VERSUS_HOST_DISEASE_35D_UP	133	0.702159	3.19008	1e-10	2.11926e-09	1.28732e-09	1772	tags=53%, list=12%, signal=47%	TYROBP/C1QC/C1QB/C1QA/CD74/GPX3/LYZ/HLA-DRB1/CD14/ITGB2/CD52/CCL5/HLA-DQB2/NNMT/S100A8/S100A9/HLA-DMA/LAPTM5/PSMB9/TSPAN4/HLA-DQA1/SELPLG/CD53/BCL2A1/WARS1/CD7/CXCL9/LCK/GBP4/FPR1/HLA-DMB/CSF1R/CCL4L2/UBD/LILRB4/HCK/TAP1/S100A4/CYBA/PKM/PLD3/IL18BP/LGMN/MS4A4A/MSR1/AIF1/HLA-E/CCL2/RRAS/S100A11/APBB1IP/CCR1/CYTIP/NCF4/LCP2/GRN/CYBB/MMP12/MNDA/SLPI/GBP2/FCGR1A/TMSB10/STAT1/SIRPA/MARVELD1/QSOX1/S100…
ICHIBA_GRAFT_VERSUS_HOST_DISEASE_D7_UP	ICHIBA_GRAFT_VERSUS_HOST_DISEASE_D7_UP	ICHIBA_GRAFT_VERSUS_HOST_DISEASE_D7_UP	109	0.712312	3.15631	1e-10	2.11926e-09	1.28732e-09	1440	tags=52%, list=10%, signal=48%	ISG15/TYROBP/C1QC/C1QB/CD74/LYZ/HLA-DRB1/CD14/HLA-DRA/HLA-DQB2/MARCO/CXCL10/ICAM1/HLA-DMA/PSMB9/IFI27/HLA-DQA1/CD53/BCL2A1/WARS1/CXCL9/GBP4/IFI16/IL1RN/IRF7/SOCS1/HLA-DMB/SLC11A1/LILRB4/HCK/TAP1/IFIT3/CYBA/PKM/PLD3/IL18BP/IFI35/IRF1/MS4A4A/MSR1/PSMB10/CCL2/USP18/PSMB8/LY86/LCP2/GIMAP4/KRT18/UBA7/PSME1/PSME2/NFKBIA/MNDA/GBP2/TAP2/TMSB10/LGALS3BP
IGLESIAS_E2F_TARGETS_UP	IGLESIAS_E2F_TARGETS_UP	IGLESIAS_E2F_TARGETS_UP	142	0.668759	3.05943	1e-10	2.11926e-09	1.28732e-09	1271	tags=43%, list=9%, signal=40%	APOE/CFD/COL1A1/LGALS1/TYROBP/C3/C1QC/FBLN2/C1QB/C1QA/CD74/COL6A2/LYZ/COL1A2/SERPINF1/ANGPTL2/LAPTM5/COL3A1/POSTN/CD53/SPARC/SERPINH1/CTSE/CXCL13/GBP4/ACTA2/COL18A1/HBA2/TUBA1A/MFAP2/GNAI2/CDKN1C/PMP22/COL6A3/TUBB2A/LMNA/CRIP1/DCN/GSN/KRT19/COL5A2/MRC1/LCP1/S100A13/SERPINB6/IGFBP5/EVL/COL15A1/S100A11/LUM/IGFBP4/LYL1/TMEM45A/ANXA2/CTSZ/NFKBIA/SCG2/ARSA/GAS6/RHOB/NID2
INTESTINAL_IMMUNE_NETWORK_FOR_IGA_PRODUCTION	INTESTINAL_IMMUNE_NETWORK_FOR_IGA_PRODUCTION	INTESTINAL_IMMUNE_NETWORK_FOR_IGA_PRODUCTION	39	0.779355	2.77991	1e-10	2.11926e-09	1.28732e-09	1288	tags=56%, list=9%, signal=52%	HLA-DPB1/TGFB1/HLA-DRB5/HLA-DRB1/HLA-DPA1/HLA-DRA/HLA-DQB1/HLA-DQA2/HLA-DMA/CXCR4/HLA-DOA/HLA-DQA1/HLA-DMB/IL6/CCL25/PIGR/CD86/IL15RA/HLA-DOB/CD40/ITGB7/TNFSF13B
JAATINEN_HEMATOPOIETIC_STEM_CELL_DN	JAATINEN_HEMATOPOIETIC_STEM_CELL_DN	JAATINEN_HEMATOPOIETIC_STEM_CELL_DN	201	0.623104	3.01135	1e-10	2.11926e-09	1.28732e-09	2329	tags=50%, list=16%, signal=42%	TYROBP/LYZ/CD14/KLF2/ITGB2/NKG7/CCL5/MMP9/SECTM1/ARL4C/S100A8/S100A9/FCER1G/GNLY/CCL3/SPON2/TESC/CCL4/NCF2/CD163/CHI3L1/PRF1/CTSE/LCK/C5AR1/IL1RN/GZMA/FPR1/SLC2A3/GZMH/ITGAM/CD3D/FGR/DOK2/HCK/BLVRB/ISG20/TUBB2A/CST7/FCGR2A/HBA1/SERPINB2/IL2RB/CD2/CD8A/F13A1/CYP1B1/IL10RA/STX11/AQP3/CRISPLD2/CD27/MARCHF2/LBH/CTSB/CD86/CCR1/RBP7/CYBB/GIMAP4/GZMK/CPVL/FCGR3B/ZAP70/UPP1/MNDA/CD247/VCAN/GABARAPL1/PIK3…
JECHLINGER_EPITHELIAL_TO_MESENCHYMAL_TRANSITION_UP	JECHLINGER_EPITHELIAL_TO_MESENCHYMAL_TRANSITION_UP	JECHLINGER_EPITHELIAL_TO_MESENCHYMAL_TRANSITION_UP	65	0.738818	2.97248	1e-10	2.11926e-09	1.28732e-09	1598	tags=57%, list=11%, signal=51%	ISG15/COL6A2/GAS1/COL6A1/PCOLCE/MMP2/S100A8/COL3A1/HTRA1/SPARC/SERPINH1/TNC/GBP4/IRF7/PDGFRB/VIM/IFIT3/PMP22/BCL3/DCN/IFITM3/ADA/CYP1B1/CFH/CCL2/RRAS/SNAI1/INHBA/CTSZ/MMP12/PPIC/UPP1/PLA2G7/SLPI/SRM/IL11/STAT1
JISON_SICKLE_CELL_DISEASE_UP	JISON_SICKLE_CELL_DISEASE_UP	JISON_SICKLE_CELL_DISEASE_UP	174	0.560779	2.63627	1e-10	2.11926e-09	1.28732e-09	1816	tags=36%, list=12%, signal=32%	BST2/TYMP/SERPING1/EMP3/VAMP5/FN1/TIMP1/CTSL/LY6E/VSIG4/MARCO/CXCL10/PSMB9/BLVRA/UBE2L6/MX1/MYL9/NOTCH3/GADD45B/SLC2A3/AXL/TAP1/BLVRB/IFIT3/TUBB2A/RENBP/PLEK/IFI35/MICB/HBA1/ABLIM3/HLA-A/GAS2L1/F13A1/GBP1/HMOX1/LYL1/IFI44/PSMB8/NDUFB7/NGFR/ADM/TRIP6/TCN2/ANXA2/PSME2/CTSG/OASL/GBP2/IFIT2/FCGR1A/SMOX/NUCB1/IFIT1/HBB/PLIN3/STAT1/IFI30/RSAD2/GM2A/DOK1/TMED1/CD151
JOHNSTONE_PARVB_TARGETS_2_DN	JOHNSTONE_PARVB_TARGETS_2_DN	JOHNSTONE_PARVB_TARGETS_2_DN	328	-0.515446	-2.69876	1e-10	2.11926e-09	1.28732e-09	4034	tags=60%, list=27%, signal=45%	UBE2G1/MYCBP2/TAF11/ADO/KIF13A/C1orf109/UTP11/PPIL1/SFPQ/SEC22B/PTP4A2/OARD1/FXR1/GLUD1/HNRNPLL/CPE/PRIM2/RIOK1/PRKCA/CDK6/SLC35A1/TMEM165/UBR2/MCUR1/E2F3/NFYA/TMEM14A/CDYL/PPWD1/CCDC126/ERO1A/GMDS/SRRM1/PPP2R5C/AGTPBP1/TCAF1/ECI2/ARPP19/ATP2C1/SOCS5/C1orf112/PTPRG/SNRNP48/TMEM14B/RFX7/DCP2/RBPJ/CNIH1/GORAB/TSPAN5/PRPF39/PTK2/RAP2C/OSBPL8/XRN1/DERA/SRSF3/CDK13/ZKSCAN8/C6orf62/ASPH/PPM1A/HNRNPA3/V…
JOHNSTONE_PARVB_TARGETS_2_UP	JOHNSTONE_PARVB_TARGETS_2_UP	JOHNSTONE_PARVB_TARGETS_2_UP	144	0.605864	2.77921	1e-10	2.11926e-09	1.28732e-09	2572	tags=51%, list=17%, signal=42%	RAMP1/ISG15/PLAAT4/CD74/TGFB1/SERPINE1/HLA-DRB1/MDK/IGFBP6/LY6E/HLA-DPA1/FLNA/CAVIN1/CXCR4/IFI27/UBE2L6/ECM1/GNAI2/IFIT3/HLA-B/PKM/FXYD5/PKN1/HLA-A/BASP1/NECTIN2/UAP1L1/ZYX/VSIR/AIF1L/AGPAT2/S100A11/SBNO2/IGFBP4/RAB11B/AKR1B1/KRT18/TRAPPC1/G6PD/GPR137/PLAT/KRT8/DMPK/OASL/ACTB/IFIT2/NSMF/TLN1/IFIT1/STXBP2/CALM3/ARHGDIA/PTPA/USP11/FST/EEF1A2/CD151/CORO1B/FURIN/BSG/LSR/SCAMP4/GRAMD1B/CSF2RA/GRINA/CL…
JOHNSTONE_PARVB_TARGETS_3_UP	JOHNSTONE_PARVB_TARGETS_3_UP	JOHNSTONE_PARVB_TARGETS_3_UP	422	0.450297	2.37165	1e-10	2.11926e-09	1.28732e-09	2742	tags=37%, list=19%, signal=31%	C3/HLA-DPB1/HLA-DRB1/PLAAT3/FN1/TIMP1/CTSL/HLA-DPA1/FLNA/HLA-DRA/TNFAIP2/HLA-F/ARL4C/MELTF/ICAM1/ENO2/EHD2/HLA-DMA/PSMB9/VAT1/HTRA1/TACSTD2/PLAU/ANXA1/SRPX/GFPT2/CLU/TIMP2/COL18A1/TCIRG1/S100A16/S100A4/VIM/RABAC1/CTSD/HLA-B/LOXL2/CLIC3/DPP7/C1S/CALHM2/DNM1/CSF1/AGRN/PLD3/FXYD5/LGMN/CDC42EP2/CMTM3/AHNAK2/IFI35/LTBP3/BCL3/ESAM/HLA-G/IFITM3/GSN/TMC8/KRT19/S100A2/LIF/HLA-E/DDIT4/FLII/TGM2/L1CAM/RIPOR…
KAAB_HEART_ATRIUM_VS_VENTRICLE_UP	KAAB_HEART_ATRIUM_VS_VENTRICLE_UP	KAAB_HEART_ATRIUM_VS_VENTRICLE_UP	225	0.516751	2.53749	1e-10	2.11926e-09	1.28732e-09	3212	tags=47%, list=22%, signal=37%	AEBP1/FBLN2/TGFB1/GPX3/ISLR/COMP/VAMP5/GAS1/MDK/IGFBP6/PLA2G2A/TAGLN/ENO2/RARRES2/C1R/FBLN1/VAT1/DPT/ACTA2/DPYSL3/BAMBI/PML/VIM/RABAC1/PDLIM4/SPOCK1/TUBB2A/CRIP1/CCN2/TGFB1I1/CCDC85B/BASP1/S100A13/PRELP/EFEMP1/CFH/NRTN/PRAF2/ETV5/PTGIS/GRN/TIMP3/CTSF/ADM/ACTN1/TRIP6/CHRDL1/ROR2/SLIT3/SGCE/VSNL1/VCAN/CD63/IL1R1/MYL6/NUCB1/UNC5B/CD81/SURF2/PTOV1/SYNPO/FMOD/TNK2/GJA5/CITED1/PLXNB2/QSOX1/HSPG2/USP11/…
KATSANOU_ELAVL1_TARGETS_UP	KATSANOU_ELAVL1_TARGETS_UP	KATSANOU_ELAVL1_TARGETS_UP	155	0.510877	2.37875	1e-10	2.11926e-09	1.28732e-09	2408	tags=39%, list=16%, signal=33%	APOE/C1QC/C1QB/C1QA/SERPING1/GPX3/LYZ/CD52/MMP2/OLFML2B/LAPTM5/SNCG/SPON2/COL11A1/NOTCH3/DAPK1/HOXC6/FOXC1/ENG/RENBP/VNN1/SFN/C3AR1/HOXB6/PDGFB/TGM2/FOXD1/AIF1L/CCL25/SLC7A7/C19orf33/BMP4/IFI44/ITGA3/PPP1R14A/CYBB/TMEM88/PSME2/DMPK/SUSD2/ADAMTS10/FJX1/NES/CCL17/STOM/FIBIN/KCNMB1/LAMA5/C9orf116/RPLP1/ALDH1A1/FBXL7/RFLNB/CXCL12/SLAMF9/MPEG1/NFKBIE/CERS4/HOXA5/CTSH/POPDC2
KIM_GLIS2_TARGETS_UP	KIM_GLIS2_TARGETS_UP	KIM_GLIS2_TARGETS_UP	82	0.802614	3.39996	1e-10	2.11926e-09	1.28732e-09	991	tags=70%, list=7%, signal=65%	ISG15/COL1A1/C3/CD74/SERPINE1/HLA-DRB1/ADAM8/CCL5/ADAMTS2/COL1A2/HLA-DQB2/CXCL10/MMP14/ICAM1/FCER1G/SOCS3/HLA-DMA/ANGPTL4/COL3A1/POSTN/PSMB9/LSP1/HLA-DQA1/MGP/DPT/EFEMP2/BCL2A1/SPARC/COL18A1/HLA-DMB/CX3CL1/MFAP2/SPON1/CCL8/S100A4/VIM/LTB/MFAP4/CMTM3/IRF1/CCN2/FCGR2A/BOK/DCN/IFITM3/AIF1/PDGFRL/FBN1/CIDEC/CFH/CCL2/COL15A1/PYCARD/LUM/SPARCL1/PSMB8/LTBP2
KIM_WT1_TARGETS_DN	KIM_WT1_TARGETS_DN	KIM_WT1_TARGETS_DN	452	-0.346092	-1.87332	1e-10	2.11926e-09	1.28732e-09	4487	tags=49%, list=31%, signal=35%	CTCF/XYLT1/MNS1/SNRPA1/ASNS/MSH5/SLF2/KIF18A/GEMIN2/ZFP64/RDH11/FUBP3/CPOX/PTK6/FCF1/HBP1/DLGAP5/H2AZ2/UBE2G1/TUBGCP3/LIPT1/RPS25/CENPA/CHMP5/C1orf109/SLC38A2/SNTB2/KHDC4/SEC22B/OARD1/ESM1/FXR1/NUSAP1/BUB1/STAM/SERP1/PRIM2/TMEM165/TRIM25/SPTSSA/TIAL1/MDM1/ANKRD12/FAM149B1/PPWD1/NFYB/CEP55/DAAM1/TBPL1/BECN1/ZBED5/GMNN/GTF2I/PPP2R5C/CTR9/REV1/MPHOSPH9/HTATIP2/TCAF1/UPF3A/TOB1/KIF14/RANBP6/MAP4K5/CE…
KINSEY_TARGETS_OF_EWSR1_FLII_FUSION_DN	KINSEY_TARGETS_OF_EWSR1_FLII_FUSION_DN	KINSEY_TARGETS_OF_EWSR1_FLII_FUSION_DN	308	0.426104	2.15318	1e-10	2.11926e-09	1.28732e-09	2636	tags=33%, list=18%, signal=28%	ISG15/COL1A1/SPHK1/C11orf96/FN1/MXRA8/KLF2/CCN1/GPNMB/TAGLN/ANGPTL2/COL3A1/POSTN/MGP/PLAU/SPARC/TNC/IER5L/TIMP2/COL5A1/CCDC80/C4orf48/VIM/CTSD/LDOC1/DPP7/CHPF/CREB3L1/LAMB2/FOXC1/LMNA/METRNL/LTBP3/OSR2/GSN/COL5A2/THBS3/CLIP3/COL7A1/ZYX/HLA-E/YPEL3/IGFBP5/FBN1/LOX/IGFBP7/KLHDC8B/AMIGO2/CLEC2B/RILPL2/STAT2/SPARCL1/COLEC12/PXDC1/GRN/C1orf54/ADM/BCL9L/RHOB/NLRP1/FSTL1/KIF26B/SMOX/BOC/SLFN5/LGALS3BP/P…
LEISHMANIA_INFECTION	LEISHMANIA_INFECTION	LEISHMANIA_INFECTION	66	0.70975	2.85931	1e-10	2.11926e-09	1.28732e-09	1651	tags=50%, list=11%, signal=45%	C3/HLA-DPB1/TGFB1/HLA-DRB5/HLA-DRB1/ITGB2/HLA-DPA1/HLA-DRA/HLA-DQB1/FCGR3A/HLA-DQA2/HLA-DMA/HLA-DOA/HLA-DQA1/NCF2/TGFB3/HLA-DMB/ITGAM/MAPK11/CYBA/FCGR2A/FOS/NCF4/NCF1/FCGR3B/MAPK12/NFKBIA/HLA-DOB/FCGR1A/IL1B/PTPN6/STAT1/TLR2
LEI_MYB_TARGETS	LEI_MYB_TARGETS	LEI_MYB_TARGETS	309	0.513188	2.59089	1e-10	2.11926e-09	1.28732e-09	1936	tags=36%, list=13%, signal=32%	SAA1/ISG15/CRABP2/KRT17/SERPING1/SERPINE1/FN1/MDK/LY6E/COL1A2/PI3/HSPB1/SERPINB5/NNMT/CLEC11A/S100A8/IFITM2/S100A9/CRIP2/IFI27/KRT6A/HSPA1A/ANXA1/SPARC/MYL9/PTGDS/CLU/COX7A1/IL1RN/ACTA2/SLC2A3/TNFAIP6/SLC16A3/RRAD/AXL/CRYAB/VIM/CTSD/RGS2/SRGN/KRT16/MMP1/ISG20/KRT7/COL6A3/TUBB2A/AHNAK2/SFN/HSPA6/CTSK/MICB/IL6/KRT19/FAP/SERPINB2/MSN/BASP1/PLK2/TGM2/PLEC/CYP1B1/IGFBP7/CEBPB/ATP5F1D/CCL2/HMOX1/LUM/NI…
LENAOUR_DENDRITIC_CELL_MATURATION_DN	LENAOUR_DENDRITIC_CELL_MATURATION_DN	LENAOUR_DENDRITIC_CELL_MATURATION_DN	129	0.579686	2.63212	1e-10	2.11926e-09	1.28732e-09	3298	tags=52%, list=22%, signal=41%	ISG15/C3/EMP3/LYZ/CD14/MMP9/PDLIM7/SERPINF1/S100A8/S100A9/FCER1G/CD37/PLAUR/HTRA1/CD163/CHI3L1/C5AR1/IRF7/CSF1R/PTAFR/SLC11A1/S100A4/OLR1/LST1/LGMN/CORO1A/FCGR2A/CTSK/MICB/C3AR1/STAB1/ITGAL/ARHGDIB/NINJ1/CXCL8/CYTIP/CLEC2B/CYBB/NCF1/NFKBIA/IL1B/SLC1A3/FCN1/BCAT1/DOK1/FBP1/PPBP/S100A12/IL1R2/FYB1/TNFRSF1B/TNF/PUF60/TXNIP/SDC2/CD180/UPK2/ATP2A3/SNX17/EVI2A/PPIB/TUBA4A/SF3B4/KYNU/CCR2/NMB/MAPKAPK2
LENAOUR_DENDRITIC_CELL_MATURATION_UP	LENAOUR_DENDRITIC_CELL_MATURATION_UP	LENAOUR_DENDRITIC_CELL_MATURATION_UP	112	0.561058	2.4919	1e-10	2.11926e-09	1.28732e-09	1823	tags=40%, list=12%, signal=35%	APOE/SPP1/HLA-DPB1/C1QB/CRABP2/CD74/IDO1/APOC1/FABP4/HLA-DPA1/HLA-DQB1/HLA-DQA1/RNASE1/CCL13/ECM1/PFKP/TNFAIP6/TRIB2/PDLIM4/RARRES1/DUSP1/CSF1/CCDC85B/FCGR2A/HSD11B1/MRC1/SERPINB6/TGM2/F13A1/DUSP5/CD86/INHBA/MMP12/SLA/PPIC/GAS6/LGALS3BP/CD83/CCL17/CCR7/QSOX1/TLE5/ENPP2/ACOT7/A2M
LIANG_SILENCED_BY_METHYLATION_2	LIANG_SILENCED_BY_METHYLATION_2	LIANG_SILENCED_BY_METHYLATION_2	51	0.713573	2.73048	1e-10	2.11926e-09	1.28732e-09	1838	tags=63%, list=12%, signal=55%	SAA1/IFI6/C3/KRT17/CCL5/PI3/ICAM1/UCHL1/OAS2/MX1/IRF7/S100A4/IFIT3/MMP1/C1S/IL6/SERPINB2/MAGEA3/XAF1/IFI44/BIK/STC1/IFI44L/INHBA/SLPI/IFIT2/IFIT1/STAT1/CSF2/MAGEA12/LCN2/THBD
LIANG_SILENCED_BY_METHYLATION_UP	LIANG_SILENCED_BY_METHYLATION_UP	LIANG_SILENCED_BY_METHYLATION_UP	30	0.787661	2.64514	1e-10	2.11926e-09	1.28732e-09	1144	tags=50%, list=8%, signal=46%	SAA1/C3/KRT17/IFI27/CHI3L1/COX7A1/SRGN/OLR1/KRT7/LGMN/KRT19/AQP1/MFAP5/TIMP3/KRT8
LIAN_LIPA_TARGETS_3M	LIAN_LIPA_TARGETS_3M	LIAN_LIPA_TARGETS_3M	55	0.700146	2.73499	1e-10	2.11926e-09	1.28732e-09	2328	tags=62%, list=16%, signal=52%	C1QC/C1QB/C1QA/TREM2/GPNMB/TNFAIP2/MARCO/S100A9/FCER1G/SLC15A3/ACP5/SLC11A1/MAFB/LILRB4/SEMA7A/FCGR2A/C3AR1/MSR1/MMP19/HMOX1/CTSB/CCR1/FCGR2B/MMP12/CLEC4E/PLA2G7/MS4A6A/IGSF6/MS4A7/MPEG1/LILRB5/STEAP4/RGS1/IL1R2
LIAN_LIPA_TARGETS_6M	LIAN_LIPA_TARGETS_6M	LIAN_LIPA_TARGETS_6M	66	0.684592	2.75796	1e-10	2.11926e-09	1.28732e-09	2328	tags=59%, list=16%, signal=50%	C1QC/C1QB/C1QA/TREM2/ADAM8/GPNMB/TNFAIP2/FCGR3A/MARCO/S100A9/FCER1G/SLC15A3/ACP5/SLC11A1/MAFB/LILRB4/SEMA7A/FCGR2A/C3AR1/MSR1/MMP19/HMOX1/CTSB/SLC37A2/CCR1/FCGR2B/MMP12/CLEC4E/PLA2G7/MS4A6A/RAB7B/IGSF6/MS4A7/CD84/MPEG1/LILRB5/STEAP4/RGS1/IL1R2
LIM_MAMMARY_STEM_CELL_UP	LIM_MAMMARY_STEM_CELL_UP	LIM_MAMMARY_STEM_CELL_UP	440	0.564051	2.98323	1e-10	2.11926e-09	1.28732e-09	2866	tags=49%, list=19%, signal=40%	APOE/AEBP1/LGALS1/SERPING1/SPHK1/IGFBP6/ADAMTS2/PCOLCE/PDLIM7/MMP2/TAGLN/RCN3/SERPINF1/NNMT/ANGPTL2/ICAM1/TUBB6/CPXM1/RARRES2/POSTN/PPP1R18/NXN/SCARF2/HTRA1/TPM2/SRPX/MYL9/SERPINH1/THY1/LTBP4/ACTA2/COL5A1/COL18A1/SLC2A3/GYPC/CNN1/PHLDA3/SULF1/DPYSL3/AXL/PODN/CRYAB/VIM/PDLIM4/LAG3/SRGN/KRT16/FLNC/MAOB/IGFBP3/PRRX1/RAB34/NLGN2/CDC42EP2/AQP9/CCN2/MRGPRF/TGFB1I1/CCDC85B/TMEM204/SYDE1/TRIM29/IL6/GSN/E…
LINDGREN_BLADDER_CANCER_CLUSTER_2B	LINDGREN_BLADDER_CANCER_CLUSTER_2B	LINDGREN_BLADDER_CANCER_CLUSTER_2B	377	0.625884	3.24962	1e-10	2.11926e-09	1.28732e-09	2572	tags=54%, list=17%, signal=46%	AEBP1/LGALS1/HLA-DPB1/FBLN2/SERPING1/COL6A2/EMP3/MT2A/HLA-DRB5/LYZ/THBS2/HLA-DRB1/CCN1/HTRA3/CD52/HLA-DRA/COL6A1/COL1A2/PCOLCE/HLA-DQB1/MMP2/ARL4C/SERPINF1/NNMT/IFITM2/CAVIN1/ANGPTL2/ICAM1/ALOX5AP/CPXM1/RARRES2/SOCS3/C1R/HLA-DMA/FOLR2/LAPTM5/POSTN/CXCR4/PPP1R18/PLAUR/MGP/RAC2/BCL2A1/TPM2/SRPX/SPARC/MYL9/CCL13/TNC/LCK/GADD45B/TIMP2/ACTA2/COL18A1/CCDC80/UBD/PDGFRB/MAFB/COPZ2/ANXA6/RGS2/SRGN/AOC3/IS…
LINDGREN_BLADDER_CANCER_CLUSTER_3_UP	LINDGREN_BLADDER_CANCER_CLUSTER_3_UP	LINDGREN_BLADDER_CANCER_CLUSTER_3_UP	319	-0.421686	-2.20045	1e-10	2.11926e-09	1.28732e-09	4410	tags=50%, list=30%, signal=36%	CEP85/GINS2/MDC1/FAM83D/PCNA/PSMD11/MELK/FAM136A/TGFBRAP1/GNPAT/LIG3/FAF1/MRPL48/DLGAP5/H2AZ2/CDC25A/TAF11/MORN2/NETO2/CENPA/RHPN2/MCM4/RRM2/TSC22D2/YWHAQ/IL17RB/WDHD1/NEMP1/AOC1/TARS1/BUB1/METTL2A/SERP1/ACSL4/ANKRD27/OSBP/ZWINT/TXNRD1/KIF4A/CEP55/RAD1/TTC39A/GMNN/RAB11FIP4/MIS18A/RPA3/TMEM106C/TLK2/KIF14/KAT14/UBE2C/SLC23A1/INSIG1/E2F8/VRK1/SUCLG1/HLTF/GPATCH11/PGM3/SPATA13/URI1/RBBP7/NEK2/TRMT6…
LINDVALL_IMMORTALIZED_BY_TERT_DN	LINDVALL_IMMORTALIZED_BY_TERT_DN	LINDVALL_IMMORTALIZED_BY_TERT_DN	70	0.643044	2.62064	1e-10	2.11926e-09	1.28732e-09	1643	tags=51%, list=11%, signal=46%	ISLR/FN1/CCN1/ARL4C/NNMT/CRIP2/ENO2/MDFI/SELPLG/DPT/CCDC80/ADAM12/FNDC1/MMP7/CRIP1/SLC43A3/CTSK/LRRC32/FAP/ANTXR1/PDPN/LTBP2/CPXM2/ADM/AKAP12/SLIT3/NAA10/VCAN/EGR1/LMCD1/LGALS3BP/LRRC15/FMOD/PTGES/ELN/HSPG2
LIU_PROSTATE_CANCER_DN	LIU_PROSTATE_CANCER_DN	LIU_PROSTATE_CANCER_DN	450	0.457322	2.4224	1e-10	2.11926e-09	1.28732e-09	2311	tags=34%, list=16%, signal=30%	CFD/AEBP1/LGALS1/CRABP2/KRT17/VAMP5/CD248/ANO1/FLNA/COL6A1/COL1A2/TAGLN/HSPB1/SERPINF1/MELTF/CAVIN1/ANGPTL2/TUBB6/ENO2/EHD2/SLC4A11/RARRES2/C1R/MRC2/DPT/EFEMP2/TPM2/PLAU/SRPX/SPARC/MYL9/PTGDS/CLU/TIMP2/ACTA2/COL5A1/TUBA1A/GYPC/TGFB3/CX3CL1/DPYSL3/SPON1/PODN/S100A4/CRYAB/PDLIM4/CAPG/AOC3/KRT7/FLNC/C1S/PMP22/LAMB2/PRRX1/RAB34/ISYNA1/AHNAK2/OSR2/MRGPRF/TGFB1I1/EPHA2/DES/TRIM29/KRT19/DMKN/FYN/COL7A1/…
LIU_VAV3_PROSTATE_CARCINOGENESIS_UP	LIU_VAV3_PROSTATE_CARCINOGENESIS_UP	LIU_VAV3_PROSTATE_CARCINOGENESIS_UP	77	0.68557	2.84604	1e-10	2.11926e-09	1.28732e-09	1651	tags=49%, list=11%, signal=44%	SPP1/TYROBP/C3/C1QA/CD74/GPX3/FABP4/PLAAT3/FN1/ITGB2/GPNMB/FCER1G/PSMB9/FBLN1/BCL2A1/TNC/TIMP2/TAP1/IFIT3/KRT7/MMP7/IRF1/CTSK/PSMB10/TGM2/CFH/ARHGDIB/PSMB8/APOD/LTBP2/CYBB/PLAT/PLA2G7/GBP2/TNFSF13B/IBSP/STAT1/TLR2
LI_INDUCED_T_TO_NATURAL_KILLER_UP	LI_INDUCED_T_TO_NATURAL_KILLER_UP	LI_INDUCED_T_TO_NATURAL_KILLER_UP	303	0.522537	2.64184	1e-10	2.11926e-09	1.28732e-09	2587	tags=40%, list=18%, signal=34%	SPP1/LGALS1/TYROBP/CD52/NKG7/CTSL/CCL5/PDLIM7/IFITM2/FCER1G/TUBB6/BATF/CCL3/CD7/CXCL9/GPR68/HBA2/PTMS/CALHM6/CTSW/CCL4L2/DOK2/OSM/GPC1/S100A4/VIM/TNFRSF18/CAPG/LAG3/CDKN2A/PLEKHO2/HAVCR2/TMEM238/FXYD5/LMNA/AQP9/CCN2/SLC2A6/FCGR2A/SDF2L1/IFITM3/HSD11B1/NRGN/S100A13/UAP1L1/HOPX/SERPINB6/KLK8/MYO1F/LAT2/SERTAD1/STX11/FES/S100A11/EMILIN2/DUSP5/MYO1G/SLAMF7/NIBAN2/NCF4/EGR3/JUNB/ANXA2/CCR5/SAMD9L/BAG3…
LU_EZH2_TARGETS_DN	LU_EZH2_TARGETS_DN	LU_EZH2_TARGETS_DN	368	-0.427997	-2.26134	1e-10	2.11926e-09	1.28732e-09	3985	tags=49%, list=27%, signal=37%	KLHL29/SPTLC1/ACVR1B/PHACTR4/WDHD1/ABCC5/ESM1/NIPAL3/HNRNPU/AMER1/METTL21A/ZCCHC9/KLHL12/TMX3/NABP1/PRDX6/TM7SF3/SSR3/SCCPDH/BLZF1/PTPN12/POLQ/CYFIP2/TNFSF15/CSNK2A2/FAM120A/ENTPD4/CHCHD3/CTR9/PICALM/LRRC57/HSD17B7/AAK1/ATP2C1/BCL9/IRS2/SHQ1/HK2/RNF38/RTCA/CCDC91/PHLPP2/DCP2/POGLUT1/INIP/HPRT1/SENP2/NIPA2/STAMBPL1/STIL/XPNPEP3/MBD4/TSEN2/BTAF1/DNAJC13/BIRC2/ZNF514/DCAF12/CREB1/ZNF14/TMEM183A/EXOC…
LU_EZH2_TARGETS_UP	LU_EZH2_TARGETS_UP	LU_EZH2_TARGETS_UP	264	0.514097	2.55431	1e-10	2.11926e-09	1.28732e-09	3547	tags=46%, list=24%, signal=36%	BST2/CFD/ISG15/PLAAT4/HES4/CAVIN3/G0S2/RARRES2/PSMB9/IFI27/SNCG/UBE2L6/RGS19/IRF7/ADAMTS4/S100A4/HAGHL/MAPK11/IFIT3/CLIC3/LMNA/AHNAK2/IFI35/BOK/BEX3/S100A2/S100A13/PSMB10/DDIT4/CYP1B1/PITX1/CDK9/NAA38/COMTD1/BIK/PSMB8/KLHL35/SIGIRR/JOSD2/DPM3/TRIP6/WDR54/MATK/NME3/HCFC1R1/TEDC1/OASL/ENDOG/ELOB/ECHDC3/STUB1/LSM7/IFIT1/NES/SURF2/CCDC107/TEAD4/OGFR/CHST14/TRIM47/RHOF/SERF2/MPG/CSK/EMC6/PSMC3/S100A6/…
MANALO_HYPOXIA_UP	MANALO_HYPOXIA_UP	MANALO_HYPOXIA_UP	197	0.479135	2.30893	1e-10	2.11926e-09	1.28732e-09	2677	tags=40%, list=18%, signal=33%	BGN/SERPINE1/GPNMB/COL1A2/MMP2/ARL4C/ENO2/ANGPTL4/CXCR4/HTRA1/GADD45B/COL5A1/COL18A1/SLC2A3/GYPC/CX3CL1/PPP1R13L/AXL/GPC1/TRIB2/CDKN1C/HLA-B/LOXL2/PLEKHO1/SPOCK1/IGFBP3/VWF/LRRC32/PDGFB/HLA-E/DDIT4/CHST15/TNS1/LOX/RRAS/COL4A2/GABRP/PLOD1/KANK3/STC1/CHST1/PTGIS/APOD/DKK3/EGLN3/VEGFC/NPR1/ADM/INHBA/TMEM45A/GAS6/PLCG2/ALPK3/BCL6/N4BP3/SYNPO/GJA5/MZT2B/RASSF2/TNFRSF14/TSKU/NFATC4/EPOR/MAFF/TCF7L1/BHL…
MANNE_COVID19_COMBINED_COHORT_VS_HEALTHY_DONOR_PLATELETS_UP	MANNE_COVID19_COMBINED_COHORT_VS_HEALTHY_DONOR_PLATELETS_UP	MANNE_COVID19_COMBINED_COHORT_VS_HEALTHY_DONOR_PLATELETS_UP	160	0.552281	2.59106	1e-10	2.11926e-09	1.28732e-09	3060	tags=49%, list=21%, signal=40%	ISG15/IFI6/LY6E/CERCAM/IFITM2/TSPAN4/IFI27/TPM2/SERPINH1/METRN/IGLL5/IRF7/COL18A1/HBA2/GYPC/CD3D/C4orf48/MZB1/TNFRSF18/VASN/MAOB/HBA1/IFITM3/LMO4/SLC2A1/RELB/IDUA/USP18/HLX/XAF1/SHISA4/FNDC4/CMTM7/LPAR2/LINGO1/MAPK12/NDUFS8/PFDN2/PCGF2/SRM/LRP3/EXOC3L4/CRELD2/LGALS3BP/GADD45G/JAK3/HBB/APLP1/PARP12/RSAD2/FAM174C/MMP17/MT1X/DPM2/HMGA1/MIIP/TAPBP/SPATA20/H2AW/NAGLU/FLYWCH1/POR/KIFC2/MSRB2/DDIT3/NR1D…
MANNE_COVID19_ICU_VS_HEALTHY_DONOR_PLATELETS_UP	MANNE_COVID19_ICU_VS_HEALTHY_DONOR_PLATELETS_UP	MANNE_COVID19_ICU_VS_HEALTHY_DONOR_PLATELETS_UP	117	0.579777	2.5922	1e-10	2.11926e-09	1.28732e-09	3100	tags=56%, list=21%, signal=45%	ISG15/IFI6/LY6E/CERCAM/IFITM2/TSPAN4/IFI27/TPM2/SERPINH1/METRN/IGLL5/COL18A1/CTSW/C4orf48/MZB1/MAOB/IFITM3/CD274/SLC2A1/OBSL1/IDUA/ALPL/PRAF2/SHISA4/FNDC4/PHPT1/PLBD2/LPAR2/HCFC1R1/FCGR1A/SRM/LRP3/EXOC3L4/MMP25/LGALS3BP/JAK3/ADGRG3/APLP1/RSAD2/FAM174C/ACADVL/ABHD14A/MMP17/MIIP/TAPBP/SPATA20/H2AW/CRELD1/FLYWCH1/S100A12/POR/IL1R2/KIFC2/FAM160B2/IFITM1/SEC14L2/CD96/NRSN2/ROGDI/HERC6/FDXR/NPW/ARL2/CM…
MANNE_COVID19_NONICU_VS_HEALTHY_DONOR_PLATELETS_UP	MANNE_COVID19_NONICU_VS_HEALTHY_DONOR_PLATELETS_UP	MANNE_COVID19_NONICU_VS_HEALTHY_DONOR_PLATELETS_UP	132	0.521352	2.37184	1e-10	2.11926e-09	1.28732e-09	3001	tags=47%, list=20%, signal=38%	ISG15/IFI6/LY6E/ODF3B/IFITM2/TSPAN4/IFI27/SERPINH1/METRN/IGLL5/IRF7/C4orf48/MZB1/VASN/IFITM3/LMO4/SLC2A1/RELB/USP18/XAF1/IFI44/FNDC4/CMTM7/LPAR2/MAPK12/PFDN2/LRP3/EXOC3L4/EPSTI1/LGALS3BP/GADD45G/DHX58/JAK3/ZNF296/APLP1/PARP12/RSAD2/FAM174C/MMP17/MT1X/HMGA1/OPTN/MIIP/TAPBP/H2AW/NAGLU/FLYWCH1/MSRB2/PARP9/PARP14/DDIT3/NR1D1/IFITM1/SEC14L2/NRSN2/HERC6/FDXR/TMEM208/NPW/UQCC3/ARL2/CMPK2
MARKEY_RB1_ACUTE_LOF_DN	MARKEY_RB1_ACUTE_LOF_DN	MARKEY_RB1_ACUTE_LOF_DN	220	0.593919	2.89611	1e-10	2.11926e-09	1.28732e-09	1645	tags=43%, list=11%, signal=39%	ISG15/TYROBP/C1QC/C1QB/CRABP2/SERPING1/SPHK1/LYZ/ADAM8/ITGB2/CD52/CCL5/CXCL10/CPXM1/SOCS3/PSMB9/CCL3/SELPLG/RAC2/UBE2L6/BCL2A1/NCF2/CTSE/ITGAX/GBP4/IFI16/IRF7/FPR1/CSF1R/PFKP/ITGAM/CCL4L2/CCL8/LILRB4/HCK/TAP1/IFIT3/SRGN/HLA-B/ISG20/KRT7/PLEKHO1/IGFBP3/PRRX1/TNFSF9/AGRN/IL18BP/LST1/LGMN/SEMA7A/IFI35/GMFG/FERMT3/C3AR1/STAB1/LCP1/HCLS1/HLA-A/PSMB10/IGFBP5/LAT2/USP18/CTSB/SPRR1A/CCR1/LYL1/PSMB8/FCGR2…
MARKEY_RB1_CHRONIC_LOF_DN	MARKEY_RB1_CHRONIC_LOF_DN	MARKEY_RB1_CHRONIC_LOF_DN	112	0.585823	2.60189	1e-10	2.11926e-09	1.28732e-09	3037	tags=59%, list=21%, signal=47%	APOE/TYROBP/C1QC/C1QB/C1QA/CD14/ADAM8/SPI1/UCHL1/CCL3/CD53/HTRA1/IFI16/TRPV2/CSF1R/LILRB4/RABAC1/SRGN/IGFBP3/PLD3/RENBP/GJB3/FERMT3/C3AR1/DCN/IL6/STAB1/MSR1/CFH/CCL2/HMOX1/NINJ1/PSTPIP1/LCP2/ACTG2/LGALS9/TIMP3/KRT18/MMP12/PLA2G7/VAV1/RHOB/CCN4/GABARAPL1/MS4A6A/CD300C/IFI30/PTPRC/UPK3B/MIEN1/IRF5/MSRB1/CP/LMO2/ATP6V0B/MLLT11/COLGALT1/GNG11/CCL23/TFPI/RNF19B/NGF/SYNGR1/ACTA1/CFP/RPS6KA2
MARTENS_BOUND_BY_PML_RARA_FUSION	MARTENS_BOUND_BY_PML_RARA_FUSION	MARTENS_BOUND_BY_PML_RARA_FUSION	417	0.404496	2.12947	1e-10	2.11926e-09	1.28732e-09	4296	tags=48%, list=29%, signal=35%	TYROBP/TRNP1/KLF2/ADAM8/ITGB2/MMP9/SPI1/TNFAIP2/ICAM1/ALOX5AP/LAPTM5/RAC2/TESC/FOSB/C5AR1/TIMP2/ACP5/FGR/PLXND1/MAFB/HCK/FMNL1/CTSD/CAPG/PKM/PLEKHO1/ARHGAP30/TNFRSF4/CYTH4/PLEK/IRF1/RAB31/LTBP3/FERMT3/BCL3/CD82/IFITM3/ABI3/TMC8/RUNX3/DDIT4/CHST15/RHBDF2/MYO1F/DOK3/HMOX1/APBB1IP/RNF122/CDK9/NINJ1/DUSP5/SREBF1/LYL1/RASA3/ZNF683/LCP2/PIK3AP1/STING1/TRIM72/INHBA/PLCB2/FXYD6/LTB4R/MCAM/GNB2/UPP1/JUND/…
MARTINEZ_RESPONSE_TO_TRABECTEDIN_DN	MARTINEZ_RESPONSE_TO_TRABECTEDIN_DN	MARTINEZ_RESPONSE_TO_TRABECTEDIN_DN	271	-0.451176	-2.2884	1e-10	2.11926e-09	1.28732e-09	4596	tags=55%, list=31%, signal=39%	SPRY2/C8orf76/CCT4/ZNF345/MED17/PSME3/MICAL2/PCNA/RAP1B/RSRC2/POLD3/LSM14A/IGF2BP2/FAF1/GABPB2/MYCBP2/USP3/SPIN1/LUZP1/DTL/CDC25C/CDC23/OSBPL9/CDIN1/CDC42BPA/BUB1/TBK1/PRIM2/OSBP/CDK7/TXNRD1/BLZF1/PSMC6/TDG/CEP55/OGT/SLC4A1AP/RAB1A/SUPV3L1/CSNK2A1/SLC25A17/SON/CCNH/DKC1/XRCC5/TARDBP/MCTS1/MEAF6/ABRAXAS2/DDX20/EIF3A/DNAJA2/UBE2C/EIF4B/MRPL15/RAD54B/RNF14/RBM25/MTMR4/BTAF1/BIRC2/SRPK2/SRSF3/GTF2H1/…
MCLACHLAN_DENTAL_CARIES_UP	MCLACHLAN_DENTAL_CARIES_UP	MCLACHLAN_DENTAL_CARIES_UP	236	0.753023	3.69671	1e-10	2.11926e-09	1.28732e-09	1600	tags=61%, list=11%, signal=55%	APOE/SAA1/CCL18/SPP1/CFD/TYMP/TYROBP/C3/HLA-DPB1/C1QB/C1QA/CD74/MT2A/LYZ/APOC1/HLA-DRB1/ALOX5/CD14/ITGB2/TIMP1/CCL5/HLA-DPA1/MMP9/HLA-DRA/GPNMB/HLA-DQB1/G0S2/PI3/NNMT/S100A8/S100A9/ANGPTL2/ICAM1/FCER1G/ALOX5AP/SOCS3/HLA-DMA/LAPTM5/SFRP4/CXCR4/LSP1/CD37/HLA-DQA1/CCL3/PLAUR/MGP/CD53/DEPP1/RAC2/BCL2A1/WARS1/PLAU/CXCL9/NCF2/CD163/RNASE1/CHI3L1/CXCL13/C5AR1/IL1RN/ACP5/FPR1/SLAMF8/SLC2A3/HLA-DMB/CSF1R/…
MEBARKI_HCC_PROGENITOR_WNT_UP	MEBARKI_HCC_PROGENITOR_WNT_UP	MEBARKI_HCC_PROGENITOR_WNT_UP	167	0.569783	2.67458	1e-10	2.11926e-09	1.28732e-09	1648	tags=40%, list=11%, signal=36%	COL1A1/SERPINE1/THBS2/FN1/CCN1/CTHRC1/FLNA/COL1A2/PDLIM7/MMP2/ARL4C/ITGA5/ENO2/MDFI/COL3A1/MRC2/NXN/PLAUR/DPT/SPARC/CCDC80/CSF1R/TNFAIP6/DPYSL3/ADAM12/CLIC3/SPOCK1/MMP7/DCN/COL5A2/FAP/LCP1/PDGFRL/GBP1/IGFBP5/FBN1/CYP1B1/FIBCD1/CRISPLD2/IGFL1/ARHGDIB/LUM/DCAF15/CCR1/MYADM/DACT1/LAYN/EPYC/BMP1/ACTN1/DCBLD2/USF1/NKD2/ITGB4/VCAN/RSPO3/KIF26B/IL1R1/MILR1/SLC1A3/JAG2/PDLIM3/LRRC15/SPOCD1/RGCC/LZTS1/TME…
MEISSNER_NPC_HCP_WITH_H3K4ME2	MEISSNER_NPC_HCP_WITH_H3K4ME2	MEISSNER_NPC_HCP_WITH_H3K4ME2	383	0.386866	2.01364	1e-10	2.11926e-09	1.28732e-09	2748	tags=35%, list=19%, signal=29%	AEBP1/FBLN2/COMP/CD248/LY6E/CPXM1/CALB2/OLFML2B/PRRX2/LTBP4/COL18A1/RRAD/COPZ2/SPOCK2/FMNL1/CDKN1C/GRIN2D/LOXL2/TMEM238/FLNC/SPOCK1/CREB3L1/DNM1/SYNGR3/PCED1B/SLC2A6/GPC3/ABLIM3/LIF/SLC27A3/COL16A1/UCP2/ADA/LOX/CEBPB/ALPL/NRTN/S100A11/RBP4/SLC9A3R2/SNAI1/EMILIN2/ARHGEF25/NPTX2/SLC37A2/ERFE/HIC1/SEMA4B/RAMP2/ADAMTSL4/PRDM8/KCNJ8/LTK/AGTRAP/PPP1R14A/VWA1/PIK3AP1/TRPV4/CPXM2/CTSF/ANXA2/TSC22D3/RFTN1…
MEISSNER_NPC_HCP_WITH_H3_UNMETHYLATED	MEISSNER_NPC_HCP_WITH_H3_UNMETHYLATED	MEISSNER_NPC_HCP_WITH_H3_UNMETHYLATED	395	0.37958	1.98346	1e-10	2.11926e-09	1.28732e-09	3275	tags=37%, list=22%, signal=30%	OR2I1P/FSTL3/GPX3/CAVIN3/VAMP5/IGFBP6/HTRA3/ANO1/TNFAIP2/MMP2/ODF3B/LOXL1/CAVIN1/MMP14/SCARF2/TACSTD2/TPM2/EVA1B/GYPC/CLDN5/SLC16A3/CYBA/KRT7/NLGN2/ISYNA1/CCN2/BCL3/DES/THEMIS2/GSN/TMC8/KRT19/BASP1/ARSI/CYGB/VSIR/KLK8/THBS4/PLLP/CST6/AQP3/CRISPLD2/COL8A2/SCX/RASD1/AMN/IFITM10/GSDMD/KREMEN2/PTGIS/DKK3/OLFM2/PCSK9/KRT18/ADGRE5/SCARA3/SHFL/CMTM7/CTSZ/TMEM171/NAGS/SP5/RNH1/ITGB4/NAPRT/PIK3R5/GPX7/NTS…
MIKKELSEN_MEF_LCP_WITH_H3K4ME3	MIKKELSEN_MEF_LCP_WITH_H3K4ME3	MIKKELSEN_MEF_LCP_WITH_H3K4ME3	113	0.57839	2.57257	1e-10	2.11926e-09	1.28732e-09	3441	tags=58%, list=23%, signal=45%	EMP3/COL6A1/PCOLCE/SERPINF1/NNMT/ANGPTL2/EMILIN1/COL3A1/POSTN/LSP1/WARS1/ANXA1/IL1RN/ECM1/PDGFRB/GPSM3/CAPG/IFI35/MRGPRF/PLPPR2/DAPK3/MMP19/CCL2/ARHGDIB/LUM/TNS2/XAF1/ACTG2/C1orf54/LGALS9/INHBA/DMPK/C1QTNF6/GBP2/CCN4/LGALS3BP/GAL3ST4/RAB7B/SERPINB9/TNFRSF14/ECSCR/CCN5/TBXA2R/ASPN/MRPS21/PHYHD1/CP/TRIM21/TMEM176B/PRICKLE3/OLFML1/TAPBPL/GLMP/CASP4/SARDH/GSTM1/TNKS1BP1/SPACA6/TMEM176A/CCDC9/ECM2/GPR…
MITSIADES_RESPONSE_TO_APLIDIN_DN	MITSIADES_RESPONSE_TO_APLIDIN_DN	MITSIADES_RESPONSE_TO_APLIDIN_DN	245	-0.49254	-2.45966	1e-10	2.11926e-09	1.28732e-09	4729	tags=60%, list=32%, signal=42%	BLM/FANCI/TPR/TFDP1/UBE2G2/RFC4/WDR76/TRRAP/AGBL5/SLC37A4/DERL1/ZFP64/MELK/POLD3/NSD2/RNGTT/ZC3HAV1/DLGAP5/RAB11A/CENPA/MCM4/RRM2/MFHAS1/SLC38A2/SLC7A1/DSP/NUSAP1/CDC42BPA/BUB1/FAM20B/ZNF395/PRKCA/ZWINT/EIF2AK2/KIF4A/AHCY/FAM120A/NUP205/CSNK2A1/IQGAP1/TARDBP/TMEM106C/JPT2/PCLAF/KIF14/RRM1/EIF3A/ZNF22/MKI67/DCP2/EDA/SF3B1/SCD/EIF4B/CLTC/BUB1B/POLR2B/PALB2/MAPK6/MTMR4/NUP50/OSBPL8/URI1/NEK2/FBXO5/T…
MOREAUX_MULTIPLE_MYELOMA_BY_TACI_DN	MOREAUX_MULTIPLE_MYELOMA_BY_TACI_DN	MOREAUX_MULTIPLE_MYELOMA_BY_TACI_DN	173	-0.499181	-2.38168	1e-10	2.11926e-09	1.28732e-09	3924	tags=53%, list=27%, signal=39%	MYLIP/CDC23/CDIN1/TMEM126A/ABHD3/TMEM165/EDRF1/IARS1/DENND4A/PPP2R5C/MPHOSPH9/NNT/DKC1/EIF3M/UPF3A/GCSH/MINPP1/NUDCD2/ZNF131/RFX7/GEMIN5/MINDY3/DDX1/MBD4/ACTL6A/MRPL50/FEM1B/DHX29/CMC1/RIOX2/ORC5/CYP2R1/FANCL/CEP295/RSF1/ANAPC10/ACTR6/STAM2/TERF1/PAIP1/NOL8/BARD1/TEFM/G3BP1/FAM98B/ANKRD49/IREB2/PAK1IP1/MET/ZNF277/BTBD1/ZCCHC10/ZNF367/KRIT1/CHEK1/TMA16/TENT2/TAF2/SGO2/DARS1/TMEM135/SLC33A1/CEP57/T…
MORI_LARGE_PRE_BII_LYMPHOCYTE_DN	MORI_LARGE_PRE_BII_LYMPHOCYTE_DN	MORI_LARGE_PRE_BII_LYMPHOCYTE_DN	55	0.670705	2.61998	1e-10	2.11926e-09	1.28732e-09	2507	tags=60%, list=17%, signal=50%	CD74/IL4I1/HLA-DMA/HLA-DQA1/HLA-DMB/CAPG/LTB/LCP1/CD79B/LAT2/IL10RA/SIPA1/RASA3/LY86/RGS14/UBA7/PTPN6/CD83/ADCY7/DTX1/IL4R/PTPRC/DOCK2/WIPF1/CD22/PIP4K2A/CAPN1/VCAM1/CTSH/HIP1R/BIRC3/SAMHD1/GMIP
MULLIGHAN_MLL_SIGNATURE_1_UP	MULLIGHAN_MLL_SIGNATURE_1_UP	MULLIGHAN_MLL_SIGNATURE_1_UP	374	0.407058	2.10988	1e-10	2.11926e-09	1.28732e-09	3573	tags=40%, list=24%, signal=31%	LGALS1/ITGB2/NKG7/FLNA/SPI1/LAPTM5/CXCR4/BATF/SELPLG/RAC2/FZD2/HSPA1A/PILRA/ITGAX/IL1RN/HOMER3/SLC16A3/PTAFR/LILRB4/S100A4/CAPG/CYBA/PKM/PLD3/LST1/CYTH4/SLC43A3/FCGR2A/LCP1/HCLS1/SLC27A3/MYO1F/LAT2/IGFBP7/ABCA7/FES/SIPA1/PYCARD/PLOD1/LILRB2/CCR1/PECAM1/PSMB8/FCGR2B/CLTB/RGS14/GRN/C1orf54/ARPC1B/ITGA7/FXYD6/SLA/LTB4R/CHD3/CIAO2B/ARHGAP45/FCGR1A/ITGB7/RHOT2/SH3GLB2/NAGK/C15orf39/CD300C/DNPH1/RASSF4…
MULLIGHAN_MLL_SIGNATURE_2_UP	MULLIGHAN_MLL_SIGNATURE_2_UP	MULLIGHAN_MLL_SIGNATURE_2_UP	407	0.403904	2.11446	1e-10	2.11926e-09	1.28732e-09	3573	tags=40%, list=24%, signal=31%	LGALS1/ITGB2/NKG7/CTSL/FLNA/SPI1/TNFAIP2/LAPTM5/CXCR4/BATF/PLAUR/SELPLG/RAC2/FZD2/HSPA1A/PILRA/ITGAX/IL1RN/PTMS/SLC16A3/PTAFR/LILRB4/HCK/S100A4/CAPG/SRGN/CYBA/PKM/PLD3/LST1/CYTH4/NRGN/LCP1/HCLS1/SLC27A3/MYO1F/ITGAL/LAT2/PLEC/THBS4/IGFBP7/ABCA7/FES/SIPA1/LAIR1/PYCARD/APBB1IP/PLOD1/LILRB2/CCR1/PECAM1/PSMB8/CLTB/RGS14/GRN/NCF1/GAA/TRABD/ITGA7/FXYD6/SLA/LTB4R/CHD3/ARHGAP45/FCGR1A/ITGB7/SH3GLB2/C15orf…
NABA_CORE_MATRISOME	NABA_CORE_MATRISOME	NABA_CORE_MATRISOME	202	0.6963	3.36435	1e-10	2.11926e-09	1.28732e-09	1710	tags=49%, list=12%, signal=44%	SPP1/BGN/COL1A1/AEBP1/HAPLN3/FBLN2/COL6A2/COMP/THBS2/COL10A1/FN1/IGFBP6/CCN1/CTHRC1/COL6A1/COL1A2/PCOLCE/EMILIN1/COL3A1/POSTN/MFGE8/FBLN1/MGP/DPT/EFEMP2/SPON2/SRPX/SPARC/TNC/COL11A1/LTBP4/ECM1/COL5A1/COL18A1/MFAP2/TNFAIP6/SPON1/SPOCK2/PODN/SRGN/SPOCK1/IGFBP3/COL6A3/FNDC1/VWF/MFAP4/LAMB2/AGRN/CILP/LTBP3/CCN2/DCN/COL5A2/COL5A3/PODNL1/THBS3/COL7A1/PRELP/COL16A1/IGFBP5/THBS4/FBN1/EFEMP1/IGFBP7/COL15A…
NABA_ECM_GLYCOPROTEINS	NABA_ECM_GLYCOPROTEINS	NABA_ECM_GLYCOPROTEINS	145	0.667115	3.06302	1e-10	2.11926e-09	1.28732e-09	1907	tags=48%, list=13%, signal=42%	SPP1/AEBP1/FBLN2/COMP/THBS2/FN1/IGFBP6/CCN1/CTHRC1/PCOLCE/EMILIN1/POSTN/MFGE8/FBLN1/MGP/DPT/EFEMP2/SPON2/SRPX/SPARC/TNC/LTBP4/ECM1/MFAP2/TNFAIP6/SPON1/IGFBP3/FNDC1/VWF/MFAP4/LAMB2/AGRN/CILP/LTBP3/CCN2/THBS3/IGFBP5/THBS4/FBN1/EFEMP1/IGFBP7/CRISPLD2/EMILIN2/IGFBP4/SPARCL1/PXDN/MFAP5/VWA1/LTBP2/FBLN5/SLIT3/GAS6/CCN4/NID2/RSPO3/MXRA5/SMOC1/MMRN2/CRELD2/CILP2/IBSP/ELN/LAMA3/TINAGL1/DMBT1/TSKU/LAMA5/LA…
NABA_ECM_REGULATORS	NABA_ECM_REGULATORS	NABA_ECM_REGULATORS	166	0.630967	2.95941	1e-10	2.11926e-09	1.28732e-09	1823	tags=45%, list=12%, signal=39%	SERPING1/SERPINE1/ADAM8/HTRA3/TIMP1/CTSL/MMP9/ADAMTS2/MMP2/LOXL1/PI3/SERPINF1/SERPINB5/MMP14/HTRA1/PLAU/SERPINH1/CTSE/MMP11/TIMP2/SULF1/FAM20C/CTSW/ADAMTS4/CTSD/ADAM12/MMP1/LOXL2/MMP7/CST7/CTSK/SERPINB2/PRSS2/P3H3/SERPINB6/TGM2/F13A1/LOX/MMP19/CST6/P3H1/CTSB/PLOD1/ADAMTSL4/ADAMTS1/CD109/CST2/EGLN3/TIMP3/CTSF/BMP1/CST1/CTSZ/MMP12/PLAT/CTSG/ADAMTS14/SLPI/P4HA3/ADAMTS10/F12/HYAL1/LOXL3/CSTB/FAM20A/M…
NABA_SECRETED_FACTORS	NABA_SECRETED_FACTORS	NABA_SECRETED_FACTORS	219	0.528655	2.57138	1e-10	2.11926e-09	1.28732e-09	2633	tags=44%, list=18%, signal=37%	SFRP2/CCL18/FSTL3/TGFB1/MDK/CCL21/CCL5/CCL19/CXCL10/S100A8/S100A9/ANGPTL2/ANGPTL4/SFRP4/EGFL7/CCL3/CCL4/CXCL9/CCL13/CXCL13/MEGF6/IL1RN/TGFB3/CX3CL1/CCL4L2/CCL8/AMH/OSM/S100A16/S100A4/LTB/TNFSF9/CSF1/CCL3L3/IL6/S100A2/LIF/S100A13/IL23A/TNFSF12/PDGFB/WNT10A/CXCL11/CCL2/NRTN/CLCF1/S100A11/CCL25/S100A3/S100A14/CCL26/BMP4/CXCL8/CHRDL2/CSF3/INHBB/VEGFC/INHBA/S100P/FGF19/CTF1/CHRDL1/WNT7B/IL1B/FSTL1/TNF…
NADLER_OBESITY_UP	NADLER_OBESITY_UP	NADLER_OBESITY_UP	59	0.747754	2.96219	1e-10	2.11926e-09	1.28732e-09	1600	tags=63%, list=11%, signal=56%	BGN/COL1A1/FBLN2/C1QB/FLNA/SERPINF1/FCER1G/ALOX5AP/LAPTM5/POSTN/MFGE8/IFI27/SELPLG/CD53/CSF1R/CRYAB/CTSD/CAPG/DUSP1/PLD3/FXYD5/LGMN/FCGR2A/CTSK/MRC1/HCLS1/BASP1/PFN1/UCP2/CTSB/GRN/CTSZ/CSTB/TLN1/PSAP/MIF/IFI30
NAKAYAMA_SOFT_TISSUE_TUMORS_PCA1_UP	NAKAYAMA_SOFT_TISSUE_TUMORS_PCA1_UP	NAKAYAMA_SOFT_TISSUE_TUMORS_PCA1_UP	75	0.820027	3.37435	1e-10	2.11926e-09	1.28732e-09	1785	tags=80%, list=12%, signal=71%	C3/C1QB/C1QA/LYZ/SERPINE1/THBS2/CD14/CD52/TIMP1/CCL5/HLA-DPA1/HLA-DRA/GPNMB/HLA-DQB1/VSIG4/FCGR3A/CXCL10/NNMT/SLC15A3/HLA-DQA1/CXCL9/CD163/CCL13/ECM1/GZMA/SLAMF8/APOL1/CSF1R/TNFAIP6/ITGAM/S100A4/ISG20/C1S/SIGLEC1/FCGR2A/HSPA6/MS4A4A/DCN/MRC1/FAP/AIF1/F13A1/EFEMP1/CFH/CCL2/LUM/GABBR1/FCGR2B/NCF4/IFI44L/GZMK/LY96/SLA/FCGR1A/LILRB1/NCKAP1L/IFI30/IL4R/S100A6/DOCK2
NIKOLSKY_BREAST_CANCER_16P13_AMPLICON	NIKOLSKY_BREAST_CANCER_16P13_AMPLICON	NIKOLSKY_BREAST_CANCER_16P13_AMPLICON	105	0.630753	2.78204	1e-10	2.11926e-09	1.28732e-09	4302	tags=71%, list=29%, signal=51%	METRN/MSLN/HBA2/PRSS22/ANTKMT/HAGHL/TPSB2/SYNGR3/IL32/TPSAB1/TMEM204/HBA1/SSTR5/FBXL16/SLC9A3R2/TNFRSF12A/PRSS33/KREMEN2/SOX8/PRSS21/WDR24/CCDC78/NME3/MRPL28/HCFC1R1/ELOB/RHOT2/CACNA1H/STUB1/MMP25/CHTF18/MPG/METTL26/PKMYT1/TSR3/FLYWCH2/NDUFB10/RHBDF1/LMF1/MRPS34/ZNF205/MSRB1/PAQR4/RGS11/PIGQ/PKD1/FLYWCH1/HAGH/TBL3/JMJD8/THOC6/MAPK8IP3/NUBP2/TPSD1/NPW/GNPTG/RPS2/NME4/CAPN15/WDR90/ZNF213/GFER/TRAF7…
NIKOLSKY_BREAST_CANCER_8Q12_Q22_AMPLICON	NIKOLSKY_BREAST_CANCER_8Q12_Q22_AMPLICON	NIKOLSKY_BREAST_CANCER_8Q12_Q22_AMPLICON	108	-0.544229	-2.4283	1e-10	2.11926e-09	1.28732e-09	3020	tags=60%, list=21%, signal=48%	UQCRB/VPS13B/IL7/RAD54B/PIP4P2/ASPH/FZD6/TMEM67/PABPC1/DCAF13/MRPS28/NDUFAF6/TERF1/VIRMA/GRHL2/LACTB2/LAPTM4B/MTERF3/CCNE2/ATP6V1C1/JPH1/IMPA1/TRPA1/PAG1/OSGIN2/SNX16/DECR1/CHD7/INTS8/CHMP4C/RPL7/NCOA2/PLEKHF2/UBXN2B/NIPAL2/RAB2A/RBM12B/MTDH/AZIN1/PEX2/ZC2HC1A/UBE2W/ZFAND1/ANKRD46/TRAM1/MATN2/SLC25A32/POLR2K/NBN/STAU2/YWHAZ/YTHDF3/HNF4G/CIBAR1/OTUD6B/DPY19L4/ESRP1/TPD52/RIDA/ZNF704/ZBTB10/GGH/SPA…
OISHI_CHOLANGIOMA_STEM_CELL_LIKE_DN	OISHI_CHOLANGIOMA_STEM_CELL_LIKE_DN	OISHI_CHOLANGIOMA_STEM_CELL_LIKE_DN	266	0.531864	2.6464	1e-10	2.11926e-09	1.28732e-09	2472	tags=44%, list=17%, signal=38%	CCL18/BGN/AEBP1/COL6A2/EMP3/MT2A/CAVIN3/LYZ/THBS2/ALOX5/GAS1/MXRA8/ADAM8/TIMP1/ADAMTS2/TAGLN/RCN3/ANGPTL2/MMP14/EMILIN1/COL3A1/IFI27/LSP1/DEPP1/EFEMP2/TPM2/MYL9/LTBP4/CTSE/LCK/TRPV2/ECM1/ACTA2/COL5A1/MFAP2/PDLIM4/RARRES1/AOC3/GRIN2D/GNA15/CLIC3/PMP22/CHPF/CREB3L1/MSC/CDC42EP2/TPSAB1/SEMA7A/AQP9/FKBP10/RAB31/CCN2/TGFB1I1/EPHA2/CD82/LRRC32/COL5A2/FAP/DDIT4/HOPX/FBN1/CYP1B1/EFEMP1/STX11/SIPA1/RRAS/A…
OISHI_CHOLANGIOMA_STEM_CELL_LIKE_UP	OISHI_CHOLANGIOMA_STEM_CELL_LIKE_UP	OISHI_CHOLANGIOMA_STEM_CELL_LIKE_UP	328	-0.392142	-2.05317	1e-10	2.11926e-09	1.28732e-09	4678	tags=49%, list=32%, signal=34%	ALCAM/SMYD2/BPHL/EFCAB11/MRPS16/IMPACT/GALNT11/TOMM22/NVL/MED17/TBC1D19/ZNF202/ZNF432/WDR26/PTS/OGFOD1/MDM4/ZNF224/MTR/SFT2D2/MLH3/SLC22A5/RNF5/NDUFAF5/FBXW11/TBC1D16/TUT4/PDGFD/IL17RB/TOR1AIP1/FASTKD5/HNRNPU/MED7/PRKAA2/MIEF1/ABI2/TMCO1/KLHL12/ZNF669/TIMM17A/SPTSSA/PPP2R3A/PEX19/SNRPE/SDHC/ECD/THAP1/GMNN/PMS2/SUPV3L1/CSNK2A1/PUS3/ELK4/NNT/AAK1/POGK/GPATCH2/KCTD3/CAMSAP2/WARS2/INTS7/ZNF507/ZNF550…
ONDER_CDH1_TARGETS_2_UP	ONDER_CDH1_TARGETS_2_UP	ONDER_CDH1_TARGETS_2_UP	245	0.489634	2.41231	1e-10	2.11926e-09	1.28732e-09	2651	tags=41%, list=18%, signal=34%	BGN/COL1A1/COL6A2/SERPINE1/PLAAT3/FN1/COL6A1/COL1A2/PCOLCE/MMP2/TAGLN/SERPINF1/NNMT/CRIP2/ENO2/COL3A1/POSTN/FBLN1/FZD2/SPARC/MYL9/THY1/GADD45B/ACTA2/COL5A1/GYPC/MFAP2/TNFAIP6/DPYSL3/ADAM12/ANXA6/SRGN/GREM1/DUSP1/SPOCK1/PMP22/IGFBP3/CREB3L1/COL6A3/PRRX1/CCN2/ACKR1/DCN/COL5A2/ABLIM3/PDGFRL/FBN1/CYP1B1/LOX/MMP19/IGFBP7/HMOX1/NPTX2/IGFBP4/FAM50A/CYTIP/PRAF2/MLPH/TWIST1/NRP1/PXDC1/LTBP2/FBLN5/ITGA7/TS…
OSMAN_BLADDER_CANCER_UP	OSMAN_BLADDER_CANCER_UP	OSMAN_BLADDER_CANCER_UP	393	-0.415437	-2.20813	1e-10	2.11926e-09	1.28732e-09	3584	tags=51%, list=24%, signal=40%	CCZ1/GLYR1/GALNT1/TNPO3/KPNB1/SDHC/CHURC1/INTS6/ZMAT3/FAM120A/B4GALT6/KHDRBS1/LRRC57/NNT/PDLIM5/IQGAP1/EIF2S1/LDLRAD3/USP47/TMED8/LNPEP/ABRAXAS2/DHFR/VTA1/SNRNP48/SF3B1/IER3IP1/COQ2/TTC17/EIF5/UBXN7/NKTR/TRAK2/MBD4/RAB10/SUGT1/CD47/NEMF/CEBPA/BLOC1S6/PTCD3/KLHL7/MCTP2/TMOD3/PNISR/PSME4/ATF7IP/SOS1/ZNF562/MRPS10/FGFR1OP2/MFF/PLSCR1/SEC24A/RSF1/DESI2/SECISBP2/MAPK14/NUCKS1/NAMPT/KBTBD6/INO80D/KTN1/…
PASINI_SUZ12_TARGETS_DN	PASINI_SUZ12_TARGETS_DN	PASINI_SUZ12_TARGETS_DN	301	0.449281	2.27352	1e-10	2.11926e-09	1.28732e-09	2701	tags=40%, list=18%, signal=33%	COL1A1/LGALS1/FN1/CTXN1/CCN1/FLNA/COL1A2/PDLIM7/TAGLN/DBN1/ARL4C/CAVIN1/MMP14/TUBB6/COL3A1/PPP1R18/VAT1/FZD2/TPM2/ANXA1/SERPINH1/COL11A1/TIMP2/ACTA2/COL5A1/TUBA1A/CNN1/SULF1/AXL/CRYAB/VIM/LIMD2/DUSP1/LOXL2/FLNC/PMP22/LTB/IGFBP3/CSF1/RAB34/METRNL/CMTM3/TGFB1I1/SFN/GSN/KRT19/MSN/PLK2/ZYX/PDGFB/IGFBP5/CYP1B1/LHFPL6/EFEMP1/AIF1L/CD276/CAV2/TNFRSF12A/IGFBP4/BMP4/MYADM/ITGA3/PXDN/COLEC12/CAV1/KRT18/BMP…
PETROVA_ENDOTHELIUM_LYMPHATIC_VS_BLOOD_DN	PETROVA_ENDOTHELIUM_LYMPHATIC_VS_BLOOD_DN	PETROVA_ENDOTHELIUM_LYMPHATIC_VS_BLOOD_DN	160	0.587079	2.75431	1e-10	2.11926e-09	1.28732e-09	1373	tags=38%, list=9%, signal=34%	BGN/ISG15/EMP3/SERPINE1/COL6A1/COL1A2/TAGLN/ARL4C/NNMT/MMP14/ITGA5/ICAM1/UCHL1/ENO2/CXCR4/IFI27/RAC2/TACSTD2/TPM2/PLAU/SRPX/RNASE1/CLU/ACTA2/AXL/PDLIM4/CAPG/ANXA6/SRGN/MMP1/KRT7/LOXL2/AGRN/IL32/AHNAK2/IL6/FAP/BASP1/TGM2/EFEMP1/CCL2/HMOX1/MT1E/RRAS/ARHGDIB/SLC7A7/PLOD1/CXCL8/LYL1/CHST1/LTBP2/VEGFC/TCN2/UPP1/TRIM22/GBP2/RHOB/VCAN/MT1H/ICAM2
PHONG_TNF_RESPONSE_NOT_VIA_P38	PHONG_TNF_RESPONSE_NOT_VIA_P38	PHONG_TNF_RESPONSE_NOT_VIA_P38	333	0.409427	2.09017	1e-10	2.11926e-09	1.28732e-09	3008	tags=38%, list=20%, signal=31%	FSTL3/COL6A2/SERPINE1/MMP9/COL6A1/TNFAIP2/MMP2/G0S2/CXCL10/ICAM1/MDFI/PSMB9/NXN/PLAUR/RAC2/BCL2A1/HSPA1A/PLAU/GFPT2/CX3CL1/BAMBI/PDLIM4/SRGN/MMP1/LIMD2/HLA-B/LOXL2/LTB/CSF1/TUBB2A/IRF1/OSR2/NFKB2/BCL3/TMEM204/SYDE1/EPHA2/SLC2A6/HLA-G/PHLDA2/ABLIM3/HLA-A/RHBDF2/RELB/GBP1/RIPOR1/CEBPB/HSPB8/TMEM132A/PIK3CD/SBNO2/EHD1/C1QTNF1/ATF5/CD70/ADGRE5/NFKBIA/JUND/GBP2/VCAN/SLC25A22/SMOX/CRELD2/CD83/DNAJB1/TR…
PICCALUGA_ANGIOIMMUNOBLASTIC_LYMPHOMA_UP	PICCALUGA_ANGIOIMMUNOBLASTIC_LYMPHOMA_UP	PICCALUGA_ANGIOIMMUNOBLASTIC_LYMPHOMA_UP	207	0.649184	3.13564	1e-10	2.11926e-09	1.28732e-09	2025	tags=49%, list=14%, signal=43%	APOE/COL1A1/C3/C1QC/C1QB/C1QA/SERPING1/APOC1/FN1/CCL21/CTSL/CTHRC1/MMP9/GPNMB/COL6A1/COL1A2/PCOLCE/CCL19/LOXL1/TAGLN/CXCL10/NNMT/CAVIN1/EMILIN1/RARRES2/C1R/COL3A1/IFI27/DEPP1/CXCL9/SPARC/MYL9/SERPINH1/THY1/TNC/CHI3L1/PTGDS/CLU/COX7A1/ACTA2/SLAMF8/CCDC80/SULF1/DPYSL3/C1S/PMP22/VWF/MFAP4/PRRX1/ENG/ACKR1/TNS1/IGFBP5/FBN1/CYP1B1/IGFBP7/CFH/HSPB8/CAV2/CCL2/ANTXR1/COL15A1/RRAS/LUM/C7/COL8A2/COL4A2/PDPN…
PID_INTEGRIN1_PATHWAY	PID_INTEGRIN1_PATHWAY	PID_INTEGRIN1_PATHWAY	61	0.705572	2.8111	1e-10	2.11926e-09	1.28732e-09	1092	tags=44%, list=7%, signal=41%	SPP1/COL1A1/COL6A2/THBS2/CD14/FN1/MDK/COL6A1/COL1A2/ITGA5/COL3A1/PLAUR/PLAU/TNC/COL11A1/COL5A1/COL18A1/COL6A3/LAMB2/COL5A2/COL7A1/ITGA11/TGM2/F13A1/FBN1/ITGA3/ITGA7
POOLA_INVASIVE_BREAST_CANCER_UP	POOLA_INVASIVE_BREAST_CANCER_UP	POOLA_INVASIVE_BREAST_CANCER_UP	267	0.609497	3.03796	1e-10	2.11926e-09	1.28732e-09	1785	tags=47%, list=12%, signal=42%	CCL18/CD74/LYZ/APOC1/SERPINE1/COL10A1/HLA-DRB1/FN1/ITGB2/CD52/MMP9/LOXL1/FCGR3A/CXCL10/FCER1G/LAPTM5/CXCR4/GNLY/HLA-DQA1/CCL3/PLAUR/SELPLG/CD53/BCL2A1/CCL4/CXCL9/NCF2/CD163/TNC/COL11A1/LCK/CXCL13/ITGAX/MMP11/ECM1/GZMA/COL5A1/SLAMF8/HLA-DMB/TNFAIP6/SULF1/CD3D/SLC16A3/CCL8/MAFB/LILRB4/CD79A/AIM2/ADAM12/CHST11/SRGN/MMP1/ISG20/GREM1/LTB/CREB3L1/COL6A3/IL32/LST1/PLEK/RGS16/CST7/FCGR2A/THEMIS2/COL5A2/F…
PROVENZANI_METASTASIS_DN	PROVENZANI_METASTASIS_DN	PROVENZANI_METASTASIS_DN	136	0.530275	2.42148	1e-10	2.11926e-09	1.28732e-09	1466	tags=34%, list=10%, signal=31%	SAA1/KLK6/SERPINE1/ANO1/TNFAIP2/TNNT1/ARL4C/HSPB1/IFITM2/PSMB9/TACSTD2/CLU/TIMP2/SLC2A3/TRIB2/RABAC1/PDLIM4/BLVRB/ANXA6/MAOB/IGFBP3/TUBB2A/IFITM3/TRIM29/HOXB6/S100A2/SLC2A1/TGM2/MT1E/RRAS/S100A11/S100A3/CTSB/COL4A2/TUBB2B/ATF5/TRIP6/AP2S1/PRMT1/PPIC/F12/UBE2M/GABARAPL1/NSMF/MYL6/KRT5
PUJANA_BRCA2_PCC_NETWORK	PUJANA_BRCA2_PCC_NETWORK	PUJANA_BRCA2_PCC_NETWORK	412	-0.425723	-2.27655	1e-10	2.11926e-09	1.28732e-09	4273	tags=51%, list=29%, signal=37%	NCK1/MELK/POLD3/NR2C1/NSD2/GNPAT/LIG3/DLGAP5/H2AZ2/TUBGCP3/TAF11/ZNF273/POLE2/CENPA/MCM4/RRM2/MFHAS1/CDC25C/UNG/CDC23/SLC7A1/WDHD1/NEMP1/FRG1/EIF3H/BUB1/PAXIP1/TCP1/PRKCA/MDM2/ZWINT/EXOSC9/TIAL1/NFYA/NFYB/RAD1/HMGN1/OGT/ZNF330/TCF7/PPP2R5C/NUP205/HSF2/CSNK2A1/MPHOSPH9/XRCC5/TMEM106C/DNAJC5/TLK2/PCLAF/ZNF131/KIF14/RRM1/DHFR/CLGN/FDFT1/RTCA/MKI67/DCP2/RNASEH2B/MED20/HPRT1/UBE2C/INSIG1/ABCB7/STIL/BU…
PUJANA_BRCA_CENTERED_NETWORK	PUJANA_BRCA_CENTERED_NETWORK	PUJANA_BRCA_CENTERED_NETWORK	118	-0.527432	-2.38616	1e-10	2.11926e-09	1.28732e-09	4729	tags=64%, list=32%, signal=43%	BLM/FANCI/TFDP1/RFC4/EZH2/HMGB2/SNRPA1/PCNA/NCK1/H2AZ2/TAF11/MCM4/UNG/SLC7A1/NEMP1/EIF3H/NFYB/RAD1/ATM/ZNF330/PPP2R5C/CSNK2A1/RRM1/DHFR/DCP2/RNASEH2B/MED20/UBE2C/ABCB7/POLR2B/TBCA/CDC7/TTF2/BRCA2/RBBP4/BRCA1/DDX46/TCERG1/RPIA/METAP1/SMC2/TOPBP1/SMC3/XPO1/RAD51AP1/POLA1/PPP1CC/CCNA2/SRSF11/CHEK2/DNA2/PSIP1/GINS1/NAE1/RB1/TFDP2/RAD21/MSH2/ASF1A/TMPO/RFC3/MAD2L1/SKP2/MRE11/CDK1/HMMR/SMC4/AURKA/PAICS…
PUJANA_XPRSS_INT_NETWORK	PUJANA_XPRSS_INT_NETWORK	PUJANA_XPRSS_INT_NETWORK	167	-0.50779	-2.40598	1e-10	2.11926e-09	1.28732e-09	4729	tags=62%, list=32%, signal=42%	BLM/CNTRL/FANCI/TFDP1/RFC4/EZH2/HMGB2/CTCF/SNRPA1/PCNA/NCK1/NSD2/H2AZ2/TAF11/CENPA/MCM4/UNG/SLC7A1/NEMP1/FRG1/EIF3H/PAXIP1/ZWINT/NFYB/HMGN1/ATM/ZNF330/PPP2R5C/CSNK2A1/MPHOSPH9/PCLAF/ZNF131/RRM1/DHFR/MKI67/DCP2/RNASEH2B/UBE2C/ABCB7/POLR2B/CD47/KNTC1/SRSF3/TBCA/CDC7/SPC25/TTF2/BRCA2/RBBP4/FUBP1/BRCA1/STMN1/CENPC/DDX46/TCERG1/RPIA/MTF2/METAP1/SMC2/ZNF43/TOPBP1/SMC3/XPO1/RAD51AP1/POLA1/PPP1CC/CCNA2/S…
PYEON_CANCER_HEAD_AND_NECK_VS_CERVICAL_UP	PYEON_CANCER_HEAD_AND_NECK_VS_CERVICAL_UP	PYEON_CANCER_HEAD_AND_NECK_VS_CERVICAL_UP	184	-0.551954	-2.66306	1e-10	2.11926e-09	1.28732e-09	4137	tags=67%, list=28%, signal=49%	PXYLP1/MCPH1/TMCC1/MYO5C/HACE1/DTL/TMEM30B/WDHD1/CENPJ/HNRNPU/CDC42BPA/UPF3B/ZFX/GRAMD1C/ZGRF1/METTL9/REV1/REL/GART/MIS18A/B4GALT4/CCNL1/DDX59/KCTD3/INTS7/CALML4/SF3B1/PRMT6/UBXN7/KNL1/USP37/PRPF39/E2F8/KNTC1/SUDS3/HLTF/GEN1/PIGA/OSBPL11/ERMP1/KDM6A/NEK2/SPICE1/ODF2L/PPM1A/CDC7/CENPI/FANCL/STAG1/FGFR1OP2/RBBP4/MSL2/CCDC18/PLSCR4/ZNF678/BRIP1/ZBTB21/DR1/HELLS/ATAD2B/NEK4/BARD1/RASEF/ABCA5/USP25/CA…
QI_PLASMACYTOMA_UP	QI_PLASMACYTOMA_UP	QI_PLASMACYTOMA_UP	238	0.60429	2.97675	1e-10	2.11926e-09	1.28732e-09	2478	tags=52%, list=17%, signal=44%	FSCN1/TGFB1/ITGB2/CCL5/CCL19/TNFAIP2/PDLIM7/MARCO/ALOX5AP/PSMB9/BATF/LSP1/CD37/CCL3/CD53/RAC2/CD7/RNASE1/CLU/LCK/SOCS1/CSF1R/CD3D/FGR/CCL4L2/RRAD/AXL/HCK/CD79A/GPSM3/CAPG/LAG3/CD3E/GNA15/PLEKHO1/LTB/IL18BP/LST1/PLEK/CD4/RGS16/IFI35/CST7/IRF1/SLC43A3/PHLDA2/CD82/ABI3/CIITA/LCP1/HCLS1/S100A13/IL2RB/PFN1/ZYX/PDGFB/TGM2/RELB/PLEC/ZFPM1/RBP4/ARHGDIB/EHD1/PSTPIP1/CCR1/PSMB8/LY86/ACTG2/LGALS9/CCR5/ZAP70…
RAMALHO_STEMNESS_UP	RAMALHO_STEMNESS_UP	RAMALHO_STEMNESS_UP	196	-0.499364	-2.43461	1e-10	2.11926e-09	1.28732e-09	4322	tags=61%, list=29%, signal=43%	PSMD11/RCN1/FCF1/RSRC2/LIG3/GARS1/UMPS/ERCC5/ALDH7A1/SMAD1/MTMR10/SLC38A2/MRPS31/SNX12/PHTF2/FASTKD5/YAP1/COPS4/ARCN1/STAM/ZFX/IARS1/TXNRD1/BLZF1/ZMAT3/BACH1/RAB18/XRCC5/GCSH/RASA1/ZNF639/USP9X/FBXO8/KRAS/SEC23A/URI1/PPA1/SRSF3/TMEM183A/SEC23IP/TBC1D15/USP10/PCF11/LIMA1/ELOVL6/GAS2/MRPS10/RARS2/NOP58/MRPL45/RPP14/DPH5/KIF2A/ZMYM4/EIF4G2/IARS2/CWC22/PEX7/LAPTM4B/ANKRD17/MED23/MTERF3/CENPC/NUP35/EP…
REACTOME_ASSEMBLY_OF_COLLAGEN_FIBRILS_AND_OTHER_MULTIMERIC_STRUCTURES	REACTOME_ASSEMBLY_OF_COLLAGEN_FIBRILS_AND_OTHER_MULTIMERIC_STRUCTURES	REACTOME_ASSEMBLY_OF_COLLAGEN_FIBRILS_AND_OTHER_MULTIMERIC_STRUCTURES	53	0.744907	2.86771	1e-10	2.11926e-09	1.28732e-09	1861	tags=64%, list=13%, signal=56%	COL1A1/COL6A2/COL10A1/CTSL/MMP9/COL6A1/COL1A2/PCOLCE/LOXL1/COL3A1/COL11A1/COL5A1/COL18A1/LOXL2/COL6A3/MMP7/COL5A2/COL5A3/COL7A1/PLEC/LOX/COL15A1/CTSB/COL8A2/COL4A2/PXDN/BMP1/LOXL3/ITGB4/COL12A1/COL8A1/LAMA3/CD151/LAMB3
REACTOME_BINDING_AND_UPTAKE_OF_LIGANDS_BY_SCAVENGER_RECEPTORS	REACTOME_BINDING_AND_UPTAKE_OF_LIGANDS_BY_SCAVENGER_RECEPTORS	REACTOME_BINDING_AND_UPTAKE_OF_LIGANDS_BY_SCAVENGER_RECEPTORS	37	0.78362	2.74707	1e-10	2.11926e-09	1.28732e-09	934	tags=46%, list=6%, signal=43%	APOE/SAA1/COL1A1/COL1A2/MARCO/COL3A1/SPARC/CD163/HBA2/APOL1/SSC5D/HBA1/STAB1/MSR1/COL4A2/SCARF1/COLEC12
REACTOME_CLASS_A_1_RHODOPSIN_LIKE_RECEPTORS	REACTOME_CLASS_A_1_RHODOPSIN_LIKE_RECEPTORS	REACTOME_CLASS_A_1_RHODOPSIN_LIKE_RECEPTORS	204	0.500489	2.41357	1e-10	2.11926e-09	1.28732e-09	3455	tags=45%, list=23%, signal=35%	SAA1/C3/CCL21/CCL5/CCL19/CXCL10/CXCR4/CCL3/CCL4/ANXA1/CXCL9/CCL13/CXCL13/C5AR1/GPR68/FPR1/CX3CL1/PTAFR/CCL3L3/ACKR1/C3AR1/HCAR2/PLPPR2/FPR3/S1PR4/APLNR/SSTR5/CXCL11/CCL2/CCL25/CXCL8/CCR1/FFAR2/S1PR2/CCR5/ADRA2C/LPAR2/GPR4/LTB4R/DRD4/P2RY6/CMKLR1/GPR132/F2RL3/NTSR1/CXCL16/NPSR1/P2RY11/GRP/PTGIR/PSAP/CCL17/CCR7/HCAR3/TACR2/S1PR1/FPR2/AVPR2/TBXA2R/PPBP/CXCL12/NTS/MC1R/LHB/LPAR1/CCL22/CXCR1/CXCL1/CXC…
REACTOME_COLLAGEN_BIOSYNTHESIS_AND_MODIFYING_ENZYMES	REACTOME_COLLAGEN_BIOSYNTHESIS_AND_MODIFYING_ENZYMES	REACTOME_COLLAGEN_BIOSYNTHESIS_AND_MODIFYING_ENZYMES	54	0.724538	2.81173	1e-10	2.11926e-09	1.28732e-09	1464	tags=54%, list=10%, signal=49%	COL1A1/COL6A2/COL10A1/COL6A1/ADAMTS2/COL1A2/PCOLCE/COL3A1/SERPINH1/COL11A1/COL5A1/COL18A1/COL6A3/COL5A2/COL5A3/P3H3/COL7A1/COL16A1/COL15A1/P3H1/COL8A2/COL4A2/PLOD1/BMP1/ADAMTS14/P4HA3/COL12A1/COLGALT2/COL8A1
REACTOME_COLLAGEN_DEGRADATION	REACTOME_COLLAGEN_DEGRADATION	REACTOME_COLLAGEN_DEGRADATION	53	0.773452	2.9776	1e-10	2.11926e-09	1.28732e-09	1464	tags=60%, list=10%, signal=55%	COL1A1/COL6A2/COL10A1/CTSL/MMP9/COL6A1/COL1A2/MMP2/MMP14/COL3A1/COL11A1/MMP11/COL5A1/COL18A1/CTSD/MMP1/COL6A3/MMP7/CTSK/COL5A2/COL5A3/PRSS2/COL7A1/COL16A1/MMP19/COL15A1/CTSB/COL8A2/COL4A2/MMP12/COL12A1/COL8A1
REACTOME_COLLAGEN_FORMATION	REACTOME_COLLAGEN_FORMATION	REACTOME_COLLAGEN_FORMATION	76	0.702427	2.90177	1e-10	2.11926e-09	1.28732e-09	2066	tags=59%, list=14%, signal=51%	COL1A1/COL6A2/COL10A1/CTSL/MMP9/COL6A1/ADAMTS2/COL1A2/PCOLCE/LOXL1/COL3A1/SERPINH1/COL11A1/COL5A1/COL18A1/LOXL2/COL6A3/MMP7/COL5A2/COL5A3/P3H3/COL7A1/COL16A1/PLEC/LOX/COL15A1/P3H1/CTSB/COL8A2/COL4A2/PLOD1/PXDN/BMP1/ADAMTS14/P4HA3/LOXL3/ITGB4/COL12A1/COLGALT2/COL8A1/LAMA3/CD151/LAMB3/COL9A2/PLOD3
REACTOME_DEGRADATION_OF_THE_EXTRACELLULAR_MATRIX	REACTOME_DEGRADATION_OF_THE_EXTRACELLULAR_MATRIX	REACTOME_DEGRADATION_OF_THE_EXTRACELLULAR_MATRIX	114	0.668366	2.9788	1e-10	2.11926e-09	1.28732e-09	1861	tags=50%, list=13%, signal=44%	SPP1/COL1A1/COL6A2/COL10A1/FN1/ADAM8/TIMP1/CTSL/MMP9/COL6A1/COL1A2/MMP2/MMP14/COL3A1/KLK7/HTRA1/COL11A1/MMP11/TIMP2/COL5A1/COL18A1/ADAMTS4/CTSD/MMP1/COL6A3/TPSAB1/MMP7/CTSK/DCN/COL5A2/COL5A3/PRSS2/COL7A1/COL16A1/FBN1/MMP19/COL15A1/CTSB/COL8A2/COL4A2/ADAMTS1/BMP1/MMP12/CTSG/COL12A1/CAPNS1/MMP25/COL8A1/ELN/HSPG2/LAMA3/ADAM15/MMP17/LAMA5/A2M/FURIN/LAMB3
REACTOME_ECM_PROTEOGLYCANS	REACTOME_ECM_PROTEOGLYCANS	REACTOME_ECM_PROTEOGLYCANS	61	0.692059	2.75726	1e-10	2.11926e-09	1.28732e-09	2065	tags=54%, list=14%, signal=47%	BGN/COL1A1/COL6A2/TGFB1/COMP/SERPINE1/FN1/COL6A1/COL1A2/COL3A1/SPARC/TNC/ITGAX/COL5A1/TGFB3/COL6A3/LAMB2/AGRN/DCN/COL5A2/COL5A3/LUM/COL4A2/ITGA7/PTPRS/VCAN/IBSP/FMOD/HSPG2/LAMA3/LAMA5/ASPN/COL9A2
REACTOME_ELASTIC_FIBRE_FORMATION	REACTOME_ELASTIC_FIBRE_FORMATION	REACTOME_ELASTIC_FIBRE_FORMATION	40	0.761661	2.74258	1e-10	2.11926e-09	1.28732e-09	1245	tags=57%, list=8%, signal=53%	FBLN2/TGFB1/FN1/LOXL1/ITGA5/EMILIN1/FBLN1/EFEMP2/LTBP4/TGFB3/MFAP2/LOXL2/MFAP4/LTBP3/FBN1/LOX/EFEMP1/EMILIN2/BMP4/MFAP5/LTBP2/FBLN5/LOXL3
REACTOME_EXTRACELLULAR_MATRIX_ORGANIZATION	REACTOME_EXTRACELLULAR_MATRIX_ORGANIZATION	REACTOME_EXTRACELLULAR_MATRIX_ORGANIZATION	255	0.640678	3.16678	1e-10	2.11926e-09	1.28732e-09	1861	tags=47%, list=13%, signal=41%	SPP1/BGN/COL1A1/FBLN2/COL6A2/TGFB1/COMP/SERPINE1/COL10A1/FN1/ADAM8/ITGB2/TIMP1/CTSL/MMP9/COL6A1/ADAMTS2/COL1A2/PCOLCE/MMP2/LOXL1/MMP14/ITGA5/ICAM1/EMILIN1/COL3A1/FBLN1/KLK7/HTRA1/EFEMP2/SPARC/SERPINH1/TNC/COL11A1/LTBP4/ITGAX/MMP11/TIMP2/COL5A1/COL18A1/TGFB3/MFAP2/ITGAM/ADAMTS4/CTSD/ADAM12/MMP1/LOXL2/COL6A3/VWF/MFAP4/LAMB2/AGRN/TPSAB1/MMP7/LTBP3/CTSK/DCN/COL5A2/COL5A3/PRSS2/P3H3/COL7A1/PDGFB/COL16…
REACTOME_GPCR_LIGAND_BINDING	REACTOME_GPCR_LIGAND_BINDING	REACTOME_GPCR_LIGAND_BINDING	279	0.455986	2.29043	1e-10	2.11926e-09	1.28732e-09	3455	tags=43%, list=23%, signal=34%	SAA1/RAMP1/C3/CCL21/CCL5/CCL19/CXCL10/CXCR4/CCL3/FZD2/CCL4/ANXA1/CXCL9/CCL13/CXCL13/C5AR1/GPR68/FPR1/CX3CL1/PTAFR/CCL3L3/ACKR1/C3AR1/HCAR2/PLPPR2/FPR3/S1PR4/APLNR/RAMP3/SSTR5/WNT10A/CXCL11/CCL2/CCL25/RAMP2/CXCL8/CCR1/FFAR2/GABBR1/S1PR2/ADM/ADGRE5/CCR5/ADRA2C/LPAR2/GPR4/LTB4R/WNT7B/GNB2/DRD4/P2RY6/CMKLR1/GPR132/F2RL3/NTSR1/CXCL16/NPSR1/P2RY11/GRP/PTGIR/PSAP/CCL17/SCT/CCR7/HCAR3/WNT2/TACR2/S1PR1/FP…
REACTOME_IMMUNOREGULATORY_INTERACTIONS_BETWEEN_A_LYMPHOID_AND_A_NON_LYMPHOID_CELL	REACTOME_IMMUNOREGULATORY_INTERACTIONS_BETWEEN_A_LYMPHOID_AND_A_NON_LYMPHOID_CELL	REACTOME_IMMUNOREGULATORY_INTERACTIONS_BETWEEN_A_LYMPHOID_AND_A_NON_LYMPHOID_CELL	104	0.670836	2.96052	1e-10	2.11926e-09	1.28732e-09	2264	tags=57%, list=15%, signal=48%	COL1A1/TYROBP/C3/TREM2/ITGB2/COL1A2/HCST/HLA-F/FCGR3A/ICAM1/COL3A1/HLA-C/PILRA/OSCAR/CD3D/LILRB4/CD300A/CD3E/HLA-B/SIGLEC1/MICB/HLA-G/TREM1/HLA-A/NECTIN2/CD300LF/HLA-E/CD8A/ITGAL/LAIR1/SLAMF7/LILRB2/CLEC2B/LILRA5/SIGLEC10/COLEC12/FCGR2B/NPDC1/SELL/SIGLEC9/CD40/FCGR1A/ITGB7/CD247/LILRB1/ICAM2/CD300C/CD81/SIGLEC7/CD34/LILRB3/CD300E/CD22/LAIR2/MICA/SLAMF6/CD19/VCAM1/LILRB5
REACTOME_INTEGRIN_CELL_SURFACE_INTERACTIONS	REACTOME_INTEGRIN_CELL_SURFACE_INTERACTIONS	REACTOME_INTEGRIN_CELL_SURFACE_INTERACTIONS	75	0.687871	2.83054	1e-10	2.11926e-09	1.28732e-09	1643	tags=51%, list=11%, signal=45%	SPP1/COL1A1/COL6A2/COMP/COL10A1/FN1/ITGB2/COL6A1/COL1A2/ITGA5/ICAM1/COL3A1/TNC/ITGAX/COL5A1/COL18A1/ITGAM/COL6A3/VWF/AGRN/COL5A2/COL5A3/COL7A1/COL16A1/ITGA11/ITGAL/FBN1/LUM/COL8A2/COL4A2/ITGA3/PECAM1/ITGA7/ITGB7/ICAM2/COL8A1/IBSP/HSPG2
REACTOME_INTERFERON_ALPHA_BETA_SIGNALING	REACTOME_INTERFERON_ALPHA_BETA_SIGNALING	REACTOME_INTERFERON_ALPHA_BETA_SIGNALING	58	0.726117	2.87465	1e-10	2.11926e-09	1.28732e-09	1780	tags=64%, list=12%, signal=56%	BST2/ISG15/IFI6/HLA-F/IFITM2/SOCS3/OAS2/IFI27/HLA-C/MX1/IRF7/SOCS1/IFIT3/HLA-B/ISG20/IFI35/IRF1/HLA-G/IFITM3/HLA-A/HLA-E/USP18/OAS3/XAF1/STAT2/PSMB8/OASL/GBP2/IFIT2/IRF3/IRF9/EGR1/PTPN6/IFIT1/STAT1/RSAD2/TYK2
REACTOME_INTERFERON_GAMMA_SIGNALING	REACTOME_INTERFERON_GAMMA_SIGNALING	REACTOME_INTERFERON_GAMMA_SIGNALING	84	0.669108	2.84261	1e-10	2.11926e-09	1.28732e-09	1600	tags=46%, list=11%, signal=42%	HLA-DPB1/MT2A/HLA-DRB5/HLA-DRB1/HLA-DPA1/HLA-DRA/HLA-DQB2/HLA-DQB1/HLA-F/HLA-DQA2/ICAM1/SOCS3/OAS2/HLA-DQA1/HLA-C/GBP4/IRF7/SOCS1/PTAFR/PML/HLA-B/IRF1/GBP5/HLA-G/CIITA/TRIM29/HLA-A/HLA-E/GBP1/OAS3/OASL/TRIM22/GBP2/FCGR1A/IRF3/IRF9/PTPN6/STAT1/IFI30
REACTOME_INTERFERON_SIGNALING	REACTOME_INTERFERON_SIGNALING	REACTOME_INTERFERON_SIGNALING	179	0.52999	2.50502	1e-10	2.11926e-09	1.28732e-09	1824	tags=36%, list=12%, signal=32%	BST2/ISG15/IFI6/HLA-DPB1/MT2A/HLA-DRB5/HLA-DRB1/HLA-DPA1/FLNA/HLA-DRA/HLA-DQB2/HLA-DQB1/HLA-F/IFITM2/HLA-DQA2/ICAM1/SOCS3/OAS2/IFI27/HLA-DQA1/HLA-C/UBE2L6/MX1/GBP4/IRF7/SOCS1/PTAFR/PML/IFIT3/HLA-B/ISG20/IFI35/IRF1/GBP5/HLA-G/IFITM3/CIITA/TRIM29/HLA-A/HLA-E/GBP1/USP18/OAS3/XAF1/STAT2/PSMB8/UBA7/OASL/TRIM22/GBP2/IFIT2/FCGR1A/IRF3/UBA52/IRF9/EGR1/PTPN6/IFIT1/STAT1/IFI30/RSAD2/UBC/TYK2/TRIM8/PIN1
REACTOME_INTERLEUKIN_10_SIGNALING	REACTOME_INTERLEUKIN_10_SIGNALING	REACTOME_INTERLEUKIN_10_SIGNALING	44	0.72385	2.67497	1e-10	2.11926e-09	1.28732e-09	2663	tags=73%, list=18%, signal=60%	TIMP1/CCL5/CCL19/CXCL10/ICAM1/CCL3/CCL4/IL1RN/FPR1/PTAFR/CSF1/CCL3L3/IL6/LIF/IL10RA/CCL2/CD86/CXCL8/CCR1/CSF3/CCR5/IL1B/IL1R1/CSF2/TYK2/CCL22/IL1R2/TNFRSF1B/TNF/CXCL1/PTGS2/TNFRSF1A
REACTOME_INTERLEUKIN_4_AND_INTERLEUKIN_13_SIGNALING	REACTOME_INTERLEUKIN_4_AND_INTERLEUKIN_13_SIGNALING	REACTOME_INTERLEUKIN_4_AND_INTERLEUKIN_13_SIGNALING	101	0.636708	2.82256	1e-10	2.11926e-09	1.28732e-09	2679	tags=53%, list=18%, signal=44%	SAA1/FSCN1/TGFB1/ALOX5/FN1/ITGB2/TIMP1/MMP9/COL1A2/MMP2/ICAM1/SOCS3/BATF/ANXA1/ITGAX/SOCS1/ITGAM/OSM/VIM/MMP1/IL6/LIF/IL23A/F13A1/CCL2/HMOX1/NDN/CXCL8/FOS/TWIST1/JUNB/IL1B/CEBPD/MUC1/JAK3/BCL6/STAT1/IL4R/LCN2/TYK2/LAMA5/S1PR1/AKT1/CD36/FASLG/VCAM1/GATA3/CCL22/TNFRSF1B/IRF4/TNF/PIM1/PTGS2/CDKN1A
REACTOME_NEUTROPHIL_DEGRANULATION	REACTOME_NEUTROPHIL_DEGRANULATION	REACTOME_NEUTROPHIL_DEGRANULATION	434	0.436497	2.30219	1e-10	2.11926e-09	1.28732e-09	2484	tags=35%, list=17%, signal=30%	BST2/CFD/TYROBP/C3/LYZ/ALOX5/CD14/ADAM8/ITGB2/MMP9/S100A8/S100A9/FCER1G/PLAUR/HLA-C/CD53/VAT1/HSPA1A/PLAU/CHI3L1/ITGAX/C5AR1/TIMP2/TCN1/HK3/FPR1/SLC2A3/OSCAR/TNFAIP6/ITGAM/UNC13D/FGR/TCIRG1/PTAFR/SLC11A1/CD300A/CTSD/CYBA/OLR1/HLA-B/PKM/DPP7/PLEKHO2/MCEMP1/RHOG/GMFG/RAB31/VNN1/FCGR2A/HSPA6/C3AR1/GSN/PRSS2/HLA-A/SERPINB6/ITGAL/ARHGAP9/DOK3/AGPAT2/CRISPLD2/S100A11/LAIR1/PYCARD/CTSB/PIGR/GSTP1/LILRB2…
REACTOME_REGULATION_OF_INSULIN_LIKE_GROWTH_FACTOR_IGF_TRANSPORT_AND_UPTAKE_BY_INSULIN_LIKE_GROWTH_FACTOR_BINDING_PROTEINS_IGFBPS	REACTOME_REGULATION_OF_INSULIN_LIKE_GROWTH_FACTOR_IGF_TRANSPORT_AND_UPTAKE_BY_INSULIN_LIKE_GROWTH_FACTOR_BINDING_PROTEINS_IGFBPS	REACTOME_REGULATION_OF_INSULIN_LIKE_GROWTH_FACTOR_IGF_TRANSPORT_AND_UPTAKE_BY_INSULIN_LIKE_GROWTH_FACTOR_BINDING_PROTEINS_IGFBPS	102	0.663145	2.94066	1e-10	2.11926e-09	1.28732e-09	1414	tags=43%, list=10%, signal=39%	APOE/SPP1/LGALS1/FSTL3/C3/FN1/MXRA8/IGFBP6/CCN1/TIMP1/MMP2/MELTF/MFGE8/TNC/MSLN/APOL1/GZMH/FAM20C/MMP1/IGFBP3/LAMB2/CSF1/IL6/GPC3/IGFBP5/FBN1/IGFBP7/TMEM132A/IGFBP4/PNPLA2/BMP4/VGF/SPARCL1/VWA1/PCSK9/CHRDL1/CTSG/SCG2/ANO8/GAS6/VCAN/FSTL1/FAM20A/NUCB1
REACTOME_SIGNALING_BY_INTERLEUKINS	REACTOME_SIGNALING_BY_INTERLEUKINS	REACTOME_SIGNALING_BY_INTERLEUKINS	411	0.462077	2.4229	1e-10	2.11926e-09	1.28732e-09	2781	tags=38%, list=19%, signal=32%	SAA1/FSCN1/TGFB1/ALOX5/FN1/ITGB2/TIMP1/CCL5/DUSP4/MMP9/COL1A2/CCL19/MMP2/CXCL10/ICAM1/SOCS3/PSMB9/BATF/CCL3/CCL4/ANXA1/LCK/ITGAX/IL1RN/FPR1/SOCS1/CSF1R/ITGAM/PTAFR/OSM/HCK/VIM/MAPK11/MMP1/HAVCR2/CSF1/IL32/IL18BP/CCL3L3/CD4/NFKB2/IL6/SERPINB2/LCP1/FYN/MSN/LIF/IL2RB/IL23A/PSMB10/F13A1/IL10RA/CSF3R/CCL2/HMOX1/PIK3CD/CLCF1/IL12RB1/NDN/CD86/CXCL8/CCR1/GSDMD/STAT2/FOS/TWIST1/PSMB8/STX1A/CSF3/SIGIRR/LGA…
REN_ALVEOLAR_RHABDOMYOSARCOMA_DN	REN_ALVEOLAR_RHABDOMYOSARCOMA_DN	REN_ALVEOLAR_RHABDOMYOSARCOMA_DN	406	0.482419	2.52658	1e-10	2.11926e-09	1.28732e-09	2056	tags=33%, list=14%, signal=29%	COL1A1/FSTL3/COL6A2/TGFB1/SPHK1/CD248/THBS2/FN1/IGFBP6/KLF2/CCN1/TIMP1/LY6E/COL6A1/ADAMTS2/PCOLCE/MMP2/LOXL1/RCN3/ARL4C/NNMT/CAVIN1/MMP14/ITGA5/TSPAN4/MFGE8/MRC2/PLAUR/VAT1/HTRA1/EFEMP2/PRRX2/FZD2/PLAU/ANXA1/CLU/ECM1/TIMP2/COL5A1/GNAI2/DPYSL3/PDGFRB/AXL/COPZ2/RABAC1/CAPG/DUSP1/LOXL2/C1S/IGFBP3/CREB3L1/ENG/FXYD5/FKBP10/RAB31/CCN2/TGFB1I1/GSN/COL5A2/FAP/MSN/S100A13/ZYX/TPBG/FBN1/LOX/EFEMP1/IGFBP7/C…
RICKMAN_METASTASIS_DN	RICKMAN_METASTASIS_DN	RICKMAN_METASTASIS_DN	250	0.62144	3.07211	1e-10	2.11926e-09	1.28732e-09	2736	tags=51%, list=19%, signal=42%	TYMP/KRT17/SPI1/SECTM1/FCER1G/PSMB9/NDUFA4L2/GNLY/KRT6A/A4GALT/PRF1/IFI16/SLAMF8/SPRR1B/PHLDA3/SLC16A3/DOK2/PTAFR/S100A16/TAP1/PML/CAPG/MAPK11/GNA15/PKM/TNFSF9/IL18BP/LMNA/RHOG/AHNAK2/GJB3/SFN/TRIM29/DSG3/S100A2/SLC27A3/HRAS/LMF2/CD300LF/GUK1/GAS2L1/ST6GALNAC4/SLC2A1/GBP1/DAPK3/C1orf162/ATP5F1D/LRRC8A/RASSF5/S100A11/S100A14/MYO1G/ADAMTSL4/LCP2/RGS14/RHOV/NLRC5/TRAPPC1/ZAP70/MAPK12/ALDH16A1/TRIR/T…
RICKMAN_METASTASIS_UP	RICKMAN_METASTASIS_UP	RICKMAN_METASTASIS_UP	335	-0.423137	-2.2205	1e-10	2.11926e-09	1.28732e-09	4656	tags=51%, list=32%, signal=36%	RASSF8/EFCAB11/PPM1D/CETN2/SLC16A10/NCL/ZNF75A/HNRNPH1/BBS9/CTCF/GXYLT2/MSH5/CKAP5/ZNF26/FIP1L1/FRZB/ANKRD40/UBFD1/ZNF24/MORN2/PSMD10/CCNB1IP1/TCTN3/ZBTB14/FAM13B/ZNF449/ACVR1B/FAM161A/LMTK2/CYB5RL/RXYLT1/METTL7B/NUP107/ZFP90/ACVR2A/METTL21A/COPS8/UPF3B/NDUFAF7/ABI2/MDM1/PPWD1/TCEAL8/ZNF789/NUDT9/ZNF606/GIGYF2/TMLHE/PMS2/NKAP/ACP1/RBM15/TRIP12/YTHDC1/TMED8/SCFD2/FARP2/IPO8/LCLAT1/DTX4/MTERF2/KAT1…
RICKMAN_TUMOR_DIFFERENTIATED_WELL_VS_POORLY_DN	RICKMAN_TUMOR_DIFFERENTIATED_WELL_VS_POORLY_DN	RICKMAN_TUMOR_DIFFERENTIATED_WELL_VS_POORLY_DN	358	0.399151	2.06312	1e-10	2.11926e-09	1.28732e-09	3505	tags=39%, list=24%, signal=31%	KLK10/KRT17/KRT6B/IGFBP6/S100A8/CAVIN1/TUBB6/EHD2/KRT6A/PLAUR/KLK7/HTRA1/GPR68/HOMER3/SPRR1B/MAFB/ADAM12/KRT16/MMP1/GNA15/KLK11/MAP7D1/METRNL/AHNAK2/RAB31/ULBP2/SFN/TREM1/MRC1/COL5A3/S100A2/RAB38/GAS2L1/SLC2A1/GJB2/KLK8/DAPK3/ZBED2/ITPRIP/IGFL1/TRIM7/EHD1/MCOLN1/SEMA4B/PDPN/TICAM1/RHOV/KRT80/EGLN3/ADM/BMP1/INHBA/PLBD2/SHFL/B3GNT9/LTB4R/PPIC/UPP1/ADAMTS14/C1QTNF6/KCNK6/SLC27A4/TMSB10/CDC37/GIPC1/I…
RODWELL_AGING_KIDNEY_NO_BLOOD_DN	RODWELL_AGING_KIDNEY_NO_BLOOD_DN	RODWELL_AGING_KIDNEY_NO_BLOOD_DN	140	-0.513632	-2.37005	1e-10	2.11926e-09	1.28732e-09	4936	tags=60%, list=34%, signal=40%	C3orf14/PTGR1/RTN4/RHOBTB3/GOT2/ISOC1/FA2H/GATB/PCLO/IMPACT/DELE1/SHANK2/BMP7/MTR/FBXO21/CPEB3/CCNB1IP1/TCTN3/AHCYL1/NAA35/PPFIA1/ATXN7L3B/PRKAA2/HSPA9/ADH5/CLDN8/ARFGEF3/FAM171A1/UAP1/AMT/MTO1/GMNN/CSNK2A1/NNT/ECI2/FAM83F/GSTA4/MPC1/FBXO3/USP9X/LDHB/TMPRSS2/THRB/NEDD4L/CLASP2/PAIP1/ISCA1/ABCA5/CEP70/DHTKD1/TSPAN7/SLK/MMUT/DBT/NDUFS1/PRDX3/PPP2R1B/AUTS2/NUDT7/DSG2/ALDH6A1/UCHL5/KLHL24/CTH/LRRC2/T…
RODWELL_AGING_KIDNEY_NO_BLOOD_UP	RODWELL_AGING_KIDNEY_NO_BLOOD_UP	RODWELL_AGING_KIDNEY_NO_BLOOD_UP	204	0.61748	2.97775	1e-10	2.11926e-09	1.28732e-09	1920	tags=42%, list=13%, signal=37%	FSCN1/COL1A1/AEBP1/C3/C1QC/C1QB/C1QA/SERPING1/ISLR/FN1/TIMP1/CTHRC1/GPNMB/COL1A2/LOXL1/TAGLN/NNMT/CAVIN1/SOCS3/C1R/GGT5/COL3A1/MFGE8/ANXA1/SERPINH1/TNC/MMP11/TIMP2/COL5A1/HOMER3/PHLDA3/SPON1/AXL/PGGHG/CDC42EP1/RARRES1/MYRF/C1S/COL6A3/RAB34/TPSAB1/MMP7/STAB1/MRC1/MSR1/PLK2/MRAS/TPBG/FBN1/CCL2/ANTXR1/COL15A1/LUM/C7/GABRP/PIGR/GABBR1/SPARCL1/PXDN/PPP1R14A/DKK3/VEGFC/INHBA/ANXA2/IFI27L2/RFTN1/MCAM/SS…
RODWELL_AGING_KIDNEY_UP	RODWELL_AGING_KIDNEY_UP	RODWELL_AGING_KIDNEY_UP	457	0.654615	3.47728	1e-10	2.11926e-09	1.28732e-09	2606	tags=54%, list=18%, signal=46%	FSCN1/TYMP/COL1A1/AEBP1/PLAAT4/TYROBP/C1QC/C1QB/C1QA/SERPING1/EMP3/ISLR/COMP/LYZ/HLA-DRB1/ALOX5/CD14/FN1/ADAM8/ITGB2/TIMP1/NKG7/CTHRC1/LY6E/CCL5/HLA-DPA1/HLA-DRA/GPNMB/COL1A2/TNFAIP2/HLA-DQB1/IL4I1/ODF3B/LOXL1/HCST/HLA-F/TAGLN/ARL4C/NNMT/FCER1G/SLC15A3/SOCS3/C1R/HLA-DMA/GGT5/LAPTM5/COL3A1/PSMB9/CXCR4/MFGE8/HLA-DQA1/PPP1R18/SELPLG/CD53/RAC2/BCL2A1/SPON2/TESC/TNC/RGS19/MMP11/GZMA/TIMP2/COL5A1/SLAMF…
ROY_WOUND_BLOOD_VESSEL_UP	ROY_WOUND_BLOOD_VESSEL_UP	ROY_WOUND_BLOOD_VESSEL_UP	49	0.709028	2.68867	1e-10	2.11926e-09	1.28732e-09	1507	tags=53%, list=10%, signal=48%	CCN1/TIMP1/ANGPTL2/COL3A1/POSTN/PLAU/THY1/SULF1/S100A4/ANXA6/MMP1/RAB31/COL5A2/COL5A3/GBP1/LUM/KCNJ8/XAF1/STC1/NRP1/BMP1/HYAL1/CDH5/NID2/VCAN/STOM
ROZANOV_MMP14_TARGETS_UP	ROZANOV_MMP14_TARGETS_UP	ROZANOV_MMP14_TARGETS_UP	248	0.460907	2.27822	1e-10	2.11926e-09	1.28732e-09	2762	tags=42%, list=19%, signal=34%	PLAAT4/HLA-DPB1/COL6A2/PLAAT3/FN1/MDK/HTRA3/COL6A1/PCOLCE/IL4I1/TAGLN/NNMT/IFITM2/ANGPTL2/MMP14/ENO2/HLA-DMA/NXN/EFEMP2/MX1/NCF2/SERPINH1/COL5A1/COL18A1/HLA-DMB/PLXND1/DAPK1/ANXA6/HLA-B/ISG20/MYRF/IL32/APOL3/LGMN/CST7/GMFG/CCN2/HSD11B1/S100A2/HCLS1/IL2RB/PLK2/DDIT4/GJB2/CHST15/PDGFRL/ADA/EFEMP1/IGFBP7/PIK3CD/PYCARD/P3H1/EMILIN2/COL4A2/SLAMF7/AMIGO2/PXDN/COLEC12/PAQR6/PAEP/TRPV4/TIMP3/TMEM45A/C1QT…
RUTELLA_RESPONSE_TO_CSF2RB_AND_IL4_DN	RUTELLA_RESPONSE_TO_CSF2RB_AND_IL4_DN	RUTELLA_RESPONSE_TO_CSF2RB_AND_IL4_DN	315	0.47441	2.40887	1e-10	2.11926e-09	1.28732e-09	2554	tags=37%, list=17%, signal=32%	CFD/TYMP/IFI6/PLAAT4/C3/C1QA/SPHK1/MT2A/IDO1/ALOX5/CD14/CD52/NKG7/CTSL/VSIG4/CXCL10/IFITM2/S100A9/HLA-DQA1/CCL3/SPARC/CD163/PTGDS/C5AR1/TIMP2/FPR1/SLC2A3/TCIRG1/MAFB/LILRB4/CD300A/CTSD/RGS2/CDKN1C/SPOCK1/CALHM2/AQP9/VNN1/SLC43A3/CTSK/MS4A4A/C3AR1/TREM1/FYN/AIF1/HLA-E/DDIT4/CHST15/ITGAL/IGFBP7/CCL2/RPL28/LAIR1/SLC7A7/CTSB/BTN3A3/PSTPIP1/LILRB2/CCR1/CD48/PECAM1/AKR1B1/LY86/MAP4K1/CCDC69/SIGIRR/CYBB…
RUTELLA_RESPONSE_TO_HGF_UP	RUTELLA_RESPONSE_TO_HGF_UP	RUTELLA_RESPONSE_TO_HGF_UP	416	0.409342	2.15248	1e-10	2.11926e-09	1.28732e-09	2542	tags=32%, list=17%, signal=27%	APOE/FSCN1/CCL18/SPP1/RAMP1/IFI6/C3/C1QA/SPHK1/MT2A/IDO1/APOC1/SERPINE1/NKG7/CTSL/MMP9/GPNMB/CCL19/MMP2/VSIG4/CXCL10/HSPB1/SERPINF1/EMILIN1/CCL3/VAT1/CXCL9/SPARC/CCL13/CHI3L1/PTGDS/TIMP2/ACP5/SLAMF8/TNFAIP6/TCIRG1/CCL8/LILRB4/CTSD/ADAM12/RARRES1/LYPD3/C1S/CALHM2/SYNGR3/TNFRSF4/AQP9/VNN1/SLC43A3/CTSK/C3AR1/HSD11B1/RAB38/NECTIN2/CHST15/TGM2/CYP1B1/CCL2/LAIR1/DUSP5/CTSB/SLAMF7/BTN3A3/PSTPIP1/CCR1/GA…
RUTELLA_RESPONSE_TO_HGF_VS_CSF2RB_AND_IL4_UP	RUTELLA_RESPONSE_TO_HGF_VS_CSF2RB_AND_IL4_UP	RUTELLA_RESPONSE_TO_HGF_VS_CSF2RB_AND_IL4_UP	408	0.465212	2.43543	1e-10	2.11926e-09	1.28732e-09	1869	tags=30%, list=13%, signal=27%	APOE/CCL18/SPP1/CFD/TYMP/IFI6/PLAAT4/C3/C1QA/SPHK1/MT2A/IDO1/APOC1/SERPINE1/ALOX5/CD14/CD52/NKG7/CTSL/MMP9/GPNMB/MMP2/VSIG4/CXCL10/IFITM2/S100A9/EMILIN1/HLA-DQA1/CCL3/VAT1/CXCL9/SPARC/CD163/CHI3L1/PTGDS/C5AR1/TIMP2/ACP5/FPR1/SLAMF8/SLC2A3/TNFAIP6/TCIRG1/CCL8/MAFB/LILRB4/CD300A/CTSD/CDKN1C/RARRES1/C1S/CALHM2/AQP9/VNN1/SLC43A3/CTSK/MS4A4A/C3AR1/TREM1/HSD11B1/FYN/AIF1/HLA-E/DDIT4/CHST15/TGM2/ITGAL/C…
SAGIV_CD24_TARGETS_DN	SAGIV_CD24_TARGETS_DN	SAGIV_CD24_TARGETS_DN	45	0.730475	2.70589	1e-10	2.11926e-09	1.28732e-09	2769	tags=76%, list=19%, signal=62%	EMP3/SPHK1/ICAM1/PLAU/ECM1/HOMER3/EPHB6/ISG20/ULBP2/PDGFB/PLPPR2/RELB/LAT2/FOXD1/HSPB8/CST6/DUSP5/CXCL8/BIK/CAV1/UROD/MCAM/OASL/NAGK/N4BP3/GEM/PPP1R15A/TRIM8/TRAFD1/ATF3/RNF25/KLHL22/CDKN1A/CHAC1
SALVADOR_MARTIN_PEDIATRIC_TBD_ANTI_TNF_THERAPY_NONRESPONDER_POST_TREATMENT_UP	SALVADOR_MARTIN_PEDIATRIC_TBD_ANTI_TNF_THERAPY_NONRESPONDER_POST_TREATMENT_UP	SALVADOR_MARTIN_PEDIATRIC_TBD_ANTI_TNF_THERAPY_NONRESPONDER_POST_TREATMENT_UP	22	0.849662	2.65787	1e-10	2.11926e-09	1.28732e-09	1454	tags=77%, list=10%, signal=70%	TYMP/PLAAT4/SERPING1/SECTM1/ODF3B/HLA-C/UBE2L6/GZMA/APOL2/IRF1/GBP5/RHBDF2/GBP1/GBP2/FCGR1A/IL1B/BATF2
SANA_RESPONSE_TO_IFNG_UP	SANA_RESPONSE_TO_IFNG_UP	SANA_RESPONSE_TO_IFNG_UP	73	0.773048	3.17938	1e-10	2.11926e-09	1.28732e-09	1598	tags=67%, list=11%, signal=60%	BST2/PLAAT4/SERPING1/CD74/HLA-DRB5/IDO1/VAMP5/HLA-DRB1/HLA-DPA1/HLA-DQB1/CXCL10/HLA-DMA/OAS2/HLA-DQA1/HLA-C/UBE2L6/WARS1/MX1/CXCL9/GBP4/APOL1/CX3CL1/UBD/HLA-B/C1S/APOL4/APOL2/IL18BP/APOL3/IFI35/HLA-A/IL23A/CD274/HLA-E/GBP1/CFH/CXCL11/ETV7/LGALS9/IFI44L/NLRC5/SAMD9L/RAC3/TRIM22/MMP25/LGALS3BP/BATF2/GIMAP7/STAT1
SANA_TNF_SIGNALING_UP	SANA_TNF_SIGNALING_UP	SANA_TNF_SIGNALING_UP	83	0.623596	2.63705	1e-10	2.11926e-09	1.28732e-09	2491	tags=57%, list=17%, signal=47%	BST2/SERPINE1/CTHRC1/TNFAIP2/CXCL10/ICAM1/SLC15A3/OAS2/HLA-C/MX1/APOL1/CX3CL1/CCL8/UBD/HLA-B/C1S/CSF1/IL32/APOL3/HLA-A/HLA-E/PDGFRL/GBP1/CXCL11/CCL2/OAS3/C1QTNF1/CXCL8/LGALS9/IFI44L/INHBA/SAMD9L/NFKBIA/RAC3/RHOB/IFIT1/LGALS3BP/DRAM1/TLR2/TNIP1/LAMB3/TAPBP/VCAM1/MX2/BIRC3/PARP14/SAMHD1
SANSOM_APC_TARGETS_DN	SANSOM_APC_TARGETS_DN	SANSOM_APC_TARGETS_DN	326	0.463063	2.35415	1e-10	2.11926e-09	1.28732e-09	2367	tags=38%, list=16%, signal=33%	TYROBP/C1QC/TGFB1/IDO1/VAMP5/CCL21/ITGB2/CD52/CCL5/PCOLCE/IL4I1/GGT5/LAPTM5/LSP1/SELPLG/CD53/DPT/RAC2/CD7/LTBP4/COX7A1/CXCL13/ITGAX/GZMA/ACP5/HLA-DMB/CX3CL1/CD3D/CTSW/CRAT/FMNL1/CD79A/GPSM3/ANXA6/RGS2/SRGN/PLEKHO1/SOX18/REG1A/CORO1A/CST7/IRF1/CD82/BASP1/S100A13/IL2RB/CD2/HLA-E/CD8A/ZNF467/CD79B/ITGAL/LAT2/CIDEC/PIK3CD/SIPA1/RBP4/CCL25/ARHGDIB/IL12RB1/HIC1/BMP4/LYL1/CD48/ITGA3/MLPH/ABCD1/GPX4/CD70…
SATO_SILENCED_BY_METHYLATION_IN_PANCREATIC_CANCER_1	SATO_SILENCED_BY_METHYLATION_IN_PANCREATIC_CANCER_1	SATO_SILENCED_BY_METHYLATION_IN_PANCREATIC_CANCER_1	342	0.552553	2.82852	1e-10	2.11926e-09	1.28732e-09	2148	tags=40%, list=15%, signal=35%	BST2/KLK10/SAA1/FSCN1/IFI6/C3/CRABP2/CD74/SERPINE1/ADAM8/CD52/CCL5/CCL19/TNNT1/RCN3/SERPINF1/CLEC11A/ICAM1/UCHL1/LAPTM5/MRC2/CCL3/PLAUR/DEPP1/RAC2/EFEMP2/TACSTD2/MX1/CCL4/SPARC/CHI3L1/COX7A1/LCK/TRPV2/IRF7/GYPC/CX3CL1/CLDN5/DAPK1/SPON1/COPZ2/PML/LDOC1/CDKN1C/HLA-B/ISG20/KRT7/LYPD3/LTB/IGFBP3/COL6A3/CSF1/IL32/KLK11/GMFG/RAB31/NFKB2/ULBP2/SFN/HBA1/HLA-G/CIITA/LRRC32/NRGN/S100A2/SLC12A4/RAB38/CLIP3/…
SCHLOSSER_MYC_TARGETS_REPRESSED_BY_SERUM	SCHLOSSER_MYC_TARGETS_REPRESSED_BY_SERUM	SCHLOSSER_MYC_TARGETS_REPRESSED_BY_SERUM	156	-0.549184	-2.58374	1e-10	2.11926e-09	1.28732e-09	3580	tags=54%, list=24%, signal=41%	TIAL1/IARS1/FAM120A/ETF1/ZNF330/SLC25A17/ACP1/EIF2S1/ZBTB11/EIF3A/HK2/SMN1/HPRT1/EI24/DDX1/LDHB/ACTL6A/UBE2N/RNF114/USP10/NOLC1/CCT8/PUM3/HDAC2/HSPE1/IARS2/ISCA1/DCUN1D4/PSMG1/IPO5/OTUD4/NUP153/NUFIP1/TMX1/SMARCC1/TCERG1/EPRS1/ALG8/SRSF1/UBA2/FASTKD2/ADSS2/C12orf29/EEF1E1/MRPL3/DDX10/DIMT1/PNO1/TGDS/COPS2/PTGES3/COX11/WRN/NAE1/TOMM20/RABGGTB/XPOT/ZZZ3/DARS1/UBE2K/EMC2/DNAJC2/API5/G3BP2/HSPD1/ZC3H…
SCHUETZ_BREAST_CANCER_DUCTAL_INVASIVE_UP	SCHUETZ_BREAST_CANCER_DUCTAL_INVASIVE_UP	SCHUETZ_BREAST_CANCER_DUCTAL_INVASIVE_UP	344	0.71248	3.6505	1e-10	2.11926e-09	1.28732e-09	1554	tags=51%, list=11%, signal=47%	APOE/BGN/COL1A1/AEBP1/LGALS1/TYROBP/HLA-DPB1/FBLN2/C1QB/C1QA/SERPING1/CD74/COL6A2/EMP3/SPHK1/ISLR/COMP/CAVIN3/THBS2/COL10A1/HLA-DRB1/ALOX5/GAS1/FN1/MXRA8/CCN1/CCL5/HLA-DPA1/HLA-DRA/GPNMB/COL6A1/COL1A2/HLA-DQB2/HLA-DQB1/MMP2/LOXL1/ARL4C/SERPINF1/NNMT/CLEC11A/CAVIN1/ANGPTL2/FCER1G/TUBB6/RARRES2/OLFML2B/C1R/HLA-DMA/LAPTM5/COL3A1/POSTN/PSMB9/MRC2/HLA-DQA1/PLAUR/CD53/HTRA1/EFEMP2/FZD2/SPON2/PLAU/ANXA1…
SEIDEN_ONCOGENESIS_BY_MET	SEIDEN_ONCOGENESIS_BY_MET	SEIDEN_ONCOGENESIS_BY_MET	89	-0.664218	-2.86639	1e-10	2.11926e-09	1.28732e-09	3101	tags=70%, list=21%, signal=55%	RRM1/YME1L1/RTCA/SMN1/EIF5/TASOR2/SEC23A/NSA2/C6orf62/HNRNPA3/ARHGEF12/TSPAN8/HAT1/UGDH/CCT6A/F2RL1/MBNL1/GRSF1/TMX1/MMADHC/TCERG1/ADAM9/SH3BGRL/NPM1/CSDE1/UBA2/SUB1/MBIP/SRP72/NCKAP1/EPS8/STK26/CAPZA1/PTEN/PDE8A/SELENOF/RSL24D1/TAF1D/SERBP1/TRAM1/GLS/AASDHPPT/PAPOLA/CDK1/COMMD8/NIPSNAP2/ITGA6/PPP1CB/HIGD1A/CD46/SCP2/PNRC2/IPO7/PLOD2/TMEM123/CERS6/SLC25A24/DPM1/TCEA1/MSMO1/LYPLA1/EREG
SENGUPTA_EBNA1_ANTICORRELATED	SENGUPTA_EBNA1_ANTICORRELATED	SENGUPTA_EBNA1_ANTICORRELATED	129	0.524413	2.38115	1e-10	2.11926e-09	1.28732e-09	4160	tags=57%, list=28%, signal=41%	PLAAT3/HLA-F/ARHGAP4/GADD45B/FMNL1/TNFRSF18/PLEKHF1/SYDE1/HLA-A/RASAL3/PLK3/PITX1/EHD1/MARCHF2/ARHGEF1/SREBF1/RASA3/NLRC5/SHFL/SFXN3/CD247/STARD3/LIMS2/EML3/SIGLEC7/WDR81/ZBTB17/CHRNB1/AURKAIP1/CCM2/TFEB/BORCS6/CTLA4/FGD2/STK10/SYT11/TECPR1/MAP2K3/CTNS/SLC39A3/SPAG7/TMEM102/SLC25A28/TP53I13/LRCH4/NSUN5/PWWP2B/EPN2/COTL1/PPP1R9B/ATP6V0E1/TNFSF14/ZDHHC14/SIDT2/TRAF3IP3/PPARD/KCNAB2/WBP1L/RAPGEF1/GA…
SENGUPTA_NASOPHARYNGEAL_CARCINOMA_WITH_LMP1_UP	SENGUPTA_NASOPHARYNGEAL_CARCINOMA_WITH_LMP1_UP	SENGUPTA_NASOPHARYNGEAL_CARCINOMA_WITH_LMP1_UP	356	-0.435858	-2.29878	1e-10	2.11926e-09	1.28732e-09	2895	tags=44%, list=20%, signal=36%	DDX17/NKTR/USP37/PITPNB/RBM25/KRAS/MIB1/SLC7A11/UGT8/QSER1/SNCAIP/TTC14/SETD9/MCTP2/PSME4/ZC3H11A/HBS1L/LYAR/CEP295/PLSCR1/RBBP4/MMP10/DMD/DESI2/TNFRSF11A/DYRK2/ZNF678/NAMPT/FNDC3B/PRKD3/TRNT1/CCL15/HELLS/G2E3/FAM126B/SLC44A5/MBNL1/RBM26/FAM98B/MEST/SREK1/RAP2A/LACTB2/GXYLT1/DNAJC21/FMNL2/WDFY1/ASPM/NEDD1/CEP290/EPRS1/THAP6/MYO6/ZNF277/ESCO2/SPAG9/SMC3/LUC7L3/DNAJC3/TRPA1/LPGAT1/TC2N/SLC25A33/PTA…
SERVITJA_ISLET_HNF1A_TARGETS_UP	SERVITJA_ISLET_HNF1A_TARGETS_UP	SERVITJA_ISLET_HNF1A_TARGETS_UP	141	0.675527	3.09781	1e-10	2.11926e-09	1.28732e-09	1268	tags=49%, list=9%, signal=45%	APOE/BGN/AEBP1/LGALS1/C1QC/C1QB/LYZ/THBS2/ITGB2/COL6A1/PCOLCE/TNFAIP2/MMP14/UCHL1/SLC15A3/LAPTM5/COL3A1/POSTN/HLA-DQA1/SNCG/DPT/SCARF2/HTRA1/EFEMP2/ANXA1/SERPINH1/RNASE1/THY1/CXCL13/GBP4/TIMP2/COL18A1/TGFB3/PLXND1/VIM/CAPG/BLVRB/CYBA/HLA-B/C1S/PMP22/DNM1/CSF1/MS4A4A/IFITM3/EGR2/COL5A2/MSN/RAB38/TGM2/FBN1/CYP1B1/EFEMP1/CCL2/ARHGDIB/NTM/SPARCL1/DKK3/EGR3/SCARA3/ANXA2/ITGA7/AKAP12/MCAM/CPLX1/SNAI2/I…
SHEDDEN_LUNG_CANCER_POOR_SURVIVAL_A6	SHEDDEN_LUNG_CANCER_POOR_SURVIVAL_A6	SHEDDEN_LUNG_CANCER_POOR_SURVIVAL_A6	435	-0.363815	-1.96607	1e-10	2.11926e-09	1.28732e-09	4696	tags=50%, list=32%, signal=35%	FANCI/TFDP1/CHRNA5/GABPB1/RFC4/WDR76/CDC6/SRD5A1/EZH2/VRK2/HMGB2/HDGFL3/PSME3/SNRPA1/PDCD2/GINS2/GNAI3/PCNA/KIF18A/FIP1L1/ACTR3/MELK/NSD2/AP2B1/ZNF248/DLGAP5/CDC25A/NETO2/POLE2/CENPA/SNX6/MCM4/RRM2/DTL/CDC25C/WDHD1/NEMP1/PHTF2/PPFIA1/GSS/MTPAP/ESM1/DSP/NUSAP1/BUB1/TCP1/PRIM2/PRKAA2/ZWILCH/ZWINT/VANGL1/MEMO1/FBXO11/KIF4A/CDYL/PSAT1/CEP55/ERO1A/ACP1/MPHOSPH9/MTCH2/PCLAF/ARPP19/KIF14/YME1L1/HK2/RTCA…
SHEN_SMARCA2_TARGETS_UP	SHEN_SMARCA2_TARGETS_UP	SHEN_SMARCA2_TARGETS_UP	427	-0.602499	-3.24523	1e-10	2.11926e-09	1.28732e-09	4309	tags=71%, list=29%, signal=52%	HMG20A/ZC3H13/RSRC2/LSM14A/SCFD1/PDCL3/SCAPER/H2AZ2/NFU1/UBE2G1/UNC50/TUBGCP3/SKP1/RAB14/HERC2/FBXW11/ZC3H7A/CHMP5/NDFIP1/HNRNPH2/CREG1/SPTLC1/SERINC1/MARF1/NCOR1/SLC25A12/CDC23/TFCP2/CALCOCO2/TOR1AIP1/COPS4/UPF2/MED7/RBM48/CCDC90B/BBIP1/COPS8/UPF3B/TANK/WDFY3/UBR2/PRKAR1A/PEX19/AKTIP/TMEM14A/HTATSF1/EIF2AK2/FBXO11/PSMC6/RDH14/ZFAND6/RPRD1A/PPWD1/NFYB/ITSN2/SOCS6/MTO1/PPP2R5C/CTR9/REV1/PDHB/WDR11…
SMID_BREAST_CANCER_NORMAL_LIKE_UP	SMID_BREAST_CANCER_NORMAL_LIKE_UP	SMID_BREAST_CANCER_NORMAL_LIKE_UP	428	0.574269	3.02471	1e-10	2.11926e-09	1.28732e-09	2886	tags=51%, list=20%, signal=42%	SAA1/C3/SERPING1/CD74/LYZ/VAMP5/HLA-DRB1/FABP4/CCL21/CD52/NKG7/CCL5/HLA-DPA1/HLA-DRA/PLA2G2A/CCL19/HLA-DQB1/ARL4C/EMILIN1/ARHGAP4/C1R/GGT5/FOLR2/CD37/KLK7/DEPP1/DPT/RAC2/TESC/CD7/SRPX/CHI3L1/PRF1/PTGDS/CLU/LCK/CXCL13/IFI16/GZMA/ACTA2/COL18A1/CNN1/CLDN5/CD3D/CTSW/DOK2/MZB1/CRYAB/FMNL1/CD79A/SRGN/CDKN1C/AOC3/ISG20/PLEKHO1/C1S/LTB/MFAP4/LST1/CORO1A/CD4/GMFG/SIGLEC1/DES/ACKR1/THEMIS2/DCN/CIITA/IL6/MR…
SMID_BREAST_CANCER_RELAPSE_IN_BONE_DN	SMID_BREAST_CANCER_RELAPSE_IN_BONE_DN	SMID_BREAST_CANCER_RELAPSE_IN_BONE_DN	267	0.434731	2.16686	1e-10	2.11926e-09	1.28732e-09	1300	tags=26%, list=9%, signal=24%	KLK10/FSCN1/BGN/KRT17/KRT6B/KLK6/CD52/FLNA/HLA-DQB2/PI3/MARCO/ARL4C/S100A8/S100A9/MMP14/UCHL1/CXCR4/MFGE8/NDUFA4L2/KRT6A/KLK7/RAC2/WARS1/IFI16/MSLN/SLC2A3/SLC16A3/CRYAB/CDKN2A/CYBA/RARRES1/KRT16/TUBB2A/FOXC1/IL32/MMP7/GJB3/SLC43A3/HLA-G/TRIM29/SERPINB2/RUNX3/S100A2/FYN/LMO4/MAGEA3/PRELP/MRAS/GBP1/L1CAM/CA9/NPTX2/COL4A2/GABRP/CXCL8/TUBB2B/PDPN/FNDC4/MAP4K1/CHST3/ACTG2/BMP1/TMEM45A/AQP5/HPCAL1/SLPI…
SMIRNOV_CIRCULATING_ENDOTHELIOCYTES_IN_CANCER_UP	SMIRNOV_CIRCULATING_ENDOTHELIOCYTES_IN_CANCER_UP	SMIRNOV_CIRCULATING_ENDOTHELIOCYTES_IN_CANCER_UP	154	0.581239	2.7007	1e-10	2.11926e-09	1.28732e-09	2781	tags=51%, list=19%, signal=42%	TGFB1/SPHK1/ALOX5/CD14/CTSL/DUSP4/PDLIM7/MARCO/BLVRA/PLAU/SPARC/NCF2/CHI3L1/CLU/C5AR1/TIMP2/FPR1/SLC2A3/HCK/GNA15/PMP22/IGFBP3/SYNGR3/ENG/RGS16/AQP9/FCGR2A/HSPA6/C3AR1/SERPINB2/COL7A1/TIE1/TNS1/CYP1B1/CEBPB/HMOX1/CTSB/CXCL8/CCR1/PFKFB3/DKK3/ADM/SLA/MCAM/CDA/RARA/EGR1/PTGES/SMARCD3/ULK1/QSOX1/TLR2/BCAT1/GM2A/THBD/CD93/FBP1/PPBP/MAFF/H2AC8/IL21R/CSF2RA/DSE/BHLHE40/ADAP2/NBL1/RGS1/RGS3/ADGRE2/CXCR1/…
SWEET_LUNG_CANCER_KRAS_DN	SWEET_LUNG_CANCER_KRAS_DN	SWEET_LUNG_CANCER_KRAS_DN	358	0.464241	2.39955	1e-10	2.11926e-09	1.28732e-09	1949	tags=32%, list=13%, signal=29%	CFD/COL1A1/C3/SERPING1/COL6A2/GPX3/CAVIN3/IGFBP6/KLF2/CCN1/CCL21/COL1A2/G0S2/LOXL1/TAGLN/S100A8/CAVIN1/S100A9/ANGPTL2/RARRES2/COL3A1/POSTN/CXCR4/MGP/DPT/SPARC/MYL9/LTBP4/COX7A1/GBP4/GADD45B/MSLN/ACTA2/TUBA1A/CLDN5/MFAP2/PDGFRB/SPOCK2/HCK/IFIT3/RGS2/SRGN/CDKN1C/DUSP1/PMP22/LTB/DNM1/VWF/ENG/MAP7D1/SEMA7A/GMFG/CRIP1/MS4A4A/DCN/IFITM3/GSN/HSD11B1/STAB1/GPC3/FYN/PSMB10/HOPX/TIE1/IGFBP5/LOX/CIDEC/CFH/A…
SYSTEMIC_LUPUS_ERYTHEMATOSUS	SYSTEMIC_LUPUS_ERYTHEMATOSUS	SYSTEMIC_LUPUS_ERYTHEMATOSUS	102	0.613652	2.72119	1e-10	2.11926e-09	1.28732e-09	2495	tags=41%, list=17%, signal=34%	C3/HLA-DPB1/C1QC/C1QB/C1QA/HLA-DRB5/HLA-DRB1/HLA-DPA1/HLA-DRA/HLA-DQB1/FCGR3A/HLA-DQA2/C1R/HLA-DMA/HLA-DOA/HLA-DQA1/HLA-DMB/C1S/FCGR2A/C7/CD86/FCGR2B/ACTN1/FCGR3B/CTSG/HLA-DOB/CD40/FCGR1A/C8G/H2BC12/H3C4/H2BC11/H2AX/H2AC8/H2AW/H4C8/TRIM21/H2BC21/H3-5/IFNG/TNF/H2BC9
TAKEDA_TARGETS_OF_NUP98_HOXA9_FUSION_10D_DN	TAKEDA_TARGETS_OF_NUP98_HOXA9_FUSION_10D_DN	TAKEDA_TARGETS_OF_NUP98_HOXA9_FUSION_10D_DN	125	0.566337	2.55018	1e-10	2.11926e-09	1.28732e-09	1973	tags=40%, list=13%, signal=35%	APOE/CCL18/C1QC/C1QB/C1QA/TREM2/KLF2/MMP9/GPNMB/SERPINF1/OLFML2B/CCL3/TACSTD2/CCL4/SRPX/RNASE1/CCL13/CHI3L1/C5AR1/ACP5/TCN1/SLAMF8/RARRES1/MMP1/LGMN/CST7/STAB1/FPR3/F13A1/CTSB/NRP1/S100P/MMP12/PLA2G7/SLPI/FJX1/IL1R1/ADGRG3/S100B/RASSF4/RGCC/NRP2/RAB42/CHIT1/CLEC5A/HS3ST2/A2M/SGK1/PPBP/MAF
TAKEDA_TARGETS_OF_NUP98_HOXA9_FUSION_8D_DN	TAKEDA_TARGETS_OF_NUP98_HOXA9_FUSION_8D_DN	TAKEDA_TARGETS_OF_NUP98_HOXA9_FUSION_8D_DN	176	0.478251	2.25424	1e-10	2.11926e-09	1.28732e-09	2569	tags=40%, list=17%, signal=34%	C1QC/C1QB/C1QA/ALOX5/CD14/KLF2/MMP9/GPNMB/MARCO/S100A9/MMP14/HLA-DQA1/HTRA1/SRPX/NCF2/CD163/RNASE1/CHI3L1/CLU/C5AR1/HK3/FPR1/SLAMF8/ITGAM/SLC11A1/MMP1/LGMN/CST7/HSD11B1/MRC1/GJA4/FPR3/ANTXR1/SLC7A7/CTSB/COLEC12/FCGR2B/NRP1/LCP2/CYBB/S100P/CST1/MMP12/PLA2G7/SLPI/FCN1/ADGRG3/BCL6/S100B/GLIPR2/CYTL1/HVCN1/ST6GALNAC5/CLEC5A/PLXDC2/SLC28A3/SGK1/CLEC7A/CLEC4A/PPBP/MAF/PYGL/IL3RA/S100A12/ETS1/IL1R2/FYB1…
TARTE_PLASMA_CELL_VS_PLASMABLAST_UP	TARTE_PLASMA_CELL_VS_PLASMABLAST_UP	TARTE_PLASMA_CELL_VS_PLASMABLAST_UP	310	0.56612	2.86664	1e-10	2.11926e-09	1.28732e-09	2101	tags=42%, list=14%, signal=36%	APOE/FSCN1/COL1A1/AEBP1/CRABP2/SERPING1/GPX3/LYZ/APOC1/MDK/ADAM8/CTSL/MMP9/GPNMB/PCOLCE/HLA-DQB2/TNFAIP2/HLA-F/HSPB1/S100A8/S100A9/FCER1G/ALOX5AP/ENO2/CALB2/KRT6A/HLA-DQA1/CDR2L/FOSB/MX1/RNASE1/TNC/COL11A1/PTGDS/CLU/ITGAX/GZMA/TGFB3/CD3D/FGR/DAPK1/GPC1/CRYAB/CD3E/RGS2/CYBA/HLA-B/DUSP1/GMPR/C1S/REG1A/SPRR2A/CSF1/LST1/LGMN/NFKB2/HBA1/IFITM3/HOXB2/STXBP1/PALM/SERPINB6/RELB/FBN1/IDUA/RPL28/IGFBP4/BMP…
TONKS_TARGETS_OF_RUNX1_RUNX1T1_FUSION_HSC_DN	TONKS_TARGETS_OF_RUNX1_RUNX1T1_FUSION_HSC_DN	TONKS_TARGETS_OF_RUNX1_RUNX1T1_FUSION_HSC_DN	171	0.569741	2.6816	1e-10	2.11926e-09	1.28732e-09	1714	tags=38%, list=12%, signal=34%	RAMP1/LGALS1/TYROBP/CD52/NKG7/SPI1/MMP2/S100A9/ALOX5AP/LAPTM5/CXCR4/SELPLG/TESC/IL1RN/SOCS1/SLC16A3/DOK2/S100A4/CAPG/GMPR/PMP22/LTB/CSF1/LST1/CST7/SASH3/SLC43A3/FCGR2A/HBA1/CD82/STAB1/RUNX3/ITGAL/IGFBP5/LAT2/CYP1B1/IL10RA/CCL2/AQP3/IGFBP4/CD48/NCF4/LCP2/RGS14/MGAT1/EGR3/CYBB/TIMP3/ACTN1/CSF2RB/SLA/CTSG/JUND/RBM38/SMOX/RARA/FADS2/DUSP10/C15orf39/S100B/HBB/ADCY7/CCR7/RASSF2/EXOSC4
TOYOTA_TARGETS_OF_MIR34B_AND_MIR34C	TOYOTA_TARGETS_OF_MIR34B_AND_MIR34C	TOYOTA_TARGETS_OF_MIR34B_AND_MIR34C	431	-0.413335	-2.22874	1e-10	2.11926e-09	1.28732e-09	4826	tags=50%, list=33%, signal=34%	C6orf89/AFG3L2/CCDC93/TCF7L2/MTG2/SAP30L/SMAD2/BFAR/TFDP1/PRRG4/ARL13B/GALNT11/NECAP1/DCTN5/SOGA1/FUT10/ZNF202/MNS1/DCAF1/GPR157/PSME3/CEP152/PPARGC1B/CEP85/MSH5/CDCA2/ZNF551/FIP1L1/MDM4/ZC3H13/MELK/POLD3/MPHOSPH8/NSD2/TEF/POP1/CDC25A/TUBGCP3/ZNF273/MCU/CENPA/PCBD2/RRM2/TMED4/DTL/UNG/TRA2A/NCOR1/SYNE2/PHTF2/PTP4A2/PPFIA1/RAPGEF6/CENPJ/NUSAP1/UPF2/RIOK1/KAT7/MIEF1/MMS22L/GRK3/VTI1A/SPDYE3/RTKN2/TN…
TURASHVILI_BREAST_LOBULAR_CARCINOMA_VS_DUCTAL_NORMAL_UP	TURASHVILI_BREAST_LOBULAR_CARCINOMA_VS_DUCTAL_NORMAL_UP	TURASHVILI_BREAST_LOBULAR_CARCINOMA_VS_DUCTAL_NORMAL_UP	66	0.71761	2.89098	1e-10	2.11926e-09	1.28732e-09	1974	tags=64%, list=13%, signal=55%	SFRP2/BGN/COL1A1/AEBP1/COMP/LYZ/THBS2/FN1/CTHRC1/COL1A2/COL3A1/POSTN/CXCR4/SPARC/THY1/COL11A1/C5AR1/COL5A1/SULF1/ADAM12/COL6A3/FNDC1/PRRX1/CILP/HSPA6/COL5A2/TIE1/FBN1/LOX/IFI44/INHBA/CCN4/VCAN/COL12A1/MXRA5/TAGAP/COL8A1/LRRC15/CD69/GPX8/WIPF1/ASPN
TURASHVILI_BREAST_LOBULAR_CARCINOMA_VS_LOBULAR_NORMAL_DN	TURASHVILI_BREAST_LOBULAR_CARCINOMA_VS_LOBULAR_NORMAL_DN	TURASHVILI_BREAST_LOBULAR_CARCINOMA_VS_LOBULAR_NORMAL_DN	72	0.741671	3.02673	1e-10	2.11926e-09	1.28732e-09	1505	tags=60%, list=10%, signal=54%	SFRP2/SPP1/BGN/COL1A1/AEBP1/COMP/LYZ/THBS2/COL10A1/FN1/CTHRC1/COL1A2/MMP2/SFRP4/COL3A1/POSTN/CXCR4/SRPX/COL11A1/MMP11/C5AR1/COL5A1/ADAM12/COL6A3/FNDC1/PRRX1/COL5A2/THBS4/FBN1/LOX/TMEM119/COL4A2/BTN3A3/IFI44/LCP2/RFTN1/CCN4/VCAN/COL12A1/MXRA5/TAGAP/COL8A1/LRRC15
VART_KSHV_INFECTION_ANGIOGENIC_MARKERS_UP	VART_KSHV_INFECTION_ANGIOGENIC_MARKERS_UP	VART_KSHV_INFECTION_ANGIOGENIC_MARKERS_UP	146	0.62551	2.87735	1e-10	2.11926e-09	1.28732e-09	2094	tags=41%, list=14%, signal=36%	SFRP2/SPP1/TGFB1/SPHK1/THBS2/CCN1/TIMP1/CCL5/MMP9/TNFAIP2/MMP2/TNNT1/CXCL10/SERPINF1/ANGPTL2/SFRP4/EGFL7/CXCR4/PLAUR/PLAU/CXCL9/SPARC/TIMP2/COL18A1/TGFB3/MMP1/ENG/IL6/STAB1/PDGFB/TIE1/RAMP3/MMP19/WNT10A/CXCL11/HMOX1/COL15A1/COL4A2/PECAM1/NRP1/VEGFC/NPR1/TIMP3/ADM/CCR5/PLAT/FGFR1/IL1B/DLL1/JAG2/ROBO4/NRP2/SH2D2A/OSMR/WNT2/FLT4/S1PR1/CXCL12/GRB7/TNNI3
VECCHI_GASTRIC_CANCER_ADVANCED_VS_EARLY_UP	VECCHI_GASTRIC_CANCER_ADVANCED_VS_EARLY_UP	VECCHI_GASTRIC_CANCER_ADVANCED_VS_EARLY_UP	167	0.675315	3.16995	1e-10	2.11926e-09	1.28732e-09	1871	tags=51%, list=13%, signal=45%	SFRP2/SPP1/BGN/APOC1/THBS2/COL10A1/ALOX5/GAS1/FN1/CTHRC1/GPNMB/ADAMTS2/COL1A2/HLA-DQB1/ARL4C/SFRP4/NXN/MGP/PLAU/GFPT2/SPARC/CD163/COL11A1/IER5L/MMP11/SLC2A3/TNFAIP6/SULF1/MAFB/AXL/ADAM12/CHST11/RARRES1/HAVCR2/SPOCK1/IGFBP3/FNDC1/PRRX1/CMTM3/PCED1B/RAB31/C3AR1/IL6/COL5A2/FAP/MSR1/PRELP/GLIS2/THBS4/FBN1/CYP1B1/LOX/EFEMP1/TMEM132A/CAV2/ANTXR1/COL15A1/NTM/AMIGO2/TWIST1/LTBP2/TIMP3/INHBA/TMEM45A/TAFA5…
VERHAAK_AML_WITH_NPM1_MUTATED_UP	VERHAAK_AML_WITH_NPM1_MUTATED_UP	VERHAAK_AML_WITH_NPM1_MUTATED_UP	177	0.575039	2.7149	1e-10	2.11926e-09	1.28732e-09	2144	tags=47%, list=15%, signal=41%	TYMP/C1QB/C1QA/CD14/CTSL/TNFAIP2/SECTM1/MMP2/G0S2/FCGR3A/CXCL10/SLC15A3/CCL3/PLAUR/BCL2A1/WARS1/CCL4/CD163/PILRA/CLU/C5AR1/HK3/FPR1/HOMER3/SLC16A3/FGR/TCIRG1/PTAFR/MAFB/HCK/AIM2/CTSD/FOXC1/LMNA/PLEK/AQP9/NFKB2/VNN1/SLC2A6/FCGR2A/C3AR1/IL6/TREM1/HOXB2/SERPINB2/BEX3/HOXB6/BASP1/CHST15/CYP1B1/HMOX1/NINJ1/CD86/LILRB2/CCR1/HOXB5/NCF1/CPVL/FCGR3B/CTSG/NFKBIA/IL1B/VCAN/LILRB1/VNN2/CD300C/LGALS3BP/FCN1/B…
VERHAAK_GLIOBLASTOMA_MESENCHYMAL	VERHAAK_GLIOBLASTOMA_MESENCHYMAL	VERHAAK_GLIOBLASTOMA_MESENCHYMAL	216	0.634773	3.0803	1e-10	2.11926e-09	1.28732e-09	1927	tags=50%, list=13%, signal=45%	TYMP/COL1A1/LGALS1/EMP3/SERPINE1/VAMP5/ALOX5/CD14/IGFBP6/ITGB2/TIMP1/COL1A2/CAVIN1/ITGA5/EHD2/FOLR2/LAPTM5/MRC2/BATF/PLAUR/RAC2/EFEMP2/PLAU/ANXA1/NCF2/CHI3L1/C5AR1/COL5A1/HK3/SLAMF8/ITGAM/SLC16A3/TCIRG1/SLC11A1/MAFB/COPZ2/S100A4/FMNL1/ADAM12/BLVRB/GNA15/ENG/FXYD5/CYTH4/RHOG/CD4/FCGR2A/MS4A4A/THEMIS2/STAB1/LCP1/S100A13/MSR1/FPR3/UCP2/RELB/MYO1F/DOK3/LOX/PLK3/CEBPB/FES/CLCF1/RRAS/S100A11/LAIR1/CTSB…
VERRECCHIA_EARLY_RESPONSE_TO_TGFB1	VERRECCHIA_EARLY_RESPONSE_TO_TGFB1	VERRECCHIA_EARLY_RESPONSE_TO_TGFB1	54	0.682036	2.6468	1e-10	2.11926e-09	1.28732e-09	2124	tags=48%, list=14%, signal=41%	SERPINE1/FN1/ITGB2/TIMP1/COL6A1/COL1A2/MMP14/ICAM1/COL3A1/SPARC/IGFBP3/COL6A3/RHOG/ZYX/IGFBP5/MMP19/ITGA3/TIMP3/PLAT/RHOB/VCAN/ARHGDIA/HSPG2/DVL1/BSG/RHOC
VILIMAS_NOTCH1_TARGETS_UP	VILIMAS_NOTCH1_TARGETS_UP	VILIMAS_NOTCH1_TARGETS_UP	47	0.750699	2.82126	1e-10	2.11926e-09	1.28732e-09	1849	tags=64%, list=13%, signal=56%	CD74/CCL5/ICAM1/BCL2A1/CD7/THY1/NOTCH3/LCK/GZMA/IRF7/CX3CL1/CD3D/TNFRSF18/NFKB2/EGR2/NFATC1/CD2/RELB/IL10RA/CD86/JUNB/ZAP70/NFKBIA/EGR1/CD83/TRAF1/CCR7/DTX1/CD69/CARD11
VIRAL_MYOCARDITIS	VIRAL_MYOCARDITIS	VIRAL_MYOCARDITIS	60	0.70546	2.80692	1e-10	2.11926e-09	1.28732e-09	1212	tags=48%, list=8%, signal=45%	HLA-DPB1/HLA-DRB5/HLA-DRB1/ITGB2/HLA-DPA1/HLA-DRA/HLA-DQB1/HLA-F/HLA-DQA2/ICAM1/HLA-DMA/HLA-DOA/HLA-DQA1/HLA-C/RAC2/PRF1/HLA-DMB/HLA-B/HLA-G/FYN/HLA-A/HLA-E/ITGAL/CD86/CAV1/RAC3/ACTB/HLA-DOB/CD40
WALLACE_PROSTATE_CANCER_RACE_UP	WALLACE_PROSTATE_CANCER_RACE_UP	WALLACE_PROSTATE_CANCER_RACE_UP	274	0.68165	3.41259	1e-10	2.11926e-09	1.28732e-09	2347	tags=59%, list=16%, signal=51%	APOE/ISG15/TYMP/IFI6/HLA-DPB1/C1QB/C1QA/IDO1/LYZ/HLA-DRB1/ITGB2/CD52/NKG7/CCL5/MMP9/HLA-DRA/CCL19/SECTM1/HLA-DQB1/VSIG4/HLA-F/ARL4C/IFITM2/FCER1G/ALOX5AP/LAPTM5/OAS2/PSMB9/CXCR4/IFI27/LSP1/CD37/HLA-DQA1/CD53/RAC2/UBE2L6/BCL2A1/MX1/CCL4/CXCL9/RNASE1/PRF1/PTGDS/CLU/LCK/C5AR1/IFI16/GZMA/SOCS1/APOL1/CNN1/CLDN5/CD3D/CCL8/TAP1/IFIT3/SRGN/HLA-B/ISG20/PLEKHO2/PLEK/CORO1A/RGS16/AHNAK2/IRF1/GMFG/MS4A4A/THE…
WAMUNYOKOLI_OVARIAN_CANCER_GRADES_1_2_UP	WAMUNYOKOLI_OVARIAN_CANCER_GRADES_1_2_UP	WAMUNYOKOLI_OVARIAN_CANCER_GRADES_1_2_UP	139	-0.5424	-2.50689	1e-10	2.11926e-09	1.28732e-09	2871	tags=53%, list=20%, signal=43%	GOLPH3/NUDT15/RALA/SLC39A14/MYO10/ELOVL6/TSPAN8/SEC24A/CLDN23/ATP5MD/SLC39A11/KDELR2/ABHD17C/ARHGAP12/KIAA1841/RASEF/BZW2/FZD5/ERBB3/CEBPG/STXBP5/MYO6/STK39/PDZD8/UNC5CL/CHMP4C/IQGAP2/AGR3/SH3RF1/FRK/TMEM181/RNF128/BRI3BP/PLAC8/C5orf24/MAL2/TNPO1/ECT2/LRRC8B/HINT3/SELENOI/GNPNAT1/TOX3/FNIP2/CPD/CASK/MECOM/CD164/ETNK1/EDEM3/GALNT3/ITGA6/KLF5/HEPH/HIGD1A/ATP8B1/TM9SF3/GALNT7/EPCAM/MAP7/PBLD/ESRP1/A…
WANG_ESOPHAGUS_CANCER_VS_NORMAL_UP	WANG_ESOPHAGUS_CANCER_VS_NORMAL_UP	WANG_ESOPHAGUS_CANCER_VS_NORMAL_UP	119	0.598399	2.6834	1e-10	2.11926e-09	1.28732e-09	2606	tags=55%, list=18%, signal=46%	SERPING1/HLA-DRB5/SERPINE1/FN1/MMP9/FCER1G/SOCS3/C1R/LAPTM5/COL3A1/FOSB/CCL4/SPARC/THY1/ITGAM/DAPK1/TRIB2/SRGN/C1S/IGFBP3/COL6A3/MMP7/AQP9/IFITM3/COL5A2/HLA-A/UCP2/IGFBP7/AGPAT2/LUM/TNFRSF12A/BTN3A3/PNPLA2/MYADM/PECAM1/P3H4/ADGRE5/MMP12/CSF2RB/ARID5A/SFXN3/IRF3/ANXA5/ICAM2/DUSP2/FMOD/NR4A1/CCR7/IFI30/LAMA3/GPRC5B/KCNK1/CD34/PIM2/CREB3/COL9A2/RGS3/CTSH/ATF3/GNB5/TNFRSF1B/PARP14/NOTCH4/BAK1/IFITM1/…
WANG_MLL_TARGETS	WANG_MLL_TARGETS	WANG_MLL_TARGETS	253	0.432947	2.14644	1e-10	2.11926e-09	1.28732e-09	2520	tags=36%, list=17%, signal=31%	SFRP2/COL6A2/ISLR/TREM2/THBS2/COL10A1/FABP4/CD14/IGFBP6/COL6A1/MMP2/G0S2/MMP14/EMILIN1/POSTN/MRC2/MGP/SCARF2/SPON2/CHI3L1/IL1RN/CCDC80/MAFB/CYBA/ZIC2/HOXC6/FOXC1/PLEK/RGS16/OSR2/RAB3IL1/IL6/HSD11B1/HOXB6/SLC27A3/TMEM119/FOXD1/FES/ARHGDIB/SPRR1A/AMIGO2/DPYD/FOXS1/DKK3/EGR3/VEGFC/HOXB5/ADM/HOXC9/CLMP/TWIST2/SLIT3/SMOC1/DLL1/GPX7/GLT8D2/STAT5A/ADH1B/FAM20A/SCEL/LGALS3BP/DUSP2/PTGES/PNMA2/HCAR3/HOXC8…
WANG_SMARCE1_TARGETS_UP	WANG_SMARCE1_TARGETS_UP	WANG_SMARCE1_TARGETS_UP	272	0.461037	2.30328	1e-10	2.11926e-09	1.28732e-09	1694	tags=30%, list=12%, signal=27%	COL1A1/TGFB1/FN1/IGFBP6/CTHRC1/MMP2/TAGLN/SOCS3/COL3A1/POSTN/MGP/WARS1/PRRX2/SRPX/MYL9/CHI3L1/IER5L/TIMP2/ACTA2/COL5A1/SULF1/PLXND1/DPYSL3/MAFB/TRIB2/IFIT3/RARRES1/C1S/SPOCK1/PMP22/COL6A3/FNDC1/PRRX1/PLD3/DCN/GSN/FAP/BEX3/HOXB6/TPBG/GJB2/BCAM/IGFBP5/FIBCD1/CFH/ANTXR1/COL15A1/LUM/SLC22A17/LBH/IGFBP4/AMIGO2/CLEC2B/CD109/MFAP5/DPYD/DACT1/INHBB/JCAD/HOXB5/KRT18/PLAT/IFIT2/CCN4/NID2/VCAN/COL12A1/DLL1/…
WATANABE_COLON_CANCER_MSI_VS_MSS_DN	WATANABE_COLON_CANCER_MSI_VS_MSS_DN	WATANABE_COLON_CANCER_MSI_VS_MSS_DN	65	-0.802399	-3.23924	1e-10	2.11926e-09	1.28732e-09	725	tags=58%, list=5%, signal=56%	ZMYM2/SHROOM4/GPR143/SPINK1/DACH1/CHP2/PCP4/MAP7D2/TMEM106B/REEP1/KRT20/MUC12/WIF1/GNG4/ISX/USP53/SLC39A5/ACSL6/SEMA5A/GPSM2/GRM8/A1CF/TDGF1/CYP2B6/PPP1R14C/FABP1/LY6G6D/RUBCNL/ACE2/CFTR/CDHR1/SLC26A2/CEL/HMGCS2/VAV3/CXCL14/C10orf99/SLC26A3
WEST_ADRENOCORTICAL_TUMOR_DN	WEST_ADRENOCORTICAL_TUMOR_DN	WEST_ADRENOCORTICAL_TUMOR_DN	490	0.484596	2.58768	1e-10	2.11926e-09	1.28732e-09	2789	tags=39%, list=19%, signal=33%	BGN/RAMP1/CFD/AEBP1/C3/SERPING1/MT2A/ISLR/APOC1/CD248/GAS1/IGFBP6/KLF2/LY6E/COL6A1/MMP2/G0S2/TAGLN/IFITM2/CAVIN1/ICAM1/EMILIN1/RARRES2/C1R/GGT5/SFRP4/POSTN/LSP1/FBLN1/MGP/DPT/EFEMP2/SPON2/FOSB/LTBP4/COX7A1/TGFB3/SPON1/AXL/SPOCK2/RARRES1/DUSP1/PLEKHO1/PLEKHO2/GMPR/C1S/MAOB/CALHM2/CREB3L1/LAMB2/CSF1/IL18BP/TPSAB1/IFI35/IRF1/CCDC85B/TMEM204/SYDE1/EPHA2/DCN/LRRC32/STAB1/SHC2/GPC3/PRELP/ZYX/HOPX/TNS1/…
WIELAND_UP_BY_HBV_INFECTION	WIELAND_UP_BY_HBV_INFECTION	WIELAND_UP_BY_HBV_INFECTION	97	0.779796	3.40867	1e-10	2.11926e-09	1.28732e-09	1625	tags=65%, list=11%, signal=58%	PLAAT4/TYROBP/HLA-DPB1/C1QB/CD74/LYZ/HLA-DRB1/CCL5/HLA-DPA1/HLA-DRA/GPNMB/HLA-DQB1/VSIG4/HLA-F/CXCL10/FCER1G/HLA-DMA/LAPTM5/PSMB9/CXCR4/IFI27/CD53/RAC2/UBE2L6/WARS1/CXCL9/IFI16/GZMA/HLA-DMB/CD3D/SRGN/HLA-B/ISG20/APOL3/RAB31/C3AR1/THEMIS2/HLA-A/PSMB10/HLA-E/UCP2/GBP1/IL10RA/PIK3CD/ARHGDIB/SLC7A7/CTSB/BTN3A3/CD48/GABBR1/C1orf54/GZMK/PSME1/PSME2/TRIM22/GBP2/FCGR1A/ADA2/CD83/STAT1/IFI30/PARP12/DRAM1
WIERENGA_STAT5A_TARGETS_UP	WIERENGA_STAT5A_TARGETS_UP	WIERENGA_STAT5A_TARGETS_UP	192	0.490453	2.34907	1e-10	2.11926e-09	1.28732e-09	2596	tags=40%, list=18%, signal=33%	SPP1/CTXN1/KLF2/CCL5/CERCAM/COL6A1/IL4I1/CXCL10/CPXM1/CALB2/GGT5/CCL3/A4GALT/PLAU/GBP4/GADD45B/DAPK1/OSM/PLVAP/CDKN1C/OLR1/VASN/LTB/TNFRSF4/CST7/FCGR2A/HSPA6/DDIT4/FPR3/TGM2/IGFBP5/FBXO6/CFH/CCL2/DUSP5/IGFBP4/CXCL8/TUBB2B/PRDM8/NIBAN2/PCSK9/HOXB5/ADM/CTSZ/GABARAPL1/NTSR1/EGR1/PLXNA3/MUC1/CD83/BATF3/NCS1/TRAF1/CCR7/HSPA2/CSF2/DPYSL4/IL4R/CCDC102A/CLEC4A/MAP1A/PHLDA1/MIIP/BHLHE40/MEX3D/IL3RA/SAMSN1…
WILCOX_RESPONSE_TO_PROGESTERONE_DN	WILCOX_RESPONSE_TO_PROGESTERONE_DN	WILCOX_RESPONSE_TO_PROGESTERONE_DN	52	0.715284	2.75802	1e-10	2.11926e-09	1.28732e-09	1055	tags=46%, list=7%, signal=43%	COL1A1/FN1/COL6A1/COL1A2/PDLIM7/MMP2/MGP/SPON2/PLAU/MYL9/COL11A1/COX7A1/LOXL2/IGFBP3/DES/COL5A2/COL16A1/L1CAM/IGFBP5/PLEC/COL8A2/NTM/PECAM1/INHBA
WINNEPENNINCKX_MELANOMA_METASTASIS_UP	WINNEPENNINCKX_MELANOMA_METASTASIS_UP	WINNEPENNINCKX_MELANOMA_METASTASIS_UP	159	-0.486204	-2.28444	1e-10	2.11926e-09	1.28732e-09	5311	tags=64%, list=36%, signal=41%	UBE2T/RANBP1/SPAG5/ENY2/DONSON/HSPA4/RACGAP1/MSH6/CENPN/MCM6/GPN3/RBM33/FAM98A/RFC4/IWS1/CDC6/MRPS16/C9orf40/CCT4/OGG1/GINS2/PCNA/RHBDL2/TAF1A/GLRX2/MELK/NSD2/SRP19/DLGAP5/H2AZ2/UBFD1/GEMIN6/CENPA/MCM4/DPH3/RRM2/IMMT/TARS1/BUB1/MRPL32/PRIM2/ARF4/ZWINT/SSR3/CEP55/CTNNAL1/GMNN/RPA3/CHORDC1/CACYBP/PCLAF/DHFR/KNTC1/NEIL3/NEK2/VMA21/MRPS17/CMSS1/SPC25/MRPS10/UGGT1/GMPS/KDELR2/NCAPG2/NCBP1/RSRC1/RBMX/A…
WOO_LIVER_CANCER_RECURRENCE_UP	WOO_LIVER_CANCER_RECURRENCE_UP	WOO_LIVER_CANCER_RECURRENCE_UP	104	0.617562	2.72542	1e-10	2.11926e-09	1.28732e-09	2516	tags=55%, list=17%, signal=46%	COL1A1/TGFB1/TREM2/FLNA/DUSP4/COL1A2/DBN1/ENO2/ARHGAP4/POSTN/PLAUR/MGP/TACSTD2/TPM2/PLAU/COL11A1/SOCS1/PFKP/DPYSL3/CRYAB/RGS2/PKM/PMP22/IGFBP3/COL6A3/CRIP1/CCN2/TPBG/LOX/EVL/CCL2/CXCL8/MAPK12/MAB21L2/FGFR1/ALDOA/TMSB10/JAG2/GEM/TEAD4/RHOF/QSOX1/DPYSL2/GAS7/S100A6/ENPP2/LAMA5/BHLHE41/HMGA1/COL9A2/MICAL1/RGS10/RGS1/LPCAT1/LAMP3/DDIT3/CXCL1
WP_ALLOGRAFT_REJECTION	WP_ALLOGRAFT_REJECTION	WP_ALLOGRAFT_REJECTION	76	0.723328	2.98812	1e-10	2.11926e-09	1.28732e-09	1251	tags=50%, list=9%, signal=46%	C3/HLA-DPB1/C1QC/C1QB/C1QA/TGFB1/HLA-DRB5/HLA-DRB1/CCL21/HLA-DPA1/HLA-DRA/CCL19/HLA-DQB1/HLA-F/HLA-DQA2/HLA-DMA/HLA-DOA/GNLY/HLA-DQA1/HLA-C/CXCL9/PRF1/CXCL13/COL5A1/HLA-DMB/VIM/HLA-B/HLA-G/HLA-A/HLA-E/CXCL11/C7/CD86/CXCL8/IL2RA/HLA-DOB/CD40/IL1B
WP_EBOLA_VIRUS_PATHWAY_ON_HOST	WP_EBOLA_VIRUS_PATHWAY_ON_HOST	WP_EBOLA_VIRUS_PATHWAY_ON_HOST	123	0.594496	2.6718	1e-10	2.11926e-09	1.28732e-09	1373	tags=38%, list=9%, signal=35%	BST2/HLA-DPB1/HLA-DRB5/HLA-DRB1/CTSL/HLA-DPA1/FLNA/HLA-DRA/HLA-DQB2/HLA-DQB1/HLA-F/HLA-DQA2/ITGA5/SOCS3/HLA-DMA/HLA-DOA/MFGE8/HLA-DQA1/HLA-C/IRF7/HLA-DMB/AXL/CD300A/HLA-B/HAVCR2/FLNC/NFKB2/HLA-G/GSN/HLA-A/HLA-E/RELB/CAV2/PIK3CD/CTSB/ITGA3/CAV1/CLTB/ACTN1/ACTB/HLA-DOB/VPS18/GAS6/IRF3/RHOB/CD209/ICAM2
WP_HUMAN_COMPLEMENT_SYSTEM	WP_HUMAN_COMPLEMENT_SYSTEM	WP_HUMAN_COMPLEMENT_SYSTEM	76	0.634494	2.62114	1e-10	2.11926e-09	1.28732e-09	2544	tags=51%, list=17%, signal=43%	SPP1/CFD/C3/SERPING1/ITGB2/VSIG4/FCGR3A/ICAM1/C1R/PLAUR/SELPLG/ITGAX/C5AR1/FPR1/GNAI2/WAS/GNA15/C1S/C3AR1/DCN/F13A1/CFH/C7/ADM/SELL/CD40/F12/ICAM2/FCN1/IBSP/TLR2/LAMA5/CD93/CD55/CD19/CR2/FKBP2/ARRB2/CALR
WP_IL18_SIGNALING_PATHWAY	WP_IL18_SIGNALING_PATHWAY	WP_IL18_SIGNALING_PATHWAY	243	0.45179	2.21998	1e-10	2.11926e-09	1.28732e-09	3049	tags=39%, list=21%, signal=32%	CCL18/SPP1/COL1A1/FN1/KLF2/TIMP1/CCL5/MMP9/COL1A2/CCL19/TNFAIP2/MMP2/HSPB1/MMP14/ICAM1/SOCS3/COL3A1/CCL3/CCL4/NCF2/LCK/ACTA2/PTMS/SPON1/PPP1R13L/KIFC3/MMP1/LTB/IL18BP/PKN1/RGS16/IRF1/NFKB2/ULBP2/DES/IL6/HCAR2/TGM2/S1PR4/CEBPB/HSPB8/CCL2/HMOX1/CXCL8/RASA3/FOS/GRN/IL2RA/TIMP3/NCF1/CA11/NFKBIA/PLA2G7/IL1B/CCN4/NSMF/CXCL16/CD83/CD81/ZC3H12A/TRAF1/NR4A1/NFATC4/FUT1/APBA2/BSG/PLOD3/CD36/FASLG/CENPB/NFK…
WP_TYROBP_CAUSAL_NETWORK	WP_TYROBP_CAUSAL_NETWORK	WP_TYROBP_CAUSAL_NETWORK	61	0.710365	2.83019	1e-10	2.11926e-09	1.28732e-09	2559	tags=69%, list=17%, signal=57%	SPP1/TYROBP/C3/C1QC/ITGB2/CD37/PPP1R18/NCF2/ITGAX/ITGAM/TCIRG1/CAPG/PLEK/CD4/RUNX3/HCLS1/GPX1/IL10RA/PYCARD/APBB1IP/SLC7A7/HLX/LYL1/DPYD/LOXL3/STAT5A/NRROS/NCKAP1L/CXCL16/GAL3ST4/CYTL1/TMEM106A/IGSF6/SLC1A5/MAF/CD84/ADAP2/SAMSN1/RGS1/SH2B3/TNFRSF1B/NPC2
WU_CELL_MIGRATION	WU_CELL_MIGRATION	WU_CELL_MIGRATION	175	0.55433	2.61198	1e-10	2.11926e-09	1.28732e-09	1810	tags=42%, list=12%, signal=38%	BST2/KRT17/COL6A2/EMP3/MT2A/SERPINE1/FN1/IGFBP6/CCN1/FOSL1/TNFAIP2/ARL4C/NNMT/TUBB6/TSPAN4/FBLN1/RAC2/TACSTD2/TPM2/CLU/COL18A1/DAPK1/AXL/S100A4/VIM/CAPG/SRGN/OLR1/KRT7/LOXL2/IGFBP3/AHNAK2/GJB3/RAB31/SFN/TRIM29/KRT19/S100A2/FYN/MSN/MAGEA3/CHST15/TGM2/EFEMP1/IGFBP7/MT1E/CST6/AQP3/ARHGDIB/S100A14/COL4A2/ADAMTS1/DKK3/TIMP3/KRT18/S100P/DCBLD2/AKAP12/SNAI2/SLPI/ITGB4/VCAN/CDA/CSTB/MT1H/PPL/PTGES/SIRPA/…
XIE_ST_HSC_S1PR3_OE_UP	XIE_ST_HSC_S1PR3_OE_UP	XIE_ST_HSC_S1PR3_OE_UP	167	0.643122	3.01883	1e-10	2.11926e-09	1.28732e-09	2764	tags=56%, list=19%, signal=46%	BST2/SPP1/RAMP1/ISG15/IFI6/HES4/SERPINE1/CD52/LY6E/CCL5/CXCL10/HSPB1/OAS2/IFI27/BCL2A1/MX1/CCL4/MYL9/LCK/IL1RN/IRF7/BAMBI/PDLIM4/ADAM12/IFIT3/ISG20/COL6A3/PLEK/IFI35/GBP5/EPHA2/IFITM3/GSN/IL2RB/RELB/GBP1/FBXO6/CYP1B1/CD276/CXCL11/CAV2/USP18/OAS3/PKDCC/SLC7A7/PARP10/XAF1/IFI44/ZNF683/BCAR1/EGR3/IFI44L/CPXM2/SHFL/SAMD9L/OASL/SIGLEC9/GBP2/IFIT2/ABHD4/CMKLR1/IRF9/SLFN5/EPSTI1/IFIT1/LGALS3BP/BATF2/DHX…
YU_MYC_TARGETS_DN	YU_MYC_TARGETS_DN	YU_MYC_TARGETS_DN	55	0.685454	2.67759	1e-10	2.11926e-09	1.28732e-09	2384	tags=53%, list=16%, signal=44%	CD74/HLA-DRB1/KLF2/HLA-DQB2/IL4I1/HLA-DMA/CD37/HLA-DQA1/GBP4/ACP5/HLA-DMB/LTB/CD2/HLA-E/IL10RA/EVL/UNC93B1/SIPA1/ARHGEF1/GDI1/MNDA/HLA-DOB/ARHGAP45/PTPRC/DGKA/OLFM1/GAD1/PRKCB/CTSH
ZHANG_BREAST_CANCER_PROGENITORS_UP	ZHANG_BREAST_CANCER_PROGENITORS_UP	ZHANG_BREAST_CANCER_PROGENITORS_UP	420	-0.606141	-3.24581	1e-10	2.11926e-09	1.28732e-09	3978	tags=66%, list=27%, signal=50%	RRM2/FAM13B/HACE1/MRPS31/SFPQ/UNG/TSPAN2/YWHAQ/MED6/SLC7A1/CA12/PDK1/HNRNPU/NUP107/STARD7/BUB1/ALG13/CCDC90B/HNRNPLL/BBIP1/PSPC1/MDH1/HNRNPA2B1/ARAP2/ADH5/TIMM17A/KANSL1L/PLCB1/RPL15/CALM2/PSAT1/ZFAND6/AHCY/ZFAND4/NFYB/KBTBD8/CEP55/ERCC6L2/METTL9/GMNN/C21orf91/ING3/WDR11/TRAPPC2/PRR14L/VDAC1/RPA3/NEK1/XRCC5/COL4A5/TMEM117/IMMP1L/ARPP19/EFCAB7/IPO8/CETN3/C1orf112/ZNF22/APPBP2/EIF4B/TSPAN13/BUB1B/A…
ZHANG_RESPONSE_TO_IKK_INHIBITOR_AND_TNF_UP	ZHANG_RESPONSE_TO_IKK_INHIBITOR_AND_TNF_UP	ZHANG_RESPONSE_TO_IKK_INHIBITOR_AND_TNF_UP	216	0.473959	2.29994	1e-10	2.11926e-09	1.28732e-09	2763	tags=38%, list=19%, signal=31%	KRT6B/CCL5/TNFAIP2/IL4I1/G0S2/PI3/CXCL10/ICAM1/SOCS3/PLAUR/BCL2A1/PLAU/IL1RN/TNFAIP6/PTAFR/TAP1/IFIT3/OLR1/ISG20/CITED4/LYPD3/SPRR2A/TUBB2A/IL32/SEMA7A/IRF1/NFKB2/BCL3/SLC2A6/LIF/IL23A/DDIT4/CHST15/RELB/CEBPB/IGFL1/USP18/NINJ1/EHD1/SPRR1A/CXCL8/SPRR3/INHBA/TMEM171/NFKBIA/OASL/IL1B/IRF9/GPR132/SLFN5/C15orf39/IFIT1/CXCL16/CD83/ZC3H12A/TRAF1/RHOF/DRAM1/SERPINB9/TLR2/HCAR3/INF2/TNIP1/SGK1/LAMB3/CLDN1…
ZHU_CMV_24_HR_DN	ZHU_CMV_24_HR_DN	ZHU_CMV_24_HR_DN	79	0.697249	2.92596	1e-10	2.11926e-09	1.28732e-09	1279	tags=39%, list=9%, signal=36%	CFD/COL1A1/COL6A2/SERPINE1/THBS2/GAS1/FLNA/COL1A2/TAGLN/C1R/COL3A1/POSTN/TPM2/ANXA1/ACTA2/IGFBP3/LAMB2/FKBP10/COL5A2/GPX1/SERPINB6/IGFBP5/CYP1B1/LOX/EFEMP1/PTGIS/TIMP3/ADM/MATK/CDH11/VCAN
ZHU_CMV_ALL_DN	ZHU_CMV_ALL_DN	ZHU_CMV_ALL_DN	112	0.630262	2.79927	1e-10	2.11926e-09	1.28732e-09	1424	tags=36%, list=10%, signal=33%	APOE/CFD/COL1A1/COL6A2/SERPINE1/THBS2/GAS1/FLNA/COL1A2/TAGLN/C1R/COL3A1/POSTN/FBLN1/TPM2/ANXA1/ACTA2/MMP1/IGFBP3/LAMB2/ENG/LMNA/FKBP10/COL5A2/GPX1/DDIT4/SERPINB6/IGFBP5/CYP1B1/LOX/EFEMP1/BMP4/PTGIS/TIMP3/ADM/MATK/CDH11/VCAN/ADH1B/CEBPD
WANG_LMO4_TARGETS_DN	WANG_LMO4_TARGETS_DN	WANG_LMO4_TARGETS_DN	339	-0.381663	-2.00778	1.06208e-10	2.24165e-09	1.36166e-09	4360	tags=51%, list=30%, signal=37%	SLF2/RDH11/PLEKHB2/TBC1D7/ERCC4/SCFD1/KNOP1/CGN/DNAJC7/INPP4B/ZNF24/RAB14/FBXW11/SNX6/CASC3/ZC3H7A/ATP6V1H/KMT2A/EPC1/MRPS31/MYLIP/MED6/EXOC4/PPFIA1/C16orf72/PLRG1/TUBD1/ARCN1/FXR1/CDC37L1/TYW5/CHURC1/TDG/RUFY2/SIPA1L2/MTMR2/SLC4A1AP/UBQLN1/ZNF445/DKC1/IQGAP1/RAB18/TARDBP/RBM15/MEAF6/ACBD3/USP47/CCDC15/TRIP12/JPT2/GPATCH2/CPSF2/PSMD5/FUNDC1/DDX20/EIF3A/HACL1/KAT14/TTC17/FBXO3/TOPORS/ZFR/USP37/RBM…
KAYO_CALORIE_RESTRICTION_MUSCLE_UP	KAYO_CALORIE_RESTRICTION_MUSCLE_UP	KAYO_CALORIE_RESTRICTION_MUSCLE_UP	86	0.591475	2.52451	1.08749e-10	2.28594e-09	1.38856e-09	1663	tags=40%, list=11%, signal=35%	COL1A1/C1QB/EMP3/GAS1/FN1/FLNA/COL1A2/CALB2/COL3A1/VAT1/PLAU/CCL13/TUBA1A/S100A4/COL6A3/ENG/DES/HSPA6/FAP/HCLS1/S100A11/LUM/IGFBP4/GDI1/CCR5/LIMK1/AP2S1/UPP1/ACTB/CYB5R3/BCL6/STX4/HSPG2/RASSF2
FRIDMAN_SENESCENCE_UP	FRIDMAN_SENESCENCE_UP	FRIDMAN_SENESCENCE_UP	77	0.607133	2.52042	1.09414e-10	2.2906e-09	1.3914e-09	2679	tags=56%, list=18%, signal=46%	ISG15/SERPINE1/FN1/IGFBP6/COL1A2/TNFAIP2/SPARC/IFI16/IRF7/CRYAB/VIM/CDKN2A/CDKN1C/MMP1/IGFBP3/RAB31/CCN2/TGFB1I1/GSN/SERPINB2/GUK1/IGFBP5/CYP1B1/IGFBP7/RRAS/S100A11/IGFBP4/NDN/CLTB/RHOB/STAT1/HSPA2/CDKN2D/CDKN2B/OPTN/IRF5/CITED2/MAP2K3/IFNG/RABGGTA/PEA15/TFAP2A/CDKN1A
NABA_COLLAGENS	NABA_COLLAGENS	NABA_COLLAGENS	34	0.766794	2.64274	1.16075e-10	2.41054e-09	1.46425e-09	1464	tags=56%, list=10%, signal=50%	COL1A1/COL6A2/COL10A1/COL6A1/COL1A2/COL3A1/COL11A1/COL5A1/COL18A1/COL6A3/COL5A2/COL5A3/COL7A1/COL16A1/COL15A1/COL8A2/COL4A2/COL12A1/COL8A1
REACTOME_COLLAGEN_CHAIN_TRIMERIZATION	REACTOME_COLLAGEN_CHAIN_TRIMERIZATION	REACTOME_COLLAGEN_CHAIN_TRIMERIZATION	34	0.766794	2.64274	1.16075e-10	2.41054e-09	1.46425e-09	1464	tags=56%, list=10%, signal=50%	COL1A1/COL6A2/COL10A1/COL6A1/COL1A2/COL3A1/COL11A1/COL5A1/COL18A1/COL6A3/COL5A2/COL5A3/COL7A1/COL16A1/COL15A1/COL8A2/COL4A2/COL12A1/COL8A1
BERTUCCI_MEDULLARY_VS_DUCTAL_BREAST_CANCER_UP	BERTUCCI_MEDULLARY_VS_DUCTAL_BREAST_CANCER_UP	BERTUCCI_MEDULLARY_VS_DUCTAL_BREAST_CANCER_UP	194	0.467732	2.24509	1.2151e-10	2.51332e-09	1.52668e-09	2815	tags=40%, list=19%, signal=33%	APOE/TYMP/ADAM8/TNFAIP2/ICAM1/SOCS3/PSMB9/WARS1/GBP4/GZMA/CALHM6/TAP1/AIM2/LAG3/SRGN/CYBA/C1S/IL32/IRF1/NFKB2/GBP5/SLC2A6/MICB/ABCA3/CD274/PSMB10/RELB/ETV7/IL12RB1/BTN3A3/RILPL2/GABBR1/PSMB8/CCDC69/IL15RA/SKAP1/NCF1/TRABD/NME3/HLA-DOB/ASPHD2/ITGB7/TAGAP/PTPN6/CEBPD/HSH2D/PSAP/TEAD4/STAT1/IFI30/DRAM1/TLR2/TNFRSF14/CLEC7A/PIM2/IL27RA/BTN3A1/TRAFD1/BHLHA15/LAP3/NFKBIE/VCAM1/RGS1/RAP2B/TNFRSF1B/NR1H3…
DEMAGALHAES_AGING_UP	DEMAGALHAES_AGING_UP	DEMAGALHAES_AGING_UP	52	0.691433	2.66606	1.2273e-10	2.52843e-09	1.53586e-09	1337	tags=46%, list=9%, signal=42%	SPP1/C3/C1QC/C1QB/C1QA/SERPING1/LYZ/GPNMB/HCST/LAPTM5/VAT1/CLU/S100A4/VWF/FCGR2A/HBA1/HLA-G/MSN/EFEMP1/RASA3/FCGR2B/APOD/GBP2/ANXA5
WP_TYPE_II_INTERFERON_SIGNALING_IFNG	WP_TYPE_II_INTERFERON_SIGNALING_IFNG	WP_TYPE_II_INTERFERON_SIGNALING_IFNG	34	0.76608	2.64028	1.28401e-10	2.63478e-09	1.60046e-09	1299	tags=59%, list=9%, signal=54%	ISG15/IFI6/SPI1/CXCL10/ICAM1/SOCS3/PSMB9/CXCL9/SOCS1/TAP1/HLA-B/REG1A/IRF1/CIITA/GBP1/STAT2/CYBB/IFIT2/IL1B/IRF9
ASTHMA	ASTHMA	ASTHMA	20	0.860687	2.61511	1.32886e-10	2.71602e-09	1.64981e-09	280	tags=60%, list=2%, signal=59%	HLA-DPB1/HLA-DRB5/HLA-DRB1/HLA-DPA1/HLA-DRA/HLA-DQB1/HLA-DQA2/FCER1G/HLA-DMA/HLA-DOA/HLA-DQA1/HLA-DMB
ONDER_CDH1_TARGETS_2_DN	ONDER_CDH1_TARGETS_2_DN	ONDER_CDH1_TARGETS_2_DN	433	0.368199	1.94397	1.41542e-10	2.88154e-09	1.75035e-09	1869	tags=27%, list=13%, signal=24%	KLK10/SAA1/C3/KRT17/KRT6B/APOC1/TREM2/ADAM8/ANO1/MMP9/G0S2/PI3/ARL4C/S100A8/S100A9/ICAM1/KRT6A/KLK7/DEPP1/TACSTD2/PLAU/NCF2/IL1RN/SLC2A3/SPRR1B/GJB5/PTAFR/KRT16/MMP1/GNA15/ISG20/LYPD3/LTB/SPRR2A/AGRN/KLK11/CORO1A/GJB3/SFN/CD82/TRIM29/DSG3/SERPINB2/S100A2/SLC27A3/PLK2/RAB38/RHBDF2/KLK8/L1CAM/CA9/TMEM132A/ZBED2/CST6/AQP3/ARHGDIB/OAS3/S100A14/SPRR1A/CXCL8/PDPN/FOS/BIK/MFAP5/CSF3/RHOD/IL15RA/TIMP3/KR…
REACTOME_MOLECULES_ASSOCIATED_WITH_ELASTIC_FIBRES	REACTOME_MOLECULES_ASSOCIATED_WITH_ELASTIC_FIBRES	REACTOME_MOLECULES_ASSOCIATED_WITH_ELASTIC_FIBRES	33	0.771273	2.6445	1.45664e-10	2.95384e-09	1.79427e-09	1062	tags=55%, list=7%, signal=51%	FBLN2/TGFB1/FN1/EMILIN1/FBLN1/EFEMP2/LTBP4/TGFB3/MFAP2/MFAP4/LTBP3/FBN1/EFEMP1/EMILIN2/BMP4/MFAP5/LTBP2/FBLN5
MISHRA_CARCINOMA_ASSOCIATED_FIBROBLAST_UP	MISHRA_CARCINOMA_ASSOCIATED_FIBROBLAST_UP	MISHRA_CARCINOMA_ASSOCIATED_FIBROBLAST_UP	24	0.833514	2.67297	1.46891e-10	2.96708e-09	1.80231e-09	1515	tags=71%, list=10%, signal=64%	KRT17/COL6A2/CTHRC1/MMP9/COL6A1/PLAU/THY1/TNC/TCN1/HBA2/FGR/PDGFRB/CTSK/CCL2/FOS/EGR1/GEM
KIM_ALL_DISORDERS_DURATION_CORR_DN	KIM_ALL_DISORDERS_DURATION_CORR_DN	KIM_ALL_DISORDERS_DURATION_CORR_DN	137	0.517112	2.36279	1.47534e-10	2.96848e-09	1.80316e-09	4231	tags=60%, list=29%, signal=43%	KLK6/PLAAT3/PTGDS/COX7A1/CX3CL1/CRYAB/RABAC1/PMP22/NRGN/HRAS/GPX1/GABBR1/FNDC4/AKR1B1/GDI1/NDUFS8/HCFC1R1/SFXN3/ENDOG/RNH1/C9orf16/TMEM147/RUVBL2/BMERB1/VPS28/ACOT7/ACD/PIN1/KLHL21/NDUFS7/SLC25A11/CREB3/ECI1/ATOX1/DEGS1/AKR1A1/SAC3D1/EIF3G/CTDNEP1/NUDC/ATP6V0B/GRHPR/MAL/NBL1/CHMP2A/SPAG7/ARRB2/PUF60/CDIPT/TPI1/TUFM/DHX30/DHPS/UQCRQ/RPL13/PAFAH1B3/MRPL23/TUBA4A/RAP1GAP2/BCAP31/ATP6AP1/AHSA1/ACTR1A…
RYAN_MANTLE_CELL_LYMPHOMA_NOTCH_DIRECT_UP	RYAN_MANTLE_CELL_LYMPHOMA_NOTCH_DIRECT_UP	RYAN_MANTLE_CELL_LYMPHOMA_NOTCH_DIRECT_UP	141	0.504537	2.31369	1.65511e-10	3.31728e-09	2.01503e-09	2601	tags=40%, list=18%, signal=34%	HES4/ICAM1/BATF/BCL2A1/NOTCH3/GADD45B/FGR/CD300A/IFIT3/LGMN/SEMA7A/TMPRSS3/SASH3/THEMIS2/CD82/RUNX3/FYN/ITGAL/IL10RA/CD27/RILPL2/LY86/GRN/RHOV/PIK3AP1/CD72/ZFP36/HPCAL1/POU2AF1/PTPN6/P2RY11/UBALD2/DUSP2/UBASH3B/DNASE2/NR4A1/DTX1/TNIP1/ZFP36L1/S1PR1/CD84/SH2B2/IL21R/RHOH/IL16/DSE/FGD2/MPEG1/SNN/CHI3L2/CR2/LPCAT1/TNFRSF1B/MX2/TNF/TLE3/IKZF1
BASAKI_YBX1_TARGETS_DN	BASAKI_YBX1_TARGETS_DN	BASAKI_YBX1_TARGETS_DN	372	-0.371421	-1.9648	1.71492e-10	3.42389e-09	2.07979e-09	3335	tags=42%, list=23%, signal=34%	PSD3/MMAA/SECISBP2L/PGPEP1/VMP1/MYEF2/PPP1R9A/ATP2C1/DMXL1/HK2/ZNF615/VPS13B/SF3B1/SCD/SMIM6/EIF5/NKTR/CNIH1/MIB1/FAM162A/SLC7A11/CRYM/SBF2/ABRAXAS1/XRN1/CD302/SLC25A27/UGT1A10/ASPH/CDK19/VPS13A/PNISR/MRAP2/GDPD1/ZC3H11A/C2orf88/MSI2/MBOAT2/FAM110C/RSF1/PABPC1/PIGP/ANKRD50/LSM8/BPTF/C11orf58/TNFRSF11A/GSTM3/PTER/CAT/NAP1L1/TRIM13/TMC5/BAZ2B/ZNF614/PROS1/RAB3IP/SMPDL3A/LAMP2/ABCA5/CTBS/RABL3/ATP7A…
REACTOME_SIGNALING_BY_GPCR	REACTOME_SIGNALING_BY_GPCR	REACTOME_SIGNALING_BY_GPCR	486	0.352111	1.87482	1.74765e-10	3.46869e-09	2.10701e-09	3455	tags=37%, list=23%, signal=29%	SAA1/RAMP1/C3/CCL21/CCL5/CCL19/CXCL10/CXCR4/CCL3/FZD2/CCL4/ANXA1/CXCL9/CCL13/RGS19/CXCL13/C5AR1/GPR68/FPR1/CX3CL1/GNAI2/CCL4L2/PTAFR/GPSM3/RGS2/GNA15/CCL3L3/RGS16/ACKR1/C3AR1/HCAR2/HRAS/PLPPR2/FPR3/S1PR4/GPSM1/APLNR/RAMP3/SSTR5/WNT10A/CXCL11/CCL2/CCL25/ARHGEF25/ARHGEF1/RAMP2/CXCL8/CCR1/GPR84/FFAR2/GABBR1/RGS14/S1PR2/ADM/ADGRE5/ARHGEF17/PLCB2/CCR5/ADRA2C/LPAR2/GPR4/PRKCG/LTB4R/WNT7B/GNB2/DRD4/VAV1…
ELVIDGE_HYPOXIA_UP	ELVIDGE_HYPOXIA_UP	ELVIDGE_HYPOXIA_UP	164	0.476833	2.23278	1.75078e-10	3.46869e-09	2.10701e-09	1174	tags=26%, list=8%, signal=24%	SERPINE1/HLA-DRB1/CCN1/LOXL1/CAVIN1/ENO2/ANGPTL4/CXCR4/PLAUR/SRPX/GADD45B/PFKP/S100A4/ISG20/KRT7/DUSP1/LOXL2/SPOCK1/IGFBP3/AHNAK2/S100A2/FYN/SLC2A1/PDGFB/DDIT4/PDGFRL/IGFBP5/CYP1B1/CA9/OBSL1/LOX/FOS/STC1/PFKFB3/PXDN/CAV1/EGLN3/VEGFC/ADM/TMEM45A/AKAP12/HCFC1R1/SFXN3
REACTOME_PD_1_SIGNALING	REACTOME_PD_1_SIGNALING	REACTOME_PD_1_SIGNALING	21	0.851698	2.6044	1.8671e-10	3.68503e-09	2.23842e-09	1632	tags=90%, list=11%, signal=81%	HLA-DPB1/HLA-DRB5/HLA-DRB1/HLA-DPA1/HLA-DRA/HLA-DQB2/HLA-DQB1/HLA-DQA2/HLA-DQA1/LCK/CD3D/CD3E/CD4/PDCD1/CD274/CD247/PTPN6/PDCD1LG2/CSK
TSAI_RESPONSE_TO_RADIATION_THERAPY	TSAI_RESPONSE_TO_RADIATION_THERAPY	TSAI_RESPONSE_TO_RADIATION_THERAPY	31	0.77489	2.63771	1.94558e-10	3.82531e-09	2.32363e-09	1835	tags=65%, list=12%, signal=57%	BST2/ISG15/IFI6/COL6A2/SERPINE1/CCN1/COL6A1/COL6A3/CCN2/IL6/IGFBP5/OAS3/VEGFC/PLAT/IFIT2/EGR1/LGALS3BP/HBB/A2M/CD69
SASAI_RESISTANCE_TO_NEOPLASTIC_TRANSFROMATION	SASAI_RESISTANCE_TO_NEOPLASTIC_TRANSFROMATION	SASAI_RESISTANCE_TO_NEOPLASTIC_TRANSFROMATION	50	0.689047	2.614	2.01445e-10	3.94573e-09	2.39678e-09	2772	tags=66%, list=19%, signal=54%	BGN/COL1A1/FBLN2/PCOLCE/TAGLN/MMP11/TGFB3/PDGFRB/LAMB2/GJB3/IRF1/CCN2/TGFB1I1/COL5A2/COL5A3/FBN1/P3H1/ADAMTS1/LTBP2/JUNB/FBLN5/GBP2/FSTL1/CEBPD/QSOX1/CCN5/CXCL12/RGS10/CSRP1/CACNB3/SDC2/TNFRSF1A/ID4
VILLANUEVA_LIVER_CANCER_KRT19_UP	VILLANUEVA_LIVER_CANCER_KRT19_UP	VILLANUEVA_LIVER_CANCER_KRT19_UP	165	-0.467687	-2.21338	2.02968e-10	3.96055e-09	2.40578e-09	5102	tags=63%, list=35%, signal=42%	PTPRA/NR6A1/SLC35D3/DROSHA/TAF5/THOC1/CEP135/GNPTAB/MCM6/KLHL42/BLM/FANCI/BTBD3/EZH2/GPR157/TAC1/KIF18A/MELK/POLD3/DLGAP5/CDC25A/RFX3/EPC1/NEMP1/PHTF2/BUB1/UPF3B/ZWINT/SOX9/KIF4A/TDG/CEP55/ZBED5/METTL9/PCLAF/ALMS1/MAPK13/RRM1/HK2/ARID2/MKI67/DNM1L/RBPJ/STIL/USP37/SOX4/KNTC1/RAE1/PIGA/CKAP2L/HMGXB4/USP28/ZNF605/RRP1B/TRMT6/CDC7/ZNF354A/SUMO2/DDX27/WDR75/METTL8/DEFA5/FUBP1/ZNF678/GPD2/NAP1L1/BARD1/…
ZHOU_INFLAMMATORY_RESPONSE_LPS_UP	ZHOU_INFLAMMATORY_RESPONSE_LPS_UP	ZHOU_INFLAMMATORY_RESPONSE_LPS_UP	283	0.40649	2.04789	2.06552e-10	4.01533e-09	2.43906e-09	1659	tags=24%, list=11%, signal=22%	KLK10/FSCN1/CCL18/ISG15/C1QC/SERPINE1/C11orf96/FOSL1/TNFAIP2/G0S2/CXCL10/RCN3/ICAM1/OAS2/PLAUR/HSPA1A/CCL4/CXCL9/IRF7/SOCS1/SPON1/CCL8/BAMBI/OSM/PML/MAPK11/IFIT3/IGFBP3/VWF/TNFSF9/AHNAK2/OSR2/NFKB2/SYDE1/IL6/GPC3/SERPINB2/IL23A/RELB/SNAI1/USP18/NINJ1/OAS3/DUSP5/GPR84/IFI44/FFAR2/PXDN/CSF3/ADM/HSPB7/OASL/IFIT2/DTX3/IL1B/MXRA5/IL1R1/STAT5A/ADH1B/SLFN5/IFIT1/ZC3H12A/TRIP10/MOB3A/DRAM1/PNMA2/TLR2/PPP…
YAO_TEMPORAL_RESPONSE_TO_PROGESTERONE_CLUSTER_16	YAO_TEMPORAL_RESPONSE_TO_PROGESTERONE_CLUSTER_16	YAO_TEMPORAL_RESPONSE_TO_PROGESTERONE_CLUSTER_16	75	0.607638	2.50039	2.19493e-10	4.25094e-09	2.58217e-09	1666	tags=44%, list=11%, signal=39%	BGN/COL1A1/COL6A2/CAVIN3/COL1A2/PCOLCE/PDLIM7/DBN1/COL3A1/SRPX/SPARC/COL18A1/CNN1/MFAP2/ANXA6/AOC3/COL6A3/P3H3/IGFBP5/FBN1/NPTX2/COL4A2/PRAF2/NPDC1/ACTN1/TMEM45A/DMPK/VCAN/GPX7/TNNI2/CALM3/GAPDH/ADAM15
DAZARD_UV_RESPONSE_CLUSTER_G6	DAZARD_UV_RESPONSE_CLUSTER_G6	DAZARD_UV_RESPONSE_CLUSTER_G6	138	-0.493924	-2.27272	2.33208e-10	4.4997e-09	2.73328e-09	4489	tags=60%, list=31%, signal=42%	INSIG2/GNE/PPP1R12A/MICAL2/POLD3/LSM14A/CREB3L2/MLH3/TUBGCP3/POLE2/CENPA/CNOT2/TUT4/SLC7A1/JARID2/KLHL9/BAZ1A/EDRF1/CNOT4/CDYL/CASP8/TOGARAM1/TLK2/KIF14/MKI67/VPS13B/SLBP/MTUS1/APPBP2/SPOP/RBPJ/BUB1B/REV3L/RNF13/PTK2/BIRC2/RRP1B/PUDP/PIKFYVE/MARCHF6/KIF2A/ZNF638/NAA20/ZNF451/WAPL/OTUD4/ORC2/AGO2/PMS1/ATP2B1/CENPC/ATF2/EXPH5/USP24/KIF11/FAT1/XPO1/DOP1A/CHD9/PHIP/FNDC3A/TLK1/SUCO/ZZZ3/SHOC2/UBR5/AU…
REACTOME_PEPTIDE_LIGAND_BINDING_RECEPTORS	REACTOME_PEPTIDE_LIGAND_BINDING_RECEPTORS	REACTOME_PEPTIDE_LIGAND_BINDING_RECEPTORS	129	0.517548	2.34998	2.47082e-10	4.74968e-09	2.88513e-09	3451	tags=49%, list=23%, signal=38%	SAA1/C3/CCL21/CCL5/CCL19/CXCL10/CXCR4/CCL3/CCL4/ANXA1/CXCL9/CCL13/CXCL13/C5AR1/FPR1/CX3CL1/CCL3L3/ACKR1/C3AR1/FPR3/APLNR/SSTR5/CXCL11/CCL2/CCL25/CXCL8/CCR1/CCR5/F2RL3/NTSR1/CXCL16/NPSR1/GRP/PSAP/CCL17/CCR7/TACR2/FPR2/AVPR2/PPBP/CXCL12/NTS/MC1R/CCL22/CXCR1/CXCL1/CXCR6/XCL2/CCL23/KISS1R/NPW/POMC/GALR2/NMUR2/OPRL1/CCR2/NMB/BDKRB1/NMU/APLN/HEBP1/CCL7/ACKR3
TONKS_TARGETS_OF_RUNX1_RUNX1T1_FUSION_ERYTHROCYTE_UP	TONKS_TARGETS_OF_RUNX1_RUNX1T1_FUSION_ERYTHROCYTE_UP	TONKS_TARGETS_OF_RUNX1_RUNX1T1_FUSION_ERYTHROCYTE_UP	150	0.500217	2.31919	2.5908e-10	4.96187e-09	3.01402e-09	1841	tags=33%, list=13%, signal=29%	IFI6/KLF2/CTSL/GPNMB/COL1A2/TNNT1/VSIG4/HSPB1/TUBB6/UCHL1/SLC15A3/SOCS3/VAT1/BCL2A1/CD163/IFI16/IL1RN/ECM1/SLAMF8/HOMER3/OLR1/C3AR1/TREM1/PALM/PLK2/CD79B/LAIR1/AMIGO2/ADAMTSL4/IFI44/PXDN/ANXA2/SLC2A5/PLAT/UPP1/GBP2/FCGR1A/VCAN/LILRB1/SLC1A3/LRP3/GIPC1/JAG2/DNASE2/STAT1/TLR2/CLEC5A/ENPP2/EEF1A2/MYOF
PID_UPA_UPAR_PATHWAY	PID_UPA_UPAR_PATHWAY	PID_UPA_UPAR_PATHWAY	36	0.742006	2.59421	2.61649e-10	4.99257e-09	3.03267e-09	1140	tags=44%, list=8%, signal=41%	TGFB1/SERPINE1/FN1/ITGB2/MMP9/ITGA5/PLAUR/PLAU/FPR1/ITGAM/PDGFRB/FPR3/ITGA3/BCAR1/MMP12/CTSG
MISSIAGLIA_REGULATED_BY_METHYLATION_UP	MISSIAGLIA_REGULATED_BY_METHYLATION_UP	MISSIAGLIA_REGULATED_BY_METHYLATION_UP	116	0.530479	2.36522	2.91655e-10	5.54466e-09	3.36803e-09	2679	tags=46%, list=18%, signal=38%	BST2/ISG15/COL1A1/SERPINE1/TIMP1/CTSL/LY6E/TNFAIP2/MELTF/OAS2/MFGE8/PLAUR/UBE2L6/TACSTD2/UBD/TAP1/RARRES1/ISG20/DUSP1/IGFBP3/IL32/LGMN/GSN/IL23A/HLA-E/DUSP5/CTSB/GRN/LGALS9/IFI44L/S100P/PLAT/RBM38/SLPI/HYAL1/IL1B/IFIT1/H2BC12/PSAP/STAT1/LCN2/ATOX1/TRIM21/CD55/MAP2K3/ATF3/MX2/BIRC3/CCS/PTGS2/MXD4/TXNIP/CDKN1A
BOSCO_INTERFERON_INDUCED_ANTIVIRAL_MODULE	BOSCO_INTERFERON_INDUCED_ANTIVIRAL_MODULE	BOSCO_INTERFERON_INDUCED_ANTIVIRAL_MODULE	73	0.602016	2.47596	3.09166e-10	5.83465e-09	3.54418e-09	2051	tags=49%, list=14%, signal=43%	IFI6/OAS2/MX1/GBP4/IRF7/APOL1/PML/IFIT3/IFI35/IFITM3/APOBEC3G/CD274/CCL2/OAS3/MYO1G/SLAMF7/PRAF2/XAF1/IFI44/STAT2/IFI44L/SAMD9L/OASL/TRIM22/CD40/MS4A6A/LILRB1/EPSTI1/IFIT1/DHX58/PARP12/RSAD2/TMEM106A/AVPR2/ZBP1/TRAFD1
SEITZ_NEOPLASTIC_TRANSFORMATION_BY_8P_DELETION_UP	SEITZ_NEOPLASTIC_TRANSFORMATION_BY_8P_DELETION_UP	SEITZ_NEOPLASTIC_TRANSFORMATION_BY_8P_DELETION_UP	73	0.601886	2.47542	3.09166e-10	5.83465e-09	3.54418e-09	1209	tags=34%, list=8%, signal=32%	ISG15/PLAAT4/IDO1/IGFBP6/CCL5/COL1A2/CXCL10/OAS2/IFI27/MX1/CLU/CX3CL1/IFIT3/ISG20/SPOCK1/MAGEA3/GBP1/CXCL11/CRISPLD2/BMP4/IFI44/IFI44L/TIMP3/OASL/IFIT2
GERHOLD_ADIPOGENESIS_DN	GERHOLD_ADIPOGENESIS_DN	GERHOLD_ADIPOGENESIS_DN	60	0.655644	2.60871	3.30224e-10	6.20941e-09	3.77182e-09	2025	tags=48%, list=14%, signal=42%	THBS2/GAS1/FN1/CCN1/TNFAIP2/G0S2/MMP14/ECM1/TUBA1A/PDGFRB/CRYAB/CCN2/UCP2/CCL2/AKR1B1/ANXA2/PLAT/GAS6/VCAN/ANXA5/IL1R1/CDC37/CEBPD/DNAJB1/CD81/IL4R/GAS7/THBD/CXCL12
PUIFFE_INVASION_INHIBITED_BY_ASCITES_DN	PUIFFE_INVASION_INHIBITED_BY_ASCITES_DN	PUIFFE_INVASION_INHIBITED_BY_ASCITES_DN	145	-0.486474	-2.25832	3.59312e-10	6.73189e-09	4.0892e-09	3387	tags=52%, list=23%, signal=40%	ZNF330/ZBED5/ING3/SECISBP2L/CCNH/ACBD3/CCNL1/LEPROT/UQCRB/DCTN6/TRAK2/SOX4/RAP2C/GCNT1/PRPF18/SEPHS2/ASPH/ORC4/ZNHIT6/TGIF2/STAG1/MFF/GTPBP8/HAT1/LSM8/ACTR6/ELOVL5/RYBP/ZMYM4/FNDC3B/NAP1L1/MOSPD1/ATG5/BCAS2/AK6/TEX30/SH3GLB1/BTBD1/PDCD10/ZCCHC10/POT1/MTIF2/EEF1E1/EPB41L2/RO60/VAMP7/PLEKHF2/NOL11/NAE1/RABGGTB/LAMTOR3/ERI2/C6orf120/SLC5A3/TAF1D/FUT4/AIMP1/NOC3L/MTMR6/SHLD2/PTPRK/ECHDC1/RAB11FIP2/MO…
HEMATOPOIETIC_CELL_LINEAGE	HEMATOPOIETIC_CELL_LINEAGE	HEMATOPOIETIC_CELL_LINEAGE	69	0.620002	2.52146	3.66511e-10	6.84197e-09	4.15606e-09	2475	tags=54%, list=17%, signal=45%	HLA-DRB5/HLA-DRB1/CD14/HLA-DRA/ITGA5/CD37/CD7/CSF1R/ITGAM/CD3D/CD3E/CSF1/CD4/IL6/CD2/CD8A/CSF3R/ITGA3/CSF3/IL2RA/FCGR1A/IL1B/IL1R1/IL11/CSF2/IL4R/EPOR/CD34/CSF2RA/CD36/CD22/CD55/CD19/IL3RA/IL1R2/CR2/TNF
TAKEDA_TARGETS_OF_NUP98_HOXA9_FUSION_3D_UP	TAKEDA_TARGETS_OF_NUP98_HOXA9_FUSION_3D_UP	TAKEDA_TARGETS_OF_NUP98_HOXA9_FUSION_3D_UP	161	0.483795	2.26219	3.6799e-10	6.84487e-09	4.15782e-09	3053	tags=46%, list=21%, signal=37%	BST2/CCL18/ISG15/IFI6/SERPING1/IDO1/LY6E/CXCL10/OAS2/IFI27/MX1/IFI16/IRF7/TCN1/BAMBI/IFIT3/CDKN1C/GMPR/IFI35/VNN1/HOPX/GBP1/LOX/USP18/OAS3/HLX/CLSTN3/IGFBP4/PARP10/CLEC2B/XAF1/IFI44/STAT2/CAV1/IFI44L/SHFL/SAMD9L/CTSG/OASL/TRIM22/IFIT2/IRF9/EPSTI1/IFIT1/LGALS3BP/STAT1/PARP12/RSAD2/CD69/ALDH1A1/MVP/MTCL1/SDSL/RAB27B/IRX3/HOXA5/ARHGAP22/PARP9/MX2/PARP14/RBPMS/IFITM1/PTGS2/PTGS1/DDX58/HERC6/RNASE6/C3…
DER_IFN_ALPHA_RESPONSE_UP	DER_IFN_ALPHA_RESPONSE_UP	DER_IFN_ALPHA_RESPONSE_UP	73	0.600052	2.46788	3.83995e-10	7.11697e-09	4.32311e-09	1600	tags=45%, list=11%, signal=40%	BST2/ISG15/IFI6/OAS2/PSMB9/HLA-C/MX1/IFI16/TAP1/PML/IFIT3/GMPR/C1S/IFI35/IRF1/IL6/HLA-A/PSMB10/HLA-E/COL16A1/GBP1/IFI44/PSMB8/VEGFC/PSME1/OASL/TRIM22/IRF9/IFIT1/TEAD4/MAP3K10/STAT1/IFI30
RICKMAN_TUMOR_DIFFERENTIATED_WELL_VS_POORLY_UP	RICKMAN_TUMOR_DIFFERENTIATED_WELL_VS_POORLY_UP	RICKMAN_TUMOR_DIFFERENTIATED_WELL_VS_POORLY_UP	235	-0.413362	-2.05083	3.88526e-10	7.16907e-09	4.35475e-09	4252	tags=47%, list=29%, signal=34%	FRZB/ZNF251/EIF3L/TRA2B/LIPT1/EARS2/FAM117A/PBX1/FAM13B/ACSS1/SFPQ/NCOR1/NEMP1/RPL5/OARD1/GLCCI1/HNRNPU/STARD7/IMMT/HNRNPLL/ABI2/MDH1/KLHL12/CHD1L/TSPOAP1/ATF7IP2/NFYA/SNRPE/SFXN2/FAM171A1/OGT/ZBED5/ACVR2B/TMEM70/NCOA5/ZNF180/SHROOM3/CACYBP/ATP2C1/SEMA6A/DDX17/POLR2B/NEPRO/TRAF5/ZNF322/SNCAIP/SRSF3/PNISR/LRP6/SOS1/PPM1B/TGIF2/MSI2/EML4/MSL2/PTCH1/FUBP1/NUCKS1/COMMD7/TERF1/NAP1L1/IARS2/CENPS/MYNN/…
KIM_WT1_TARGETS_UP	KIM_WT1_TARGETS_UP	KIM_WT1_TARGETS_UP	213	0.445089	2.15103	3.89578e-10	7.16907e-09	4.35475e-09	2547	tags=38%, list=17%, signal=32%	KRT17/SPHK1/SERPINE1/CCN1/FOSL1/ENO2/PLAUR/GFPT2/CX3CL1/SPRR1B/PDLIM4/FLNC/CSF1/FOXC1/NFKB2/SYDE1/EPHA2/SFN/PHLDA2/LIF/NFATC1/ZYX/TPBG/UCP2/TNS1/RELB/DAPK3/FOXD1/CCL2/TNFRSF12A/DUSP5/LBH/CXCL8/ATG101/CHST3/IL2RA/TIMP3/JUNB/ACTN1/INHBA/AKAP12/TMC6/NFKBIA/SNAI2/ACTB/SLPI/RARA/EGR1/CD83/GEM/NR4A1/IL11/KDM6B/BAIAP2/IL4R/RGS4/ZFP36L1/KCNK1/SMCO4/SGK1/LAMB3/CALD1/CSDC2/FOSL2/DNAJB5/HMGA1/MAFF/CSPG4/SH2…
CLASPER_LYMPHATIC_VESSELS_DURING_METASTASIS_DN	CLASPER_LYMPHATIC_VESSELS_DURING_METASTASIS_DN	CLASPER_LYMPHATIC_VESSELS_DURING_METASTASIS_DN	35	0.748161	2.59488	4.07575e-10	7.47366e-09	4.53977e-09	1279	tags=54%, list=9%, signal=50%	BGN/COL6A2/TIMP1/COL6A1/COL1A2/PCOLCE/LOXL1/COL3A1/COL5A1/GPC1/COL6A3/COL5A2/FBN1/LOX/EMILIN2/LTBP2/TWIST2/CDH11/VCAN
ZHOU_INFLAMMATORY_RESPONSE_LIVE_UP	ZHOU_INFLAMMATORY_RESPONSE_LIVE_UP	ZHOU_INFLAMMATORY_RESPONSE_LIVE_UP	351	0.381173	1.9552	4.44022e-10	8.11321e-09	4.92826e-09	3040	tags=35%, list=21%, signal=28%	FSCN1/HES4/SERPINE1/C11orf96/FOSL1/TNFAIP2/G0S2/ODF3B/CXCL10/RCN3/ICAM1/PLAUR/HSPA1A/CCL4/COL11A1/CHI3L1/DPYSL3/SPON1/BAMBI/OSM/GPC1/VIM/RARRES1/PKM/DUSP1/TNFSF9/MSC/RGS16/OSR2/NFKB2/SYDE1/SLC2A6/IL6/KRT19/GPC3/SERPINB2/BASP1/LIF/IL23A/PDGFB/TNS1/RELB/PLK3/ITPRIP/CLCF1/NINJ1/EHD1/DUSP5/GPR84/KCNE4/FFAR2/PXDN/CSF3/PPP1R14A/PXDC1/ADM/HSPB7/AKAP12/CTF1/CLEC4E/TMC6/NFKBIA/IL1B/KLC2/IL1R1/STAT5A/PIM3/…
COMPLEMENT_AND_COAGULATION_CASCADES	COMPLEMENT_AND_COAGULATION_CASCADES	COMPLEMENT_AND_COAGULATION_CASCADES	55	0.652794	2.55001	4.50863e-10	8.20919e-09	4.98656e-09	1294	tags=36%, list=9%, signal=33%	CFD/C3/C1QC/C1QB/C1QA/SERPING1/SERPINE1/C1R/PLAUR/PLAU/C5AR1/C1S/VWF/C3AR1/F13A1/CFH/C7/PLAT/F12/C8G
REACTOME_GENERATION_OF_SECOND_MESSENGER_MOLECULES	REACTOME_GENERATION_OF_SECOND_MESSENGER_MOLECULES	REACTOME_GENERATION_OF_SECOND_MESSENGER_MOLECULES	30	0.774597	2.60126	4.53549e-10	8.22913e-09	4.99867e-09	1265	tags=63%, list=9%, signal=58%	HLA-DPB1/HLA-DRB5/HLA-DRB1/HLA-DPA1/HLA-DRA/HLA-DQB2/HLA-DQB1/HLA-DQA2/HLA-DQA1/LCK/CD3D/WAS/CD3E/CD4/EVL/LCP2/ZAP70/PLCG2/CD247
KIM_LRRC3B_TARGETS	KIM_LRRC3B_TARGETS	KIM_LRRC3B_TARGETS	29	0.787244	2.64773	4.64013e-10	8.38955e-09	5.09612e-09	1105	tags=66%, list=8%, signal=61%	ISG15/HLA-DPB1/CD74/LYZ/HLA-DRB1/CCL5/HLA-DQB1/IFITM2/OAS2/IFI27/HLA-C/CXCL9/IFI16/TAP1/HLA-B/HLA-A/HLA-E/IFI44/PSME2
TYPE_I_DIABETES_MELLITUS	TYPE_I_DIABETES_MELLITUS	TYPE_I_DIABETES_MELLITUS	37	0.736395	2.58152	5.13636e-10	9.25439e-09	5.62145e-09	1251	tags=57%, list=9%, signal=52%	HLA-DPB1/HLA-DRB5/HLA-DRB1/HLA-DPA1/HLA-DRA/HLA-DQB1/HLA-F/HLA-DQA2/HLA-DMA/HLA-DOA/HLA-DQA1/HLA-C/PRF1/HLA-DMB/HLA-B/HLA-G/HLA-A/HLA-E/CD86/HLA-DOB/IL1B
HOSHIDA_LIVER_CANCER_SUBCLASS_S2	HOSHIDA_LIVER_CANCER_SUBCLASS_S2	HOSHIDA_LIVER_CANCER_SUBCLASS_S2	107	-0.524145	-2.34029	6.07995e-10	1.09165e-08	6.63106e-09	3803	tags=59%, list=26%, signal=44%	HNRNPU/GLUD1/H1-0/CDK6/HNRNPA2B1/EIF4A2/CTNNB1/TIAL1/SNRPE/AHCY/CSNK2A2/ATM/GTF2I/CSNK2A1/ACP1/RPL24/EIF4B/DDX1/MAPK6/RRP1B/CUL4A/NCOA4/NR5A2/MEST/ATP5PB/ERBB3/NUP153/SMARCC1/ATP2B1/ATF2/RAB4A/HELZ/SUMO1/BTG3/TM9SF4/PRDX3/TARBP1/TIA1/ARID3A/UBE2K/FGFR3/ENPP1/PHF3/DDX18/PPARG/KLF3/TTC3/RBM39/CPD/IDI1/SSB/BCLAF1/ABCB10/DEK/HMGCR/CD46/SUZ12/CSE1L/ABCD3/POFUT1/ADD3/LBR/CXADR
RADAEVA_RESPONSE_TO_IFNA1_UP	RADAEVA_RESPONSE_TO_IFNA1_UP	RADAEVA_RESPONSE_TO_IFNA1_UP	46	0.691708	2.58915	6.1544e-10	1.10119e-08	6.68903e-09	1060	tags=43%, list=7%, signal=40%	BST2/ISG15/IFI6/HLA-F/CXCL10/IFITM2/IFI27/HLA-C/UBE2L6/MX1/IRF7/SOCS1/IFI35/IRF1/IFITM3/HLA-E/CXCL11/IFI44/IFI44L/PSME1
LINDGREN_BLADDER_CANCER_HIGH_RECURRENCE	LINDGREN_BLADDER_CANCER_HIGH_RECURRENCE	LINDGREN_BLADDER_CANCER_HIGH_RECURRENCE	48	0.683177	2.57256	6.32821e-10	1.12839e-08	6.85422e-09	1629	tags=56%, list=11%, signal=50%	AEBP1/LGALS1/HTRA3/COL1A2/MGP/SPARC/MYL9/SERPINH1/COL18A1/PTMS/ANXA6/DPP7/PRRX1/IL32/CRIP1/COL5A2/FYN/MSN/COL4A2/MYADM/ADGRE5/MCAM/NID2/VCAN/MOB3A/NR4A1/NRP2
REACTOME_PLATELET_ACTIVATION_SIGNALING_AND_AGGREGATION	REACTOME_PLATELET_ACTIVATION_SIGNALING_AND_AGGREGATION	REACTOME_PLATELET_ACTIVATION_SIGNALING_AND_AGGREGATION	231	0.427196	2.09131	6.3569e-10	1.12961e-08	6.86163e-09	1642	tags=26%, list=11%, signal=24%	CFD/COL1A1/SERPING1/TGFB1/ISLR/SERPINE1/FN1/TIMP1/FLNA/COL1A2/FCER1G/RARRES2/RAC2/SPARC/CLU/LCK/ECM1/TGFB3/GNAI2/CTSW/SRGN/GNA15/VWF/RHOG/PLEK/FERMT3/FYN/PFN1/PDGFB/F13A1/APBB1IP/PDPN/PECAM1/CD109/LCP2/BCAR1/VEGFC/TIMP3/ACTN1/ADRA2C/PRKCG/TOR4A/GNB2/ALDOA/GAS6/VAV1/RHOB/PLCG2/CD63/PIK3R5/F2RL3/ANXA5/PTPN6/TLN1/LGALS3BP/STXBP2/PSAP/STX4/CSK/RASGRP2/QSOX1
THUM_SYSTOLIC_HEART_FAILURE_UP	THUM_SYSTOLIC_HEART_FAILURE_UP	THUM_SYSTOLIC_HEART_FAILURE_UP	394	0.370006	1.93159	6.87562e-10	1.2176e-08	7.39613e-09	1346	tags=21%, list=9%, signal=20%	TYROBP/C1QC/C1QB/C1QA/CD74/LYZ/HLA-DRB1/CD14/ITGB2/CD52/CTHRC1/HLA-DPA1/HLA-DRA/PDLIM7/HLA-DQB1/LOXL1/VSIG4/FCGR3A/S100A9/FCER1G/ALOX5AP/UCHL1/HLA-DMA/FOLR2/LAPTM5/SFRP4/CXCR4/MFGE8/GNLY/CD53/DEPP1/DPT/RAC2/CCL4/RNASE1/GADD45B/CCL8/SLC11A1/SRGN/SELENOM/C1S/APOL4/IGFBP3/MFAP4/PRRX1/ENG/LST1/MS4A4A/C3AR1/GSN/MRC1/LCP1/PDCD1/IL2RB/MSR1/PLK2/AIF1/FPR3/TGM2/F13A1/TNFAIP8L2/LAIR1/ARHGDIB/CTSB/CLEC2B/FC…
WONG_ENDMETRIUM_CANCER_DN	WONG_ENDMETRIUM_CANCER_DN	WONG_ENDMETRIUM_CANCER_DN	65	0.629033	2.53078	7.20714e-10	1.27195e-08	7.72628e-09	1341	tags=38%, list=9%, signal=35%	RAMP1/CD248/IGFBP6/EMILIN1/EHD2/SFRP4/COL3A1/GNLY/SRPX/LTBP4/COX7A1/CTSW/OSR2/DCN/FBN1/EFEMP1/LMOD1/CRISPLD2/NDN/HIC1/RBP7/TWIST2/GAS6/EFS/GLT8D2
BROWNE_HCMV_INFECTION_48HR_DN	BROWNE_HCMV_INFECTION_48HR_DN	BROWNE_HCMV_INFECTION_48HR_DN	410	0.366371	1.91861	7.49479e-10	1.31822e-08	8.00732e-09	1880	tags=25%, list=13%, signal=23%	SPP1/CRABP2/COL6A2/EMP3/THBS2/FN1/IGFBP6/ITGB2/LY6E/FLNA/COL6A1/ADAMTS2/TAGLN/IFITM2/CAVIN1/SOCS3/FOLR2/POSTN/PLAUR/EFEMP2/FZD2/MYL9/SERPINH1/COL11A1/CXCL13/SULF1/MAPK11/DUSP1/LOXL2/IGFBP3/RENBP/MSC/CDC42EP2/CORO1A/IFI35/TGFB1I1/CCDC85B/HSPB6/C3AR1/SHC2/FAP/S100A13/HRAS/THBS3/ZYX/COL16A1/FKBP8/PDGFRL/IGFBP5/IDUA/LOX/EFEMP1/CFH/LMOD1/GAMT/SLC7A7/IGFBP4/PRAF2/ITGA3/PSMB8/CHST3/JCAD/LTBP2/SKAP1/GZMK…
MIKKELSEN_MCV6_HCP_WITH_H3K27ME3	MIKKELSEN_MCV6_HCP_WITH_H3K27ME3	MIKKELSEN_MCV6_HCP_WITH_H3K27ME3	240	0.420713	2.06857	8.08938e-10	1.41797e-08	8.61328e-09	3500	tags=44%, list=24%, signal=34%	RAMP1/AEBP1/COMP/TRNP1/MMP9/ADAMTS2/DBN1/TIMP2/RRAD/SPON1/MAFB/KRT7/EBF4/SEMA7A/ABLIM3/NFATC1/L1CAM/FIBCD1/SSTR5/COL15A1/RBP4/ADGRA2/NPTX2/COL8A2/LTK/BIK/LAMP5/CHRDL2/PTGIS/SKAP1/STMN3/ADRA2C/HOXC9/CLMP/WNT7B/C1QL1/AQP5/DRD4/P4HA3/NKD2/ONECUT3/NTSR1/RTN4R/FAM166C/DYSF/GRP/BATF3/RASSF4/ADCY7/ADGRB2/DPYSL4/ITPKA/ACHE/CPNE5/HS3ST2/IRF5/CORO2B/AJM1/PDLIM2/COL9A2/LMTK3/ACE/BMP6/RASL12/BEX1/WDR86/PDE1B…
GAUSSMANN_MLL_AF4_FUSION_TARGETS_F_UP	GAUSSMANN_MLL_AF4_FUSION_TARGETS_F_UP	GAUSSMANN_MLL_AF4_FUSION_TARGETS_F_UP	167	0.470109	2.2067	8.4009e-10	1.46307e-08	8.88722e-09	2393	tags=38%, list=16%, signal=32%	ISG15/COL6A2/GAS1/LY6E/COL6A1/ADAMTS2/COL3A1/FBLN1/ECM1/TGFB3/CX3CL1/CNN1/MFAP2/RRAD/S100A16/ADAMTS4/GJB3/S100A13/PDGFB/LOX/EMILIN2/C1QTNF1/BMP4/ADAMTSL4/IFI44/MFAP5/LTBP2/ACTG2/DKK3/C1orf54/LGALS9/STING1/SCARA3/PLAT/MAPK12/GAS6/PLCG2/CDA/DYSF/SLC1A3/CEBPD/LGALS3BP/SYNPO/FMOD/DNASE2/DRAM1/IL4R/FST/GM2A/OSMR/RGS4/PLXDC2/ZFP36L1/AFAP1L2/OSR1/FEZ1/MAP3K8/SDF4/NUAK1/CNP/FAM189B/TMEM176B/CTSH/H1-2
WUNDER_INFLAMMATORY_RESPONSE_AND_CHOLESTEROL_UP	WUNDER_INFLAMMATORY_RESPONSE_AND_CHOLESTEROL_UP	WUNDER_INFLAMMATORY_RESPONSE_AND_CHOLESTEROL_UP	57	0.657291	2.57044	8.40325e-10	1.46307e-08	8.88722e-09	1850	tags=53%, list=13%, signal=46%	BST2/CD74/HLA-DRB1/CD14/CCL5/HLA-DQB2/HLA-DMA/PSMB9/HLA-DQA1/SOCS1/HLA-DMB/CCL8/KRT16/HLA-B/HLA-A/AIF1/PSMB10/HLA-E/MUC17/IFI44/PSMB8/UBA7/PSME2/UPP1/GBP2/TAP2/STAT1/TLR2/DMBT1/FLOT1
VERHAAK_AML_WITH_NPM1_MUTATED_DN	VERHAAK_AML_WITH_NPM1_MUTATED_DN	VERHAAK_AML_WITH_NPM1_MUTATED_DN	221	0.434504	2.11971	8.79502e-10	1.52614e-08	9.27035e-09	2329	tags=34%, list=16%, signal=29%	RAMP1/HLA-DPB1/SERPING1/HLA-DPA1/MMP9/HSPB1/SERPINF1/CAVIN1/EGFL7/HLA-DQA1/TACSTD2/FZD2/MX1/CD7/SPARC/CHI3L1/IFI16/MSLN/TCN1/GYPC/CD3D/PLXND1/SPON1/TRIB2/ISG20/GMPR/TPSAB1/CST7/TGFB1I1/TMEM204/CIITA/GSN/RUNX3/LMO4/PALM/CLIP3/CD2/HOPX/IGFBP7/CSF3R/EVL/CD48/IFI44/LAMP5/PXDN/CAV1/IFI44L/ARHGEF17/S100P/ZAP70/FGFR1/RETN/LRP3/MXRA7/PTGIR/HSPG2/TMEM158/CYTL1/DPYSL2/PPP1R16B/LCN2/CLEC5A/CD69/CD34/OPTN/DS…
TAKEDA_TARGETS_OF_NUP98_HOXA9_FUSION_8D_UP	TAKEDA_TARGETS_OF_NUP98_HOXA9_FUSION_8D_UP	TAKEDA_TARGETS_OF_NUP98_HOXA9_FUSION_8D_UP	134	0.505187	2.29816	9.00346e-10	1.55709e-08	9.45831e-09	3230	tags=50%, list=22%, signal=39%	ISG15/IFI6/IDO1/APOC1/LY6E/OAS2/IFI27/MX1/IRF7/TNFAIP6/IFIT3/SPOCK1/TUBB2A/FOXC1/TPSAB1/ISYNA1/LTBP3/DDIT4/HOPX/GBP1/ADGRA2/USP18/OAS3/IGFBP4/HIC1/CLEC2B/XAF1/IFI44/LAMP5/PPP1R14A/IFI44L/KRT18/CTSG/IFIT2/EPSTI1/IFIT1/LGALS3BP/HBB/CCR7/CHST2/STAT1/RSAD2/PRKAR2B/DENND6B/ENPP2/ALDH1A1/SDSL/RAB27B/GAD1/NR4A2/IRX3/HOXA5/MX2/RBPMS/IFITM1/PTGS2/ASB2/DDX58/HERC6/PALLD/C3orf80/ADRB1/IFIH1/HOXB3/MYH10/OAS1…
PID_IL12_2PATHWAY	PID_IL12_2PATHWAY	PID_IL12_2PATHWAY	58	0.638826	2.52908	9.51078e-10	1.63934e-08	9.95796e-09	2347	tags=52%, list=16%, signal=44%	HLA-DRA/CCL3/CCL4/LCK/GADD45B/GZMA/SOCS1/CD3D/CD3E/CD4/NFKB2/HLA-A/IL2RB/CD8A/RELB/IL12RB1/HLX/FOS/IL2RA/CCR5/IL1B/CD247/IL1R1/STAT5A/GADD45G/STAT1/TYK2/FASLG/MAP2K3/IFNG
LEE_AGING_CEREBELLUM_UP	LEE_AGING_CEREBELLUM_UP	LEE_AGING_CEREBELLUM_UP	73	0.591466	2.43257	1.02617e-09	1.76291e-08	1.07085e-08	1638	tags=37%, list=11%, signal=33%	APOE/SPP1/C1QC/C1QB/C1QA/THBS2/CCL21/HLA-DQB2/IFI27/SELPLG/BCL2A1/GBP4/IRF7/AMH/SLC11A1/AXL/CTSD/RHOG/CST7/HMOX1/FOS/CTSZ/GNB2/EFS/LGALS3BP/NR4A1/ACADVL
WP_COMPLEMENT_AND_COAGULATION_CASCADES	WP_COMPLEMENT_AND_COAGULATION_CASCADES	WP_COMPLEMENT_AND_COAGULATION_CASCADES	49	0.678151	2.57158	1.04629e-09	1.78289e-08	1.08299e-08	1294	tags=41%, list=9%, signal=37%	CFD/C3/C1QC/C1QB/C1QA/SERPING1/SERPINE1/C1R/PLAUR/PLAU/CLU/C5AR1/C1S/VWF/C3AR1/CFH/C7/PLAT/F12/C8G
URS_ADIPOCYTE_DIFFERENTIATION_DN	URS_ADIPOCYTE_DIFFERENTIATION_DN	URS_ADIPOCYTE_DIFFERENTIATION_DN	30	0.767394	2.57707	1.04788e-09	1.78289e-08	1.08299e-08	884	tags=50%, list=6%, signal=47%	THBS2/FN1/MMP9/COL6A1/LOXL1/COL3A1/CD37/SPARC/PTGDS/COL6A3/DCN/LOX/LUM/COL4A2/AGTRAP
WP_MICROGLIA_PATHOGEN_PHAGOCYTOSIS_PATHWAY	WP_MICROGLIA_PATHOGEN_PHAGOCYTOSIS_PATHWAY	WP_MICROGLIA_PATHOGEN_PHAGOCYTOSIS_PATHWAY	39	0.719539	2.56655	1.04815e-09	1.78289e-08	1.08299e-08	1477	tags=64%, list=10%, signal=58%	TYROBP/C1QC/C1QB/C1QA/TREM2/ITGB2/FCER1G/RAC2/NCF2/ITGAM/HCK/CYBA/TREM1/PIK3CD/NCF4/CYBB/ARPC1B/NCF1/RAC3/FCGR1A/VAV1/PLCG2/PTPN6/NCKAP1L/SIGLEC7
PLASARI_TGFB1_TARGETS_10HR_UP	PLASARI_TGFB1_TARGETS_10HR_UP	PLASARI_TGFB1_TARGETS_10HR_UP	181	0.459927	2.17537	1.10644e-09	1.87586e-08	1.13947e-08	2878	tags=44%, list=20%, signal=36%	FSTL3/TGFB1/SPHK1/SERPINE1/MMP9/FOSL1/ITGA5/PLAUR/GFPT2/TNC/GADD45B/CX3CL1/CNN1/PPP1R13L/HCK/ADAM12/CHST11/OLR1/SEMA7A/RGS16/GJB3/CCN2/SFN/IL6/EGR2/LIF/NFATC1/SLC2A1/PDGFB/GJB2/THBS4/PLK3/CRISPLD2/SNAI1/TNFRSF12A/DUSP5/COL8A2/GPR84/FOXS1/OLFM2/TIMP3/JUNB/INHBA/MCAM/CD40/FJX1/CMKLR1/HEYL/UNC5B/NES/CCL17/IL11/ELN/HSPA2/PPP1R15A/KCNK1/DUSP14/MAFF/CSPG4/PRAG1/WNT9A/BHLHE40/WNT11/NUAK1/KCTD11/HIP1R/HI…
BLANCO_MELO_BETA_INTERFERON_TREATED_BRONCHIAL_EPITHELIAL_CELLS_DN	BLANCO_MELO_BETA_INTERFERON_TREATED_BRONCHIAL_EPITHELIAL_CELLS_DN	BLANCO_MELO_BETA_INTERFERON_TREATED_BRONCHIAL_EPITHELIAL_CELLS_DN	179	0.456624	2.15826	1.31793e-09	2.22713e-08	1.35284e-08	3210	tags=44%, list=22%, signal=34%	KLK10/CRABP2/S100A8/S100A9/KLK7/FZD2/ECM1/TCN1/TGFB3/SPRR1B/UNC13D/KRT16/LYPD3/VWF/KLK11/HOPX/ZNF467/KLK8/AIF1L/RNF208/PLLP/NOXA1/AQP3/IGFL1/SLC37A2/SPRR1A/ADAMTSL4/IFITM10/CYSRT1/RHOV/SPRR3/CNFN/CCDC78/SYTL1/TEDC1/SLPI/ANO8/HYAL1/ADM5/EFS/ITGB7/CSTB/LMCD1/RASAL1/ARHGEF4/CHTF18/SLC43A2/SERF2/ABHD14A/RCOR2/TENT5B/EPHX3/OSR1/SULT2B1/KLK13/TMEM86A/KMT5C/NCCRP1/S100A12/SYT8/PLXNB3/KIFC2/DDX11/EPB41L3…
NAGASHIMA_NRG1_SIGNALING_UP	NAGASHIMA_NRG1_SIGNALING_UP	NAGASHIMA_NRG1_SIGNALING_UP	167	0.467582	2.19484	1.34876e-09	2.27072e-08	1.37932e-08	2861	tags=43%, list=19%, signal=35%	SPHK1/KLF2/CCN1/DUSP4/FOSL1/TUBB6/CXCR4/PLAUR/FOSB/GADD45B/SOCS1/SPRR1B/RGS2/ISG20/DUSP1/PLEKHO2/LYPD3/TUBB2A/CCN2/EPHA2/SFN/PHLDA2/LIF/ZYX/CEBPB/CLCF1/AQP3/TNFRSF12A/DUSP5/PER1/FOS/PFKFB3/ATG101/EGR3/EGLN3/JUNB/ADM/ZFP36/SNAI2/RARA/NAB2/EGR1/DUSP10/DNAJB1/DUSP2/LRRC15/GEM/NR4A1/IER5/KDM6B/PPP1R15A/LAMA3/SEMA3B/SGK1/MAFF/MAP3K8/BHLHE40/EZR/NPC1/MAP2K3/AVPI1/NR4A2/ATF3/SPATA2L/DDIT3/MAP3K14/LDLR/H…
HARRIS_HYPOXIA	HARRIS_HYPOXIA	HARRIS_HYPOXIA	77	0.587633	2.43946	1.35251e-09	2.27072e-08	1.37932e-08	1574	tags=35%, list=11%, signal=31%	SPP1/TGFB1/TAGLN/PLAUR/COL5A1/SLC2A3/TGFB3/PFKP/VIM/PKM/IGFBP3/IL6/SLC2A1/PDGFB/TGM2/L1CAM/CA9/CCL2/HMOX1/CXCL8/FOS/BIK/STC1/ADM/ALDOA/GAPDH/MIF
ENK_UV_RESPONSE_EPIDERMIS_UP	ENK_UV_RESPONSE_EPIDERMIS_UP	ENK_UV_RESPONSE_EPIDERMIS_UP	283	0.394747	1.98873	1.44384e-09	2.41621e-08	1.46769e-08	3034	tags=35%, list=21%, signal=28%	FSCN1/TYMP/KRT17/THBS2/ADAM8/CTSL/FLNA/PDLIM7/G0S2/S100A8/MDFI/ANGPTL4/KRT6A/WARS1/MX1/TNC/IRF7/HOMER3/PFKP/PHLDA3/DAPK1/PRSS22/COPZ2/KRT16/SPRR2A/CSF1/FXYD5/RAB31/BCL3/ULBP2/IFITM3/PRSS2/SLC2A1/ZYX/ARHGDIB/CTSB/BTN3A3/DKK3/ACTN1/S100P/NME3/UPP1/SFXN3/OASL/F12/ITGB4/CSTB/SRM/TMSB10/RUVBL2/SURF2/TEAD4/ST6GALNAC2/CHST2/ANAPC2/POLD1/IL4R/CYB5R2/OSMR/DDB2/CDH3/SFRP1/CBX4/SLC1A5/PIM2/LSR/ZNRD2/CDC20/P…
REACTOME_RESPONSE_TO_ELEVATED_PLATELET_CYTOSOLIC_CA2	REACTOME_RESPONSE_TO_ELEVATED_PLATELET_CYTOSOLIC_CA2	REACTOME_RESPONSE_TO_ELEVATED_PLATELET_CYTOSOLIC_CA2	117	0.517872	2.31542	1.46403e-09	2.44209e-08	1.48342e-08	1836	tags=34%, list=12%, signal=30%	CFD/SERPING1/TGFB1/ISLR/SERPINE1/FN1/TIMP1/FLNA/RARRES2/SPARC/CLU/ECM1/TGFB3/CTSW/SRGN/VWF/PLEK/FERMT3/PFN1/PDGFB/F13A1/PECAM1/CD109/VEGFC/TIMP3/ACTN1/PRKCG/TOR4A/ALDOA/GAS6/CD63/ANXA5/TLN1/LGALS3BP/STXBP2/PSAP/STX4/QSOX1/A2M/VEGFB
RASHI_RESPONSE_TO_IONIZING_RADIATION_6	RASHI_RESPONSE_TO_IONIZING_RADIATION_6	RASHI_RESPONSE_TO_IONIZING_RADIATION_6	78	0.579286	2.4134	1.59268e-09	2.64815e-08	1.60858e-08	2362	tags=46%, list=16%, signal=39%	TYROBP/EMP3/LYZ/CCL5/S100A8/S100A9/LAPTM5/PSMB9/CXCR4/SELPLG/CXCL9/RNASE1/CXCL13/MRPL41/CCL8/UBD/FMNL1/PLEKHO1/MSC/FERMT3/CD79B/UNC93B1/CD48/FCGR2B/SLPI/GBP2/ALDOA/ADH1B/PTPRC/ZNF688/RHOH/CSF2RA/PIP4K2A/HHEX/IL1R2/ZNF653
JINESH_BLEBBISHIELD_TO_IMMUNE_CELL_FUSION_PBSHMS_DN	JINESH_BLEBBISHIELD_TO_IMMUNE_CELL_FUSION_PBSHMS_DN	JINESH_BLEBBISHIELD_TO_IMMUNE_CELL_FUSION_PBSHMS_DN	357	0.377571	1.94824	1.61821e-09	2.68198e-08	1.62913e-08	1842	tags=26%, list=13%, signal=23%	FSCN1/ISG15/IFI6/C3/CRABP2/CD74/APOC1/HLA-DRA/GPNMB/TNFAIP2/IL4I1/CXCL10/S100A8/IFITM2/S100A9/HLA-DMA/OAS2/IFI27/DEPP1/UBE2L6/MX1/IFI16/IL1RN/HLA-DMB/HSD17B14/PLIN4/MAFB/AIM2/IFIT3/RGS2/ISG20/ZIC2/VWF/APOL2/PLEKHF1/LGMN/MMP7/IFI35/IFITM3/APOBEC3G/HCAR2/HOXB2/HCLS1/LMO4/RAB38/IL23A/LRRC26/SLC2A1/DDIT4/UCP2/KLHDC8B/CFH/ANTXR1/OAS3/PIGR/SPRR1A/CXCL8/INKA1/CLEC2B/XAF1/IFI44/ETV5/FOS/MLPH/AKR1B1/RHOV/…
BANDRES_RESPONSE_TO_CARMUSTIN_MGMT_48HR_DN	BANDRES_RESPONSE_TO_CARMUSTIN_MGMT_48HR_DN	BANDRES_RESPONSE_TO_CARMUSTIN_MGMT_48HR_DN	130	0.500359	2.27286	1.63287e-09	2.69763e-08	1.63864e-08	3395	tags=45%, list=23%, signal=35%	KRT17/ISLR/MDK/PCOLCE/LOXL1/CALB2/CRAT/AMH/ADAMTS4/CD79A/FYN/MSR1/PFN1/FBN1/APLNR/CEBPB/NRTN/GAMT/VGF/ITGA3/GRN/PAEP/ACTG2/ACTN1/CTF1/MGAT3/ATP1A3/TRAF1/ALOX15B/ADAM15/BAIAP2/ZBTB17/H2AX/CD151/LAMB3/WIPF1/DVL1/GRB7/SEPTIN5/HAGH/SGCA/DNASE1L2/POLR2E/SHMT2/ASMTL/TLE3/MAD1L1/GPR25/STX1B/RAD9A/GTF2F1/IRAG2/MYD88/FTH1/MAT1A/SPEG/MUC2/HOXA4/RAD23A
TAKEDA_TARGETS_OF_NUP98_HOXA9_FUSION_10D_UP	TAKEDA_TARGETS_OF_NUP98_HOXA9_FUSION_10D_UP	TAKEDA_TARGETS_OF_NUP98_HOXA9_FUSION_10D_UP	163	0.472928	2.2152	1.69177e-09	2.77938e-08	1.6883e-08	3053	tags=44%, list=21%, signal=35%	CFD/ISG15/IFI6/PLAAT4/IDO1/C11orf96/FN1/LY6E/DUSP4/CXCL10/DBN1/OAS2/IFI27/LSP1/MX1/IRF7/TNFAIP6/IFIT3/CDKN1C/GMPR/SPOCK1/TPSAB1/HOPX/GBP1/ADGRA2/USP18/OAS3/XAF1/IFI44/LILRA5/LAMP5/CAV1/EGLN3/IFI44L/TIMP3/KRT18/TMEM45A/SAMD9L/OASL/IFIT2/ITGB7/EPSTI1/IFIT1/LGALS3BP/GEM/HBB/BATF3/STAT1/RSAD2/PRKAR2B/ALDH1A1/RAB27B/ATP10A/NR4A2/IRX3/HOXA5/MX2/RBPMS/IFITM1/PTGS2/ASB2/RTP4/DDX58/ADSS1/PALLD/NEXN/ADRB1/…
REACTOME_ANTIGEN_PROCESSING_CROSS_PRESENTATION	REACTOME_ANTIGEN_PROCESSING_CROSS_PRESENTATION	REACTOME_ANTIGEN_PROCESSING_CROSS_PRESENTATION	102	0.542888	2.40739	1.69311e-09	2.77938e-08	1.6883e-08	2544	tags=43%, list=17%, signal=36%	CD14/CTSL/HLA-F/S100A8/S100A9/PSMB9/MRC2/HLA-C/NCF2/TAP1/CYBA/HLA-B/HLA-G/MRC1/HLA-A/PSMB10/HLA-E/PSMB8/NCF4/CYBB/NCF1/PSME1/PSME2/LY96/PSMB6/FCGR1A/UBA52/TAP2/STX4/TLR2/UBC/PSMC3/PSMB3/PSMC5/TAPBP/CD36/BTK/PSMD4/PSMB7/VAMP8/PSMD8/UBB/PSMC4/CALR
LIEN_BREAST_CARCINOMA_METAPLASTIC	LIEN_BREAST_CARCINOMA_METAPLASTIC	LIEN_BREAST_CARCINOMA_METAPLASTIC	31	0.752831	2.56262	1.74536e-09	2.8561e-08	1.7349e-08	1149	tags=45%, list=8%, signal=42%	SFRP2/THBS2/MXRA8/HTRA3/RARRES2/POSTN/SPARC/COL18A1/PRRX1/COL16A1/LUM/KCNE4/TIMP3/MCAM
WINTER_HYPOXIA_METAGENE	WINTER_HYPOXIA_METAGENE	WINTER_HYPOXIA_METAGENE	224	0.428824	2.10602	2.06096e-09	3.36055e-08	2.04132e-08	2012	tags=30%, list=14%, signal=26%	SPP1/LGALS1/TGFB1/SERPINE1/THBS2/FN1/HLA-DQB1/MMP2/ITGA5/ICAM1/ANGPTL4/CXCR4/IFI27/PLAUR/PLAU/ANXA1/COL5A1/SLC2A3/TGFB3/VIM/CTSD/PKM/IGFBP3/ENG/MMP7/NFKB2/IL6/KRT19/COL5A2/COL5A3/SERPINB2/SLC2A1/PDGFB/DDIT4/TPBG/TGM2/IGFBP5/CA9/LOX/HMOX1/CXCL8/FOS/BIK/PFKFB3/VEGFC/ADM/KRT18/ANXA2/ALDOA/EGR1/ANXA5/MUC1/BATF3/NR4A1/GAPDH/MIF/SIRPA/QSOX1/FKBP4/VEGFB/SGSM2/BHLHE41/CALD1/ALDH1A1/PIM2/ENO3/ZNRD2
SWEET_KRAS_TARGETS_UP	SWEET_KRAS_TARGETS_UP	SWEET_KRAS_TARGETS_UP	79	0.589344	2.47314	2.06663e-09	3.36055e-08	2.04132e-08	2214	tags=48%, list=15%, signal=41%	COL1A1/SERPINE1/TAGLN/HSPB1/SPARC/NCF2/MYL9/GADD45B/COL5A1/C1S/SPOCK1/IGFBP3/MSC/COL7A1/TNS1/IGFBP7/EVL/CCL2/SNAI1/LBH/COL4A2/CHST3/DKK3/TIMP3/JUNB/BMP1/NLRP1/GABARAPL1/ADCY7/ULK1/HSPG2/SGK1/CALD1/CCN5/WIPF1/MAP3K8/BHLHE40/NUAK1
PID_FRA_PATHWAY	PID_FRA_PATHWAY	PID_FRA_PATHWAY	36	0.720818	2.52013	2.22472e-09	3.60627e-08	2.19058e-08	1889	tags=64%, list=13%, signal=56%	MMP9/FOSL1/COL1A2/MMP2/PLAUR/MGP/PLAU/CDKN2A/MMP1/DCN/IL6/LIF/NFATC1/CCL2/HMOX1/CXCL8/JUNB/JUND/ITGB4/USF2/LAMA3/THBD/FOSL2
BENPORATH_ES_1	BENPORATH_ES_1	BENPORATH_ES_1	347	-0.360426	-1.89596	2.23715e-09	3.6151e-08	2.19594e-08	2546	tags=35%, list=17%, signal=29%	KLHL7/PNISR/DIDO1/ELOVL6/NOLC1/PPM1B/SPC25/FANCL/PRIM1/ZNF195/FUBP1/NCAPG2/DDIAS/TERF1/CASP3/BMPR1A/PRKD3/CBX5/HELLS/MDN1/ANGEL2/DSCC1/G3BP1/FZD5/ABHD17B/TMX1/ERCC6L/MAK16/MRS2/PAK1IP1/EPRS1/GPC4/WDR12/MTF2/NPM1/ETV4/RNF138/SRSF1/RAD51AP1/BRWD1/NLN/BRIX1/CHEK1/GNL3/CCNA2/UGP2/CHEK2/DNA2/PSIP1/INTS13/NOL11/CCAR1/TIA1/PPP2R1B/ZNF770/USO1/SLC39A10/AUTS2/ARL5B/TRIM24/L1TD1/AZIN1/NDUFAF4/MAL2/LARP7/MI…
WANG_LMO4_TARGETS_UP	WANG_LMO4_TARGETS_UP	WANG_LMO4_TARGETS_UP	336	-0.368236	-1.9321	2.28718e-09	3.68443e-08	2.23806e-08	3792	tags=45%, list=26%, signal=34%	STARD7/GLUD1/F11R/FAM104B/PPHLN1/SFT2D1/RBMXL1/PDP1/SLC35A1/MRPL33/NABP1/ZNF430/ARG2/PRDX6/CTNNB1/PRKAR1A/E2F3/RHOU/AHCY/MTMR12/OGT/C21orf91/USP6NL/FREM2/CDV3/NNT/TCAF1/NECAB3/HACD3/UQCRB/SCAI/INIP/MINDY3/ZMYM5/TASOR2/PPP3R1/DSTN/FBXO8/NR2C2/RAB10/CD47/KIF3A/CEBPA/CREB1/SGK3/VPS4B/ARHGEF12/RTN3/NLK/SOS1/GDPD1/ZFP36L2/PABPC1/EPM2AIP1/RGMB/DBI/FUBP1/NUCKS1/ABHD17C/USP34/HELLS/INO80D/NAP1L1/UBTD2/HN…
BLANCO_MELO_INFLUENZA_A_INFECTION_A594_CELLS_DN	BLANCO_MELO_INFLUENZA_A_INFECTION_A594_CELLS_DN	BLANCO_MELO_INFLUENZA_A_INFECTION_A594_CELLS_DN	108	0.531353	2.34711	2.33995e-09	3.75773e-08	2.28258e-08	3338	tags=51%, list=23%, signal=40%	MRC2/NOTCH3/MEGF6/HSD17B14/FAM20C/MSC/KLHDC8B/SPDEF/HMOX1/REX1BD/PKDCC/SLC7A7/ZNF428/TRIP6/IFI27L2/HOXC9/BCL9L/ERF/NAGK/STUB1/SLC25A29/CEBPD/SMIM29/C11orf68/OGFR/TSC22D4/NDUFA3/WDR18/MAFK/FOSL2/LMF1/LSR/RBP5/RPL36/MESP1/FAM171A2/PIGQ/APBB3/SDSL/SLC39A1/ZNHIT2/SPATA2L/C3orf18/FKBP2/CHPF2/FBXW4/NAT8L/SLC38A10/RPL8/MZF1/KIAA0895L/MXD3/WBP1/REXO1/TONSL
BOQUEST_STEM_CELL_DN	BOQUEST_STEM_CELL_DN	BOQUEST_STEM_CELL_DN	207	0.432443	2.08876	3.01478e-09	4.82644e-08	2.93176e-08	2555	tags=35%, list=17%, signal=30%	BST2/HLA-DPB1/CD74/HLA-DRB1/HLA-DPA1/HLA-DRA/HLA-DQB1/G0S2/HLA-F/HLA-DMA/LAPTM5/IFI27/HLA-DQA1/TACSTD2/WARS1/RNASE1/CX3CL1/CLDN5/PLVAP/SRGN/MMP1/HLA-B/ISG20/VWF/ENG/GMFG/ACKR1/ABLIM3/TIE1/TGM2/APLNR/RAMP3/STX11/AQP1/RASIP1/SCARF1/XAF1/KANK3/PECAM1/STC1/LCP2/CSF3/JCAD/GIMAP4/IFI44L/CSF2RB/UPP1/CDH5/SEMA3F/ICAM2/MMRN2/CDC37/GIMAP6/ARHGEF15/JAG2/SOX17/THBD/S1PR1/PODXL/CD93/RND1/HOXB7/LMO2/IL3RA/HHEX…
BENNETT_SYSTEMIC_LUPUS_ERYTHEMATOSUS	BENNETT_SYSTEMIC_LUPUS_ERYTHEMATOSUS	BENNETT_SYSTEMIC_LUPUS_ERYTHEMATOSUS	26	0.787873	2.59396	3.17507e-09	5.06737e-08	3.07811e-08	1880	tags=69%, list=13%, signal=60%	ISG15/SERPING1/LY6E/S100A8/OAS2/MX1/IRF7/TAP1/IFIT3/AGRN/IFI35/IFITM3/XAF1/IFI44L/OASL/LGALS3BP/STAT1/FPR2
KRASNOSELSKAYA_ILF3_TARGETS_UP	KRASNOSELSKAYA_ILF3_TARGETS_UP	KRASNOSELSKAYA_ILF3_TARGETS_UP	37	0.718409	2.51847	3.22195e-09	5.12638e-08	3.11395e-08	1735	tags=54%, list=12%, signal=48%	APOE/ISG15/IFI6/PSMB9/IFI27/MX1/PLAU/IFI16/TAP1/IFIT3/IFI35/FAP/HLA-E/CFH/CLEC2B/XAF1/TRIM22/IFIT1/STAT1/RGS4
ZHENG_FOXP3_TARGETS_IN_THYMUS_UP	ZHENG_FOXP3_TARGETS_IN_THYMUS_UP	ZHENG_FOXP3_TARGETS_IN_THYMUS_UP	192	-0.435072	-2.11658	3.26099e-09	5.17256e-08	3.142e-08	4357	tags=52%, list=30%, signal=37%	WBP4/SDCBP/CBLB/LDLRAD4/CPOX/MALT1/HBP1/FAM3C/PSMA1/ZC3HAV1/INPP4B/RFX3/CNOT2/PIK3R1/PHTF2/RAPGEF6/RPL5/GLCCI1/JARID2/CPE/REEP3/MYO9A/ARID5B/GPHN/ANKRD12/ZFAND6/NSMCE2/C21orf91/PPP2R5C/DCTN6/TCF12/HEATR5A/TASP1/SRSF2/TBC1D15/CDK19/ESD/HBS1L/ZFP36L2/MAN1A1/FAM76B/FEM1C/CAST/NAA30/ATP6V1A/DENND6A/F2RL1/MBNL1/CELF2/SLC37A3/NEK7/NUP153/ATP2B1/PAK1IP1/EVI5/PGAP1/TPP2/FAM8A1/ASXL2/SESN1/BLOC1S5/CHD9/TB…
COWLING_MYCN_TARGETS	COWLING_MYCN_TARGETS	COWLING_MYCN_TARGETS	32	0.747271	2.54611	3.2746e-09	5.17828e-08	3.14547e-08	1108	tags=50%, list=8%, signal=46%	SPP1/TAGLN/MFGE8/MYL9/COL11A1/COX7A1/CNN1/COPZ2/CRYAB/GREM1/TUBB2A/IGFBP5/LBH/CPXM2/FBLN5/SAMD9L
LIU_SMARCA4_TARGETS	LIU_SMARCA4_TARGETS	LIU_SMARCA4_TARGETS	40	0.704989	2.53852	3.50066e-09	5.51887e-08	3.35236e-08	1159	tags=50%, list=8%, signal=46%	BST2/MMP2/TAGLN/IFITM2/ANGPTL4/COL3A1/IFI27/CD53/SPARC/ECM1/CRYAB/EBF4/CSF1/IL32/S100A13/VSIR/BCAM/CCL2/LGALS9/UPP1
EINAV_INTERFERON_SIGNATURE_IN_CANCER	EINAV_INTERFERON_SIGNATURE_IN_CANCER	EINAV_INTERFERON_SIGNATURE_IN_CANCER	27	0.784281	2.59512	3.51531e-09	5.52512e-08	3.35616e-08	1600	tags=59%, list=11%, signal=53%	BST2/ISG15/IFI6/LY6E/OAS2/UBE2L6/MX1/IFIT3/IFI35/APOBEC3G/IFI44/IFI44L/IRF9/IFIT1/STAT1/IFI30
PID_INTEGRIN3_PATHWAY	PID_INTEGRIN3_PATHWAY	PID_INTEGRIN3_PATHWAY	38	0.708575	2.49797	3.53751e-09	5.54317e-08	3.36712e-08	913	tags=39%, list=6%, signal=37%	SPP1/COL1A1/SPHK1/FN1/CCN1/COL1A2/PLAUR/PLAU/THY1/TNC/PDGFRB/PDGFB/L1CAM/FBN1/PECAM1
MCDOWELL_ACUTE_LUNG_INJURY_UP	MCDOWELL_ACUTE_LUNG_INJURY_UP	MCDOWELL_ACUTE_LUNG_INJURY_UP	45	0.682779	2.52922	3.85257e-09	6.01862e-08	3.65592e-08	2266	tags=58%, list=15%, signal=49%	SPP1/SPHK1/CCN1/S100A8/ANGPTL4/COL3A1/TNC/LILRB4/DUSP1/FCGR2A/SFN/LOX/FOS/AKAP12/NFKBIA/ZFP36/PLA2G7/CSTB/PTGES/NR4A1/ELN/LCN2/OSMR/LTF/MAL/STEAP4
BERENJENO_TRANSFORMED_BY_RHOA_DN	BERENJENO_TRANSFORMED_BY_RHOA_DN	BERENJENO_TRANSFORMED_BY_RHOA_DN	386	0.363442	1.89186	3.92086e-09	6.10686e-08	3.70953e-08	2387	tags=28%, list=16%, signal=25%	SFRP2/FSCN1/COL1A1/AEBP1/COL6A2/ISLR/THBS2/GAS1/FN1/COL1A2/PCOLCE/NNMT/MMP14/C1R/POSTN/MRC2/IFI27/MGP/PRRX2/LTBP4/COL5A1/CX3CL1/CCDC80/GNAI2/PDGFRB/COPZ2/RABAC1/ANXA6/AOC3/DPP7/PMP22/DNM1/COL6A3/LAMB2/PLD3/FKBP10/MEIS3/DCN/IFITM3/GSN/S100A13/YPEL3/CYP1B1/LOX/CD276/RRAS/LUM/GAMT/ARHGEF25/PER1/SPARCL1/TWIST1/CAV1/ATF5/GRN/DKK3/LGALS9/TIMP3/TMEM45A/GAA/AKAP12/PLAT/NME3/HCFC1R1/MAB21L2/JUND/SNAI2/ARS…
CROONQUIST_NRAS_VS_STROMAL_STIMULATION_DN	CROONQUIST_NRAS_VS_STROMAL_STIMULATION_DN	CROONQUIST_NRAS_VS_STROMAL_STIMULATION_DN	93	0.55126	2.3785	4.12876e-09	6.41135e-08	3.89449e-08	2014	tags=40%, list=14%, signal=35%	FSCN1/THBS2/COL1A2/POSTN/DEPP1/TPM2/FOSB/SPARC/NOTCH3/ACTA2/SULF1/DUSP1/IGFBP3/COL6A3/CCN2/HSPB6/IL6/BASP1/COL16A1/IGFBP7/SBNO2/IGFBP4/FOS/TSC22D3/NFKBIA/VCAN/CD81/TK1/BCL6/SMARCD3/PPP1R15A/H2BC11/AURKB/H2AX/CLC/PIM2/CDC20
PID_SYNDECAN_1_PATHWAY	PID_SYNDECAN_1_PATHWAY	PID_SYNDECAN_1_PATHWAY	43	0.690984	2.54764	4.59554e-09	7.11483e-08	4.32181e-08	824	tags=44%, list=6%, signal=42%	COL1A1/COL6A2/TGFB1/COL10A1/CCL5/MMP9/COL6A1/COL1A2/COL3A1/COL11A1/COL5A1/MMP1/COL6A3/MMP7/COL5A2/COL7A1/COL16A1/COL15A1/COL8A2
WP_FOCAL_ADHESION	WP_FOCAL_ADHESION	WP_FOCAL_ADHESION	179	0.447918	2.1171	5.13711e-09	7.92955e-08	4.81669e-08	1861	tags=30%, list=13%, signal=26%	SPP1/COL1A1/COL6A2/COMP/THBS2/FN1/FLNA/COL1A2/ITGA5/RAC2/MYL9/TNC/FGR/PDGFRB/HCK/FLNC/VWF/LAMB2/COL5A2/COL5A3/SHC2/FYN/HRAS/THBS3/ZYX/PDGFB/ITGA11/THBS4/CAV2/PIK3CD/COL4A2/ITGA3/CAV1/BCAR1/VEGFC/ACTN1/PIP5K1C/ITGA7/PRKCG/RAC3/ACTB/SRMS/VAV1/ITGB7/ITGB4/TLN1/IBSP/TNK2/PARVG/LAMA3/LAMA5/VEGFB/LAMB3
UROSEVIC_RESPONSE_TO_IMIQUIMOD	UROSEVIC_RESPONSE_TO_IMIQUIMOD	UROSEVIC_RESPONSE_TO_IMIQUIMOD	19	0.832585	2.50441	5.524e-09	8.50137e-08	5.16404e-08	740	tags=74%, list=5%, signal=70%	ISG15/IFI6/PLAAT4/IDO1/SECTM1/OAS2/MX1/IRF7/CCL8/ISG20/IFI35/MICB/IL6/CXCL11
WP_MIRNA_TARGETS_IN_ECM_AND_MEMBRANE_RECEPTORS	WP_MIRNA_TARGETS_IN_ECM_AND_MEMBRANE_RECEPTORS	WP_MIRNA_TARGETS_IN_ECM_AND_MEMBRANE_RECEPTORS	22	0.80458	2.51684	6.40778e-09	9.83223e-08	5.97245e-08	831	tags=59%, list=6%, signal=56%	COL6A2/THBS2/FN1/COL6A1/COL1A2/COL3A1/COL5A1/COL6A3/LAMB2/COL5A2/COL5A3/ITGA11/COL4A2
ELVIDGE_HIF1A_AND_HIF2A_TARGETS_DN	ELVIDGE_HIF1A_AND_HIF2A_TARGETS_DN	ELVIDGE_HIF1A_AND_HIF2A_TARGETS_DN	101	0.536243	2.3772	6.66517e-09	1.01969e-07	6.19398e-08	2241	tags=41%, list=15%, signal=35%	SERPINE1/HLA-DRB1/LOXL1/CAVIN1/ENO2/ANGPTL4/CXCR4/PLAUR/SRPX/S100A4/LOXL2/SPOCK1/IGFBP3/AHNAK2/FYN/SLC2A1/PDGFB/IGFBP5/CA9/OBSL1/LOX/FOS/STC1/PFKFB3/CAV1/EGLN3/VEGFC/ADM/TMEM45A/AKAP12/SFXN3/EGR1/QSOX1/DPYSL4/DPYSL2/CCN5/EIF5A/CSRP2/SH2B2/BHLHE40/CITED2
REACTOME_CHEMOKINE_RECEPTORS_BIND_CHEMOKINES	REACTOME_CHEMOKINE_RECEPTORS_BIND_CHEMOKINES	REACTOME_CHEMOKINE_RECEPTORS_BIND_CHEMOKINES	49	0.660315	2.50395	7.97614e-09	1.21666e-07	7.3904e-08	2623	tags=57%, list=18%, signal=47%	CCL21/CCL5/CCL19/CXCL10/CXCR4/CCL3/CCL4/CXCL9/CCL13/CXCL13/CX3CL1/CCL3L3/CXCL11/CCL2/CCL25/CXCL8/CCR1/CCR5/CXCL16/CCL17/CCR7/PPBP/CXCL12/CCL22/CXCR1/CXCL1/CXCR6/XCL2
KHETCHOUMIAN_TRIM24_TARGETS_UP	KHETCHOUMIAN_TRIM24_TARGETS_UP	KHETCHOUMIAN_TRIM24_TARGETS_UP	45	0.675645	2.50279	8.27262e-09	1.25817e-07	7.64257e-08	1046	tags=42%, list=7%, signal=39%	SPP1/COL1A1/LGALS1/TGFB1/SERPINE1/COL1A2/ICAM1/LAPTM5/SPARC/HCK/VIM/UCP2/TGM2/ITGAL/COL4A2/FOS/CYBB/JUNB/KRT18
BROWNE_HCMV_INFECTION_18HR_DN	BROWNE_HCMV_INFECTION_18HR_DN	BROWNE_HCMV_INFECTION_18HR_DN	157	0.465624	2.17075	8.78345e-09	1.33194e-07	8.0907e-08	3445	tags=45%, list=23%, signal=35%	COL6A2/VAMP5/COL6A1/LOXL1/CAVIN1/ANGPTL2/EMILIN1/COL3A1/RAC2/SOCS1/ITGAM/EPHB6/PLXND1/PDGFRB/AXL/ADAM12/GREM1/DUSP1/MSC/CDC42EP2/TGFB1I1/CCDC85B/LRRC32/FYN/THBS3/CLIP3/PSMB10/FKBP8/OBSL1/RRAS/TNS2/PDPN/NDUFB7/PTGIS/ANXA2/NME3/GAS6/VCAN/PCGF2/PLXNA3/CTIF/ALDH3B1/TNIP1/RFX1/ARHGAP1/ZNF688/GPR176/BTBD2/PAMR1/PRKCB/IFNG/GNG11/RBPMS/WNT6/GLI3/POLD4/PTGER1/B2M/SNX17/S100A1/ACTA1/P2RY10/SURF1/RPS6KA2/CI…
WP_FOCAL_ADHESIONPI3KAKTMTORSIGNALING_PATHWAY	WP_FOCAL_ADHESIONPI3KAKTMTORSIGNALING_PATHWAY	WP_FOCAL_ADHESIONPI3KAKTMTORSIGNALING_PATHWAY	262	0.393534	1.95063	9.39134e-09	1.41996e-07	8.62535e-08	1861	tags=26%, list=13%, signal=23%	SPP1/COL1A1/COL6A2/COMP/THBS2/FN1/ITGB2/COL1A2/ITGA5/COL3A1/TNC/COL11A1/ITGAX/COL5A1/SLC2A3/CSF1R/PDGFRB/OSM/CREB3L1/VWF/LAMB2/CSF1/EPHA2/COL5A2/COL5A3/IL2RB/HRAS/THBS3/SLC2A1/PDGFB/DDIT4/ITGA11/ITGAL/THBS4/CSF3R/PIK3CD/COL4A2/SREBF1/ITGA3/RAB11B/PFKFB3/CSF3/VEGFC/IL2RA/NGFR/FGF19/ITGA7/LPAR2/GNB2/FGFR1/ITGB7/ITGB4/PIK3R5/CDC37/JAK3/IBSP/LIPE/CRTC2/ULK1/LAMA3/IL4R/OSMR/LAMA5/FLT4/EPOR/VEGFB/LAMB3
BHAT_ESR1_TARGETS_VIA_AKT1_UP	BHAT_ESR1_TARGETS_VIA_AKT1_UP	BHAT_ESR1_TARGETS_VIA_AKT1_UP	259	0.402773	1.99602	9.67379e-09	1.45534e-07	8.84027e-08	3215	tags=36%, list=22%, signal=29%	KLK10/HLA-DRB1/A4GALT/IER5L/GADD45B/HOMER3/MYEOV/HCK/CTSD/CDC42EP1/CCNP/VWF/RGS16/LTBP3/SLC2A1/TPBG/TGM2/CYP1B1/ALPL/HSPB8/PITX1/SBNO2/UBALD1/IGFBP4/VGF/TUBB2B/SYNDIG1/FOS/MLPH/STX1A/HPCAL1/C1QTNF6/KCNK6/RARA/FAM102A/SRM/CARD19/C16orf74/ALDH3B1/GADD45G/CDC34/DUSP2/PDLIM3/PTGES/NCS1/TRIM47/PARP12/SH2D2A/SLC10A3/TSKU/SEMA3B/ADAP1/FCHO1/FKBP4/TBKBP1/ZFP36L1/UNC5A/PODXL/SULT2B1/SH2B2/SLC25A25/PIP4K2A…
DER_IFN_GAMMA_RESPONSE_UP	DER_IFN_GAMMA_RESPONSE_UP	DER_IFN_GAMMA_RESPONSE_UP	70	0.590609	2.40695	9.68164e-09	1.45534e-07	8.84027e-08	1600	tags=44%, list=11%, signal=40%	BST2/ISG15/FOSL1/ICAM1/PSMB9/HLA-C/VAT1/IFI16/TAP1/PML/IFIT3/C1S/IFI35/IRF1/IL6/HLA-A/PSMB10/HLA-E/COL16A1/GBP1/PSMB8/VEGFC/IL15RA/PSME1/IFIT2/IRF9/CEBPD/TEAD4/MAP3K10/STAT1/IFI30
BRUECKNER_TARGETS_OF_MIRLET7A3_DN	BRUECKNER_TARGETS_OF_MIRLET7A3_DN	BRUECKNER_TARGETS_OF_MIRLET7A3_DN	74	0.575602	2.36938	9.78043e-09	1.46593e-07	8.90459e-08	1996	tags=43%, list=14%, signal=38%	MT2A/PLAAT3/TRNP1/FN1/CTSL/NNMT/MFGE8/BCL2A1/SPARC/COL11A1/COL5A1/DPYSL3/GPC1/VIM/LOXL2/SPOCK1/RAB34/PCED1B/PLK2/EFEMP1/LBH/COL4A2/AKR1B1/CD70/LGALS3BP/PTGES/NRP2/MT1X/GPRC5B/SFRP1/CALD1/ATOX1
MCBRYAN_PUBERTAL_TGFB1_TARGETS_UP	MCBRYAN_PUBERTAL_TGFB1_TARGETS_UP	MCBRYAN_PUBERTAL_TGFB1_TARGETS_UP	168	0.450552	2.12045	1.0121e-08	1.5126e-07	9.18807e-08	1871	tags=32%, list=13%, signal=28%	CD14/FN1/CCN1/PCOLCE/MMP2/G0S2/TAGLN/SERPINB5/MMP14/MFGE8/HTRA1/TPM2/TNC/CLU/ECM1/TIMP2/ACTA2/CNN1/TNFAIP6/DPYSL3/CAPG/VASN/TPSAB1/GSN/EGR2/BASP1/COL7A1/SLC2A1/COL16A1/TNS1/TGM2/EHD1/ACTG2/DKK3/KRT18/BMP1/PLAT/CDC42EP5/CDH11/VCAN/CYB5R3/COL8A1/OGFR/CITED1/SIRPA/IER5/ACADVL/HSPG2/PIAS3/S100A6/CDKN2B/NFIC/CALD1
PID_INTEGRIN2_PATHWAY	PID_INTEGRIN2_PATHWAY	PID_INTEGRIN2_PATHWAY	26	0.772059	2.5419	1.03266e-08	1.53887e-07	9.34768e-08	1373	tags=54%, list=9%, signal=49%	C3/CCN1/ITGB2/ICAM1/PLAUR/SPON2/PLAU/THY1/ITGAX/ITGAM/FCGR2A/ITGAL/PLAT/ICAM2
BOWIE_RESPONSE_TO_TAMOXIFEN	BOWIE_RESPONSE_TO_TAMOXIFEN	BOWIE_RESPONSE_TO_TAMOXIFEN	18	0.853179	2.51297	1.04735e-08	1.55628e-07	9.4534e-08	1598	tags=83%, list=11%, signal=74%	ISG15/IFI6/CCL5/OAS2/IFI27/MX1/IFI16/IRF7/IFIT3/IFI35/IRF1/IFIT2/IRF9/IFIT1/STAT1
CHEMNITZ_RESPONSE_TO_PROSTAGLANDIN_E2_DN	CHEMNITZ_RESPONSE_TO_PROSTAGLANDIN_E2_DN	CHEMNITZ_RESPONSE_TO_PROSTAGLANDIN_E2_DN	339	-0.354719	-1.86604	1.07444e-08	1.59195e-07	9.6701e-08	3912	tags=36%, list=27%, signal=27%	SNTB2/LMTK2/EDIL3/IL17RB/EXOC4/SDR42E1/SIRT5/CACNB2/GLUD1/ZNF655/SLC2A9/PRKAA2/CDK6/NFIB/ZSCAN31/CAMTA1/WSCD1/NRXN3/KCNK5/WDFY3/TM7SF3/KIF1B/GMDS/GTF2I/SLC6A20/FREM2/LRRC57/IL20RA/TMEM245/CYP4V2/UBXN10/OCLN/SDHAF3/CHDH/BBS2/ZFP3/REV3L/ARL6IP6/SLC2A13/SEL1L3/PPM1A/WDR48/CARF/SLC35E2B/MSI2/LSM8/STXBP6/AP5M1/NEK4/SHH/RAB3IP/KITLG/VWA5A/DYNC2LI1/DNAJC16/LRRFIP2/ACSS2/MET/FAT1/EDNRB/BCL11A/CLDN12/PRSS…
ROSS_ACUTE_MYELOID_LEUKEMIA_CBF	ROSS_ACUTE_MYELOID_LEUKEMIA_CBF	ROSS_ACUTE_MYELOID_LEUKEMIA_CBF	75	0.573121	2.35835	1.1822e-08	1.74662e-07	1.06096e-07	2149	tags=39%, list=15%, signal=33%	HLA-DPB1/VAMP5/CD52/HLA-DPA1/CRIP2/EGFL7/BLVRA/SPARC/HLA-DMB/ISG20/TPSAB1/CIITA/LAT2/CAV1/IL15RA/JUNB/RHOB/ITGB4/C15orf39/DUSP2/PTGIR/ADCY7/CLEC5A/TRIM8/CD34/WIPF1/TBXA2R/SLC8B1/HYAL2
SWEET_LUNG_CANCER_KRAS_UP	SWEET_LUNG_CANCER_KRAS_UP	SWEET_LUNG_CANCER_KRAS_UP	444	0.342943	1.8169	1.27421e-08	1.87719e-07	1.14027e-07	2633	tags=30%, list=18%, signal=25%	SPP1/TYROBP/C1QC/C1QB/CD74/APOC1/SERPINE1/HLA-DRB1/CD14/ITGB2/HLA-DRA/HLA-DQB2/TNNT1/MARCO/MDFI/HLA-DMA/LAPTM5/HLA-DQA1/BCL2A1/TACSTD2/MX1/CHI3L1/CLU/ITGAX/COL18A1/HLA-DMB/AXL/LILRB4/CTSD/CYBA/KRT7/PKM/IGFBP3/TNFSF9/PLD3/GJB3/CTSK/PHLDA2/MRC1/LCP1/BASP1/MSR1/GJB2/RPL28/COL15A1/RBP4/CTSB/GFUS/BMP4/FCGR2B/INHBB/SIVA1/NPDC1/KRT18/ACTN1/PSME1/G6PD/CCR5/CTSZ/MMP12/CSF2RB/KRT8/PLA2G7/SLPI/ALDOA/PFDN2/C…
RUTELLA_RESPONSE_TO_HGF_DN	RUTELLA_RESPONSE_TO_HGF_DN	RUTELLA_RESPONSE_TO_HGF_DN	232	0.409133	2.00787	1.29777e-08	1.90646e-07	1.15806e-07	1737	tags=28%, list=12%, signal=25%	CFD/TYMP/PLAAT4/ALOX5/CD14/ADAM8/CD52/IFITM2/S100A9/CXCR4/HLA-DQA1/CD163/GADD45B/C5AR1/FPR1/SLC2A3/MAFB/CD300A/RGS2/CDKN1C/SPOCK1/CRIP1/MS4A4A/TREM1/RUNX3/FYN/AIF1/HLA-E/DDIT4/ITGAL/IGFBP7/RPL28/SLC7A7/MAP3K6/CD86/TRADD/LILRB2/CD48/PECAM1/LY86/MAP4K1/CCDC69/SIGIRR/EGLN3/LTB4R/NME3/ZFP36/SELL/GAS6/VCAN/EGR1/MS4A6A/ICAM2/FCN1/CD83/BATF3/TNK2/RGCC/RSAD2/IER5/RASGRP2/ACADVL/CNPY3/DPYSL2/PPP1R16B/TBCB
RODWELL_AGING_KIDNEY_DN	RODWELL_AGING_KIDNEY_DN	RODWELL_AGING_KIDNEY_DN	133	-0.469308	-2.15438	1.44671e-08	2.11924e-07	1.28731e-07	4936	tags=56%, list=34%, signal=38%	C3orf14/PTGR1/RTN4/RHOBTB3/GOT2/ISOC1/CCDC93/KANK1/PCLO/IMPACT/SHANK2/BMP7/MTR/FBXO21/CPEB3/VSIG10/CCNB1IP1/NAA35/PPFIA1/ATXN7L3B/CYB5RL/CACNB2/FXR1/PRKAA2/ADH5/CLDN8/ARFGEF3/UAP1/AMT/MTO1/GMNN/CSNK2A1/NNT/ECI2/FAM83F/MPC1/FBXO3/LDHB/TRPM6/TMPRSS2/NLK/YOD1/NEDD4L/ISCA1/ABCA5/CEP70/TSPAN7/SLK/MMUT/DBT/NDUFS1/NF1/AUTS2/NUDT7/UCHL5/KLHL24/CTH/TOX3/PHYH/ZNF253/SLC25A36/ZNF711/ERLIN2/DLAT/LRPPRC/NEBL/…
SCHUHMACHER_MYC_TARGETS_UP	SCHUHMACHER_MYC_TARGETS_UP	SCHUHMACHER_MYC_TARGETS_UP	78	-0.547843	-2.32099	1.47725e-08	2.15788e-07	1.31077e-07	3128	tags=45%, list=21%, signal=36%	GCSH/ATP1B3/SORD/VRK1/SLC39A14/RRP1B/NOLC1/PUM3/AKAP1/NAMPT/HSPE1/DCUN1D4/MEST/GRSF1/MYC/RPIA/MRPL3/UCHL3/DDX10/PNO1/TFRC/TARBP1/PRPS2/TMEM97/MXI1/CEBPZ/SLC16A1/PPAT/DDX21/PAICS/GPD1L/AK4/ABCE1/CYCS/SRPK1
CUI_TCF21_TARGETS_2_UP	CUI_TCF21_TARGETS_2_UP	CUI_TCF21_TARGETS_2_UP	388	0.352853	1.83876	1.59288e-08	2.32022e-07	1.40939e-07	2457	tags=26%, list=17%, signal=22%	COL1A1/LGALS1/COL6A2/ISLR/COMP/FN1/MDK/CTHRC1/COL6A1/ADAMTS2/RCN3/SERPINF1/CLEC11A/CPXM1/HLA-DMA/COL3A1/POSTN/LSP1/MGP/SRPX/PTGDS/CLU/MMP11/ECM1/TGFB3/CCDC80/MFAP2/TNFAIP6/SPON1/PDLIM4/CYBA/TMEM238/NLGN2/FKBP10/BOK/DCN/FAP/HOXB6/PALM/GUK1/TGM2/CD79B/CYP1B1/CFH/CD276/TMEM132A/ANTXR1/LUM/COL8A2/BMP4/ETV5/FNDC4/NDUFB7/KRT18/FBLN5/ALDH16A1/KRT8/C1QL1/DYNC2I2/ACTB/GAS6/EFS/CCN4/VCAN/RELT/BOC/SRM/HSPBP…
WP_LUNG_FIBROSIS	WP_LUNG_FIBROSIS	WP_LUNG_FIBROSIS	54	0.621881	2.41335	1.63246e-08	2.36991e-07	1.43957e-07	1641	tags=41%, list=11%, signal=36%	SPP1/TGFB1/MT2A/TIMP1/CCL5/MMP9/MMP2/CCL3/PLAU/CCL4/GREM1/CCN2/IL6/PDGFB/CEBPB/CCL2/HMOX1/CXCL8/CSF3/IL1B/ELN/CSF2
MILI_PSEUDOPODIA_CHEMOTAXIS_DN	MILI_PSEUDOPODIA_CHEMOTAXIS_DN	MILI_PSEUDOPODIA_CHEMOTAXIS_DN	417	0.346642	1.8249	1.63616e-08	2.36991e-07	1.43957e-07	2773	tags=29%, list=19%, signal=24%	FBLN2/SERPINE1/FN1/LY6E/RCN3/SERPINF1/ANGPTL2/MMP14/ITGA5/EMILIN1/SOCS3/C1R/FZD2/FOSB/LTBP4/MMP11/ECM1/TIMP2/MSLN/COL5A1/HLA-DMB/PDGFRB/AXL/DUSP1/VASN/C1S/CHPF/LAMB2/TNFSF9/PLD3/LGMN/ABCA3/SLC12A4/HLA-A/THBS3/SLC2A1/TPBG/COL16A1/LOX/ABCA7/ITPRIP/CLCF1/SBNO2/AQP1/P3H1/CTSB/PLOD1/ADAMTSL4/ITGA3/FOS/CD109/NRP1/GRN/TIMP3/BMP1/GAA/PLAT/ZFP36/PLA2G7/FGFR1/PI16/RARA/SEMA3F/NAGK/TAP2/PLXNA3/PIM3/TLN1/NPR…
HUANG_DASATINIB_SENSITIVITY_UP	HUANG_DASATINIB_SENSITIVITY_UP	HUANG_DASATINIB_SENSITIVITY_UP	79	0.569117	2.38826	1.65191e-08	2.38604e-07	1.44937e-07	1871	tags=42%, list=13%, signal=37%	NNMT/CAVIN1/ITGA5/PSMB9/PPP1R18/RAC2/PLAU/ANXA1/IFI16/COL5A1/IFIT3/FXYD5/MAP7D1/EPHA2/MSN/ZYX/CAV2/BTN3A3/PSMB8/CAV1/DPYD/LAYN/IL15RA/DCBLD2/SAMD9L/UPP1/SNAI2/FSTL1/DUSP10/OSMR/BTN3A2/LAMB3/CALD1
ELVIDGE_HIF1A_TARGETS_DN	ELVIDGE_HIF1A_TARGETS_DN	ELVIDGE_HIF1A_TARGETS_DN	87	0.545628	2.32735	1.70931e-08	2.46195e-07	1.49548e-07	2015	tags=40%, list=14%, signal=35%	HLA-DRB1/LOXL1/CAVIN1/ENO2/ANGPTL4/CXCR4/SRPX/S100A4/ISG20/LOXL2/IGFBP3/AHNAK2/FYN/SLC2A1/PDGFB/IGFBP5/CA9/OBSL1/LOX/FOS/STC1/PFKFB3/CAV1/EGLN3/VEGFC/ADM/TMEM45A/HCFC1R1/SFXN3/QSOX1/DPYSL4/CCN5/MAFF/CSRP2/SH2B2
HAN_JNK_SINGALING_UP	HAN_JNK_SINGALING_UP	HAN_JNK_SINGALING_UP	31	0.727066	2.47492	1.71398e-08	2.46195e-07	1.49548e-07	1842	tags=58%, list=13%, signal=51%	ISG15/CCN1/CCL5/CXCL10/ANGPTL2/DPT/TNC/GBP4/IFIT3/DUSP1/PLEKHO1/LOX/CD276/USP18/IFI27L2/IRF9/TNK2/SGK1
SEKI_INFLAMMATORY_RESPONSE_LPS_UP	SEKI_INFLAMMATORY_RESPONSE_LPS_UP	SEKI_INFLAMMATORY_RESPONSE_LPS_UP	74	0.568498	2.34014	1.83382e-08	2.62678e-07	1.5956e-07	2516	tags=57%, list=17%, signal=47%	FOSL1/TNFAIP2/CXCL10/ICAM1/SLC15A3/CCL3/GBP4/GADD45B/GPR68/PRRX1/CSF1/NFKB2/EGR2/LIF/PLK2/STX11/CCL2/EGR3/NGFR/NFKBIA/GBP2/CD40/EGR1/ZMYND15/EXOC3L4/CXCL16/ZC3H12A/RSAD2/ADAMTS7/TLR2/OSMR/TNIP1/JDP2/MAFF/RND1/SH3PXD2B/NFKBIE/NEURL3/VCAM1/BIRC3/RAB20/CXCL1
TURASHVILI_BREAST_DUCTAL_CARCINOMA_VS_DUCTAL_NORMAL_DN	TURASHVILI_BREAST_DUCTAL_CARCINOMA_VS_DUCTAL_NORMAL_DN	TURASHVILI_BREAST_DUCTAL_CARCINOMA_VS_DUCTAL_NORMAL_DN	171	0.450318	2.11952	1.92053e-08	2.74339e-07	1.66643e-07	2493	tags=32%, list=17%, signal=27%	SAA1/CFD/KRT17/KRT6B/TAGLN/KLK7/MGP/DEPP1/FOSB/ANXA1/TNC/CHI3L1/MEGF6/CX3CL1/CNN1/RRAD/CRYAB/RARRES1/KRT16/KRT7/DUSP1/MAOB/MMP7/TRIM29/DSG3/GPC3/CAV2/PER1/GABRP/PIGR/TUBB2B/FOS/APOD/ACTG2/TRIP6/ITGB4/GABARAPL1/EGR1/KRT5/PDLIM3/LAMA3/CYB5R2/CDH3/SFRP1/LAMB3/BHLHE41/MAFF/CP/CCDC9B/LTF/SEC14L1/ATF3/YBX3/RBPMS
SCHAEFFER_PROSTATE_DEVELOPMENT_48HR_DN	SCHAEFFER_PROSTATE_DEVELOPMENT_48HR_DN	SCHAEFFER_PROSTATE_DEVELOPMENT_48HR_DN	334	0.366147	1.87086	1.95133e-08	2.7797e-07	1.68849e-07	1971	tags=24%, list=13%, signal=21%	BST2/TYROBP/C1QC/C1QA/KRT17/LYZ/CD248/GAS1/PDLIM7/LOXL1/ARL4C/SERPINF1/FBLN1/HSPA1A/SPON2/CXCL13/SOCS1/GYPC/TGFB3/CCDC80/MFAP2/SULF1/SLC16A3/PDGFRB/GREM1/MFAP4/PRRX1/LGMN/LMNA/IRF1/MRGPRF/TGFB1I1/GLIS2/VSIR/ANTXR1/AQP1/CTSB/IGFBP4/REC8/SCX/SREBF1/COMTD1/SPARCL1/EGLN3/CPXM2/INHBA/JUND/ARHGAP25/NAPRT/KIF26B/IRF2BPL/RTN4R/IL1R1/NRROS/SLC1A3/C15orf39/CD300C/ABHD8/CD83/COL8A1/DUSP2/MSX2/UBASH3B/RASSF4…
VILIMAS_NOTCH1_TARGETS_DN	VILIMAS_NOTCH1_TARGETS_DN	VILIMAS_NOTCH1_TARGETS_DN	21	0.803367	2.45661	2.17306e-08	3.08707e-07	1.8752e-07	2824	tags=95%, list=19%, signal=77%	LYZ/TREM2/ITGB2/NCF2/CSF1R/ITGAM/LRRC25/CSF3R/NCF4/MATK/CTSG/STOM/GFI1/CSF2RA/BTK/LILRB5/CLEC10A/CCL23/TPSD1/CMA1
MANALO_HYPOXIA_DN	MANALO_HYPOXIA_DN	MANALO_HYPOXIA_DN	288	-0.373734	-1.91537	2.18301e-08	3.0927e-07	1.87862e-07	4911	tags=47%, list=33%, signal=32%	TUBGCP4/CENPN/NCAPD3/MCM6/EIF2B3/ORC6/GATB/URB2/FANCI/MLLT10/CDC6/CBWD1/NUP98/NVL/MNS1/PSME3/SNRPA1/PDCD2/GINS2/GEMIN2/PSMD11/ODC1/GLRX2/MELK/FAM136A/GEMIN6/UMPS/POLE2/MCM4/RRM2/C3orf52/RXYLT1/HNRNPU/NUSAP1/SAR1B/RBM28/URB1/ZWILCH/ZWINT/SPDL1/IARS1/GMNN/NUP205/GART/MPHOSPH9/DKC1/EIF2S1/HACD3/PCLAF/GCSH/UTP14A/PDSS1/RRM1/DHFR/C1orf112/COQ2/C17orf80/STIL/DHX35/TSEN2/VRK1/SRSF2/FBXO5/SEC23IP/RRP1B/P…
ZHAN_MULTIPLE_MYELOMA_DN	ZHAN_MULTIPLE_MYELOMA_DN	ZHAN_MULTIPLE_MYELOMA_DN	37	0.699835	2.45336	2.28724e-08	3.2315e-07	1.96293e-07	2384	tags=65%, list=16%, signal=54%	APOE/LYZ/APOC1/ITGB2/COL1A2/S100A9/LST1/MRC1/AIF1/CD27/CD72/PLA2G7/CEBPD/DPYSL2/PRKAR2B/LCN2/A2M/ALDH1A1/CXCL12/PYGL/VCAM1/HHEX/S100A12/CTSH
WESTON_VEGFA_TARGETS_6HR	WESTON_VEGFA_TARGETS_6HR	WESTON_VEGFA_TARGETS_6HR	43	0.673891	2.48462	2.40938e-08	3.3948e-07	2.06212e-07	1584	tags=51%, list=11%, signal=46%	BGN/COL6A1/COL1A2/MMP2/NNMT/POSTN/MGP/THY1/FHL3/C1S/COL6A3/FAP/GJA4/CCL2/BMP4/KRT18/ROR2/SGCE/NID2/VCAN/GEM/ELN
ODONNELL_TFRC_TARGETS_UP	ODONNELL_TFRC_TARGETS_UP	ODONNELL_TFRC_TARGETS_UP	292	0.381441	1.92791	2.53111e-08	3.55662e-07	2.16042e-07	2990	tags=34%, list=20%, signal=28%	PLAAT4/LYZ/ALOX5/HLA-DQB1/CD37/HLA-DQA1/DEPP1/CD7/GADD45B/SLAMF8/SLC2A3/TNFAIP6/ITGAM/UNC13D/FAM20C/RRAD/PTAFR/HAGHL/RGS2/DUSP1/TNFSF9/VNN1/APOBEC3G/PLK2/UCP2/GPSM1/ZBED2/CD27/ADGRA2/JSRP1/MYO1G/ADAMTS1/PRKD2/LILRA5/LCP2/LGALS9/JUNB/DCBLD2/CCR5/TMEM171/TSC22D3/SYTL1/PPIC/CD72/PTPRS/HLA-DOB/TRIM22/SP5/PLAC9/EPS8L1/SPOCD1/EML2/PPP1R15A/IL4R/TNFRSF14/ZNF524/HOXC8/ENPP2/ZFP36L1/FLT4/CD69/SGK1/CALD1/A…
DIRMEIER_LMP1_RESPONSE_EARLY	DIRMEIER_LMP1_RESPONSE_EARLY	DIRMEIER_LMP1_RESPONSE_EARLY	60	0.613778	2.44214	2.62538e-08	3.67909e-07	2.23481e-07	3938	tags=70%, list=27%, signal=51%	ICAM1/CCL3/BCL2A1/CCL4/GADD45B/IRF7/TNFSF9/NFKB2/EGR2/LCP1/DUSP5/EGR3/JUNB/RPS16/NFKBIA/ZFP36/JUND/ACTB/UBE2M/EGR1/CD83/MAN2B1/DUSP2/ZC3H12A/TRAF1/KDM6B/PPP1R15A/CD69/NFKBIE/BIRC3/TNF/EEF2/FTH1/LTA/SERPINF2/ACKR3/RPS9/TNFAIP3/GPR183/NFKBIZ/TRAF4/IER2
BOWIE_RESPONSE_TO_EXTRACELLULAR_MATRIX	BOWIE_RESPONSE_TO_EXTRACELLULAR_MATRIX	BOWIE_RESPONSE_TO_EXTRACELLULAR_MATRIX	17	0.848413	2.4645	2.8661e-08	4.00558e-07	2.43313e-07	1598	tags=82%, list=11%, signal=73%	ISG15/IFI6/PSMB9/MX1/IFI16/IRF7/IFIT3/IFI35/IRF1/PSMB10/PSMB8/IFIT2/IFIT1/STAT1
BLANCO_MELO_BETA_INTERFERON_TREATED_BRONCHIAL_EPITHELIAL_CELLS_UP	BLANCO_MELO_BETA_INTERFERON_TREATED_BRONCHIAL_EPITHELIAL_CELLS_UP	BLANCO_MELO_BETA_INTERFERON_TREATED_BRONCHIAL_EPITHELIAL_CELLS_UP	346	0.36216	1.85747	2.87939e-08	4.0133e-07	2.43782e-07	2763	tags=36%, list=19%, signal=30%	PLAAT4/C3/IDO1/DUSP4/G0S2/SOCS3/C1R/ANGPTL4/PLAUR/BCL2A1/MX1/IFI16/SOCS1/PTAFR/AXL/TAP1/PML/AIM2/IFIT3/DUSP1/C1S/IGFBP3/CSF1/APOL2/SEMA7A/IRF1/GBP5/THEMIS2/IL6/HSD11B1/APOBEC3G/HCAR2/LCP1/IL23A/CD274/TGM2/RELB/GBP1/WNT10A/USP18/OAS3/REC8/CXCL8/XAF1/ADAMTS1/GSDMD/STAT2/APOD/VEGFC/IL15RA/NLRC5/UBA7/INHBA/SHFL/SAMD9L/PLAT/KRT8/GBP2/IFIT2/IRF9/ADA2/STAT5A/TAP2/TAGAP/ZMYND15/SLFN5/IFIT1/HSH2D/BATF2/DU…
AZARE_NEOPLASTIC_TRANSFORMATION_BY_STAT3_UP	AZARE_NEOPLASTIC_TRANSFORMATION_BY_STAT3_UP	AZARE_NEOPLASTIC_TRANSFORMATION_BY_STAT3_UP	120	0.486324	2.18242	3.22917e-08	4.48872e-07	2.72661e-07	1927	tags=34%, list=13%, signal=30%	IFI6/EMP3/GPX3/FN1/DUSP4/G0S2/ARL4C/NNMT/S100A8/S100A9/OAS2/IFI27/MX1/TNC/IFI16/COL5A1/DPYSL3/SRGN/GREM1/SPOCK1/VNN1/COL5A2/APOBEC3G/PRSS2/PLK2/CFH/CXCL11/ARHGDIB/PDPN/CSF3/DCBLD2/ARHGAP25/CDH11/VSNL1/STX10/SH2D2A/ROBO3/FST/SFRP1/CALD1/WIPF1
MIKKELSEN_IPS_LCP_WITH_H3K4ME3	MIKKELSEN_IPS_LCP_WITH_H3K4ME3	MIKKELSEN_IPS_LCP_WITH_H3K4ME3	138	0.46613	2.13277	3.38835e-08	4.69737e-07	2.85335e-07	2022	tags=32%, list=14%, signal=28%	EMP3/PCOLCE/SPI1/ANGPTL2/EMILIN1/LAPTM5/EGFL7/SELPLG/WARS1/SPON2/COX7A1/HSD17B14/UNC13D/PDGFRB/CD79A/GPSM3/CAPG/LST1/IFI35/PODNL1/DAPK3/TNS2/OAS3/CLSTN3/PSTPIP1/XAF1/TBC1D10C/CYSRT1/C1orf54/SYTL1/SUSD2/SEPTIN1/PTPN6/MMRN2/ALDH3B1/MUC1/ROBO4/SERPINB9/EXOC3L1/HVCN1/TNIP1/EBI3/MRPS21/PHYHD1
BIOCARTA_COMP_PATHWAY	BIOCARTA_COMP_PATHWAY	BIOCARTA_COMP_PATHWAY	15	0.857647	2.43409	3.41636e-08	4.72354e-07	2.86925e-07	811	tags=53%, list=6%, signal=50%	CFD/C3/C1QC/C1QB/C1QA/C1R/C1S/C7
FORTSCHEGGER_PHF8_TARGETS_UP	FORTSCHEGGER_PHF8_TARGETS_UP	FORTSCHEGGER_PHF8_TARGETS_UP	242	-0.386697	-1.93108	3.47016e-08	4.78513e-07	2.90666e-07	3568	tags=40%, list=24%, signal=31%	FBXW7/UGT2B10/KPNB1/SPA17/NFYB/FAM171A1/ACVR2B/PCSK1/MOCS2/RNLS/CCNY/CALML4/SCD/PDHX/EIF5/TSPAN13/NMNAT1/RAB10/JMY/SLC7A11/GCLC/CCNYL1/URI1/ZNF280C/TRMT10A/C6orf62/KLHL7/KLHL15/GPR180/RCOR3/PUDP/TGFBR2/MAN1A1/NSRP1/LIN9/CNOT6/TBC1D31/FUBP1/CBX5/NEK4/NKAPD1/FZD5/GID8/ATPSCKMT/RPIA/SEC62/CCDC6/ARL6IP1/ZNF721/DDX3X/MND1/DCAF17/NLN/RNF141/GPT2/TMTC4/SORBS2/GSK3B/YES1/BET1/SLC19A2/XIAP/LZTFL1/MRPL42/A…
CHYLA_CBFA2T3_TARGETS_UP	CHYLA_CBFA2T3_TARGETS_UP	CHYLA_CBFA2T3_TARGETS_UP	334	0.362065	1.85001	3.58508e-08	4.93044e-07	2.99493e-07	2786	tags=35%, list=19%, signal=29%	RAMP1/NKG7/CTSL/SPI1/ALOX5AP/C1R/LAPTM5/CXCR4/HLA-DQA1/SELPLG/DEPP1/VAT1/NCF2/NOTCH3/GBP4/GADD45B/GZMA/HK3/HOMER3/TCIRG1/OLR1/KRT7/GMPR/CYTH4/CST7/GMFG/RAB31/FCGR2A/ESAM/TREM1/HSD11B1/HOXB2/SERPINB2/LCP1/MFNG/F13A1/TMEM119/CEBPB/UNC93B1/S100A11/ARHGDIB/TNFRSF12A/CD48/FFAR2/FCGR2B/NCF4/PPP1R14A/KRT80/C1orf54/STING1/EGLN3/SOX13/KRT18/TCN2/CTF1/TSC22D3/CLEC4E/LTB4R/CTSG/PPIC/ARID5A/VPREB3/SLPI/RHOB/…
MEBARKI_HCC_PROGENITOR_WNT_UP_CTNNB1_INDEPENDENT	MEBARKI_HCC_PROGENITOR_WNT_UP_CTNNB1_INDEPENDENT	MEBARKI_HCC_PROGENITOR_WNT_UP_CTNNB1_INDEPENDENT	19	0.814058	2.44868	3.66955e-08	5.03322e-07	3.05736e-07	1508	tags=68%, list=10%, signal=61%	FN1/MMP2/MDFI/MRC2/PLAUR/COL5A1/SPOCK1/FAP/PDGFRL/FBN1/VCAN/LRRC15/SPOCD1
BOYAULT_LIVER_CANCER_SUBCLASS_G5_DN	BOYAULT_LIVER_CANCER_SUBCLASS_G5_DN	BOYAULT_LIVER_CANCER_SUBCLASS_G5_DN	27	0.757742	2.50731	4.05009e-08	5.54048e-07	3.36549e-07	897	tags=63%, list=6%, signal=59%	HLA-DPB1/EMP3/HLA-DPA1/ARL4C/ICAM1/LAPTM5/IFI16/CYBA/RAB31/BCL3/THEMIS2/TGM2/IL10RA/S100A11/ARHGDIB/CLEC2B/IFI44
ZHU_CMV_8_HR_UP	ZHU_CMV_8_HR_UP	ZHU_CMV_8_HR_UP	39	0.680994	2.42906	4.19562e-08	5.72443e-07	3.47722e-07	2786	tags=64%, list=19%, signal=52%	ISG15/IFI6/IDO1/CCL5/CXCL10/OAS2/WARS1/MX1/PML/LGMN/IL6/HLA-E/GBP1/PSMB8/ATF5/EGR1/NR4A1/IL11/TRIM21/CD55/MX2/IFITM1/PTGS2/NR4A3/ALAS1
WESTON_VEGFA_TARGETS	WESTON_VEGFA_TARGETS	WESTON_VEGFA_TARGETS	85	0.537518	2.29342	4.40739e-08	5.98302e-07	3.63431e-07	1584	tags=38%, list=11%, signal=34%	BGN/COL6A1/COL1A2/MMP2/NNMT/POSTN/IFI27/MGP/THY1/UBD/MMP1/KRT7/FHL3/C1S/COL6A3/VWF/IL32/FAP/GJA4/HCLS1/TIE1/EFEMP1/CCL2/BMP4/KRT18/ROR2/SGCE/NID2/VCAN/GEM/NR4A1/ELN
NEMETH_INFLAMMATORY_RESPONSE_LPS_UP	NEMETH_INFLAMMATORY_RESPONSE_LPS_UP	NEMETH_INFLAMMATORY_RESPONSE_LPS_UP	82	0.544534	2.3067	4.4083e-08	5.98302e-07	3.63431e-07	2679	tags=51%, list=18%, signal=42%	TGFB1/CCL3/IFI16/IL1RN/SLC11A1/LILRB4/HCK/TAP1/PML/SRGN/LTB/TNFSF9/RGS16/C3AR1/HCLS1/MSR1/SLC2A1/APBB1IP/MYADM/FCGR2B/LCP2/NFKBIA/JUND/BCL6B/SLPI/TPST1/CEBPD/STAT1/TNIP1/MT1X/FURIN/DEGS1/RHOC/STK10/CITED2/MLLT11/ATF3/TNFRSF1B/TNF/PTGS2/CCL23/CDKN1A
ONDER_CDH1_SIGNALING_VIA_CTNNB1	ONDER_CDH1_SIGNALING_VIA_CTNNB1	ONDER_CDH1_SIGNALING_VIA_CTNNB1	81	0.551363	2.32564	4.59948e-08	6.22615e-07	3.78199e-07	1445	tags=38%, list=10%, signal=35%	SAA1/BGN/C3/SERPINE1/COL1A2/TAGLN/ICAM1/POSTN/MYL9/ACTA2/MFAP2/GREM1/SPOCK1/IGFBP3/CREB3L1/COL6A3/PRRX1/ACKR1/CD82/FBN1/MMP19/IGFBP7/CXCL8/MLPH/LTBP2/FBLN5/CDH11/VCAN/PPL/LMCD1/CD83
ZHONG_SECRETOME_OF_LUNG_CANCER_AND_FIBROBLAST	ZHONG_SECRETOME_OF_LUNG_CANCER_AND_FIBROBLAST	ZHONG_SECRETOME_OF_LUNG_CANCER_AND_FIBROBLAST	125	0.485635	2.18678	4.64765e-08	6.27493e-07	3.81162e-07	1802	tags=33%, list=12%, signal=29%	SPP1/BGN/COL1A1/FN1/SPARC/CLU/ECM1/TIMP2/MSLN/ACTA2/COL18A1/CX3CL1/CTSD/CAPG/PKM/AGRN/LMNA/MSN/SERPINB6/CTSB/GSTP1/CYTIP/AKR1B1/ACTN1/CTSZ/PSMB6/PPIC/ACTB/ALDOA/UBA52/NUCB1/LGALS3BP/CD81/ARHGDIA/RPL18A/QSOX1/TINAGL1/PSMB3/CST3/ENPP2/EEF1A2
SARRIO_EPITHELIAL_MESENCHYMAL_TRANSITION_DN	SARRIO_EPITHELIAL_MESENCHYMAL_TRANSITION_DN	SARRIO_EPITHELIAL_MESENCHYMAL_TRANSITION_DN	131	0.469031	2.1318	4.7131e-08	6.34673e-07	3.85523e-07	2525	tags=43%, list=17%, signal=36%	GAS1/CCL21/S100A8/IFITM2/CCL3/TACSTD2/CLU/IFI16/IL1RN/SPRR1B/DAPK1/MAFB/S100A4/CTSD/RGS2/CDKN1C/RARRES1/KRT16/PLEKHO2/C1S/LAMB2/ENG/VNN1/IFITM3/TRIM29/KRT19/THBS3/AQP3/IFI44/FOS/SPRR3/PSME1/TSC22D3/NFKBIA/GBP2/EGR1/MMP25/GADD45G/BCL6/PSAP/STOM/GEM/ATP1A3/RGCC/CALD1/RPLP1/FOSL2/GALNT15/MVP/H2BC21/CITED2/ATF3/CAPZB/BIRC3/CXCL1/CA2
LEE_LIVER_CANCER_E2F1_UP	LEE_LIVER_CANCER_E2F1_UP	LEE_LIVER_CANCER_E2F1_UP	63	0.598205	2.40276	4.90547e-08	6.57306e-07	3.99271e-07	1348	tags=48%, list=9%, signal=43%	COL1A1/CD74/FABP4/LY6E/CXCL10/MFGE8/BCL2A1/SPON2/ANXA1/SPARC/CTSE/TUBB2A/HOXC6/COL5A2/GPC3/UAP1L1/USP18/IFI44/JCAD/ACTG2/ANXA2/MMP12/PLAT/KRT8/IFIT2/RHOB/CD63/CSTB/ANXA5/PPL
LEIN_ASTROCYTE_MARKERS	LEIN_ASTROCYTE_MARKERS	LEIN_ASTROCYTE_MARKERS	35	0.699309	2.42545	4.90659e-08	6.57306e-07	3.99271e-07	1859	tags=49%, list=13%, signal=43%	APOE/C1QA/LYZ/MFGE8/SPARC/CLU/CLDN5/ITGAM/GSN/STAB1/MLPH/SPARCL1/SOX8/PLA2G7/CD63/CST3/S1PR1
WP_PATHOGENESIS_OF_SARSCOV2_MEDIATED_BY_NSP9NSP10_COMPLEX	WP_PATHOGENESIS_OF_SARSCOV2_MEDIATED_BY_NSP9NSP10_COMPLEX	WP_PATHOGENESIS_OF_SARSCOV2_MEDIATED_BY_NSP9NSP10_COMPLEX	19	0.811469	2.4409	4.9199e-08	6.57385e-07	3.99319e-07	1416	tags=74%, list=10%, signal=67%	HLA-DRB5/HLA-DRB1/HLA-DRA/LCK/CD3E/CD4/IL6/FYN/CD2/CD8A/CXCL8/ZAP70/CD247/MMP25
NABA_PROTEOGLYCANS	NABA_PROTEOGLYCANS	NABA_PROTEOGLYCANS	23	0.779856	2.48669	5.17063e-08	6.87037e-07	4.17331e-07	1974	tags=65%, list=13%, signal=57%	BGN/HAPLN3/SPOCK2/PODN/SRGN/SPOCK1/DCN/PODNL1/PRELP/LUM/EPYC/VCAN/FMOD/HSPG2/ASPN
MIKKELSEN_MCV6_LCP_WITH_H3K4ME3	MIKKELSEN_MCV6_LCP_WITH_H3K4ME3	MIKKELSEN_MCV6_LCP_WITH_H3K4ME3	141	0.465439	2.13439	5.17167e-08	6.87037e-07	4.17331e-07	1991	tags=33%, list=14%, signal=29%	EMP3/COL6A1/PCOLCE/ANGPTL2/LAPTM5/OAS2/WARS1/ANXA1/RNASE1/COX7A1/MSLN/UNC13D/GPSM3/ISG20/LST1/KLK11/IFI35/MRGPRF/PRELP/DAPK3/CFH/ARHGDIB/SLC9A3R2/TNS2/S100A3/MYO1G/PSTPIP1/XAF1/TBC1D10C/CSF3/LGALS9/SYTL1/GBP2/ALDH3B1/MUC1/LGALS3BP/GCNT3/ROBO4/RSAD2/SERPINB9/CHIT1/ACY3/ALDH1A1/TNS4/GALNT15/ZBP1/MRPS21
CHEN_LVAD_SUPPORT_OF_FAILING_HEART_UP	CHEN_LVAD_SUPPORT_OF_FAILING_HEART_UP	CHEN_LVAD_SUPPORT_OF_FAILING_HEART_UP	94	0.522242	2.25645	5.18168e-08	6.87037e-07	4.17331e-07	1892	tags=40%, list=13%, signal=35%	FSTL3/MT2A/SERPINE1/KLF2/CCN1/POSTN/DEPP1/CD163/CLU/GADD45B/CNN1/FLNC/MFAP4/CCN2/TMEM204/DDIT4/CEBPB/MT1E/PER1/CHST3/TIMP3/TSC22D3/NFKBIA/ZFP36/SNAI2/MT1H/CEBPD/NES/GADD45G/BCL6/RGCC/IER5/MT1X/KCNK1/CALD1/CSDC2/FOSL2/DNAJB5
REACTOME_G_ALPHA_I_SIGNALLING_EVENTS	REACTOME_G_ALPHA_I_SIGNALLING_EVENTS	REACTOME_G_ALPHA_I_SIGNALLING_EVENTS	217	0.407806	1.97947	5.39427e-08	7.13396e-07	4.33342e-07	3451	tags=39%, list=23%, signal=30%	SAA1/C3/CCL21/CCL5/CCL19/CXCL10/CXCR4/CCL4/ANXA1/CXCL9/CCL13/RGS19/CXCL13/C5AR1/FPR1/CX3CL1/GNAI2/CCL4L2/GPSM3/GNA15/RGS16/C3AR1/HCAR2/FPR3/S1PR4/GPSM1/APLNR/SSTR5/CXCL11/CCL25/CXCL8/CCR1/GABBR1/RGS14/S1PR2/PLCB2/CCR5/ADRA2C/LPAR2/PRKCG/GNB2/DRD4/CXCL16/PSAP/ADCY7/CCR7/ADCY4/PRKAR2B/HCAR3/RGS4/FPR2/PPBP/CXCL12/GNG8/RGS11/PLCB3/RGS10/LPAR1/RGS1/RGS3/PDE1B/CXCR1/GNB5/GNG11/CXCL1/CXCR6/CCL23/NPW/POM…
CHEOK_RESPONSE_TO_HD_MTX_UP	CHEOK_RESPONSE_TO_HD_MTX_UP	CHEOK_RESPONSE_TO_HD_MTX_UP	17	0.841216	2.44359	5.43189e-08	7.16539e-07	4.35251e-07	1140	tags=65%, list=8%, signal=60%	TYROBP/LYZ/FLNA/ARL4C/S100A8/S100A9/S100A4/IL32/NFKB2/ANXA2/CTSG
MOSERLE_IFNA_RESPONSE	MOSERLE_IFNA_RESPONSE	MOSERLE_IFNA_RESPONSE	32	0.712414	2.42735	5.9425e-08	7.81901e-07	4.74955e-07	3223	tags=75%, list=22%, signal=59%	CXCL10/OAS2/MX1/IFI16/IFIT3/CD274/GBP1/USP18/IFI44/IFI44L/SAMD9L/OASL/TRIM22/IFIT2/EPSTI1/IFIT1/STAT1/RSAD2/IFITM1/RTP4/DDX58/IFIH1/CMPK2/OAS1
WP_VITAMIN_D_RECEPTOR_PATHWAY	WP_VITAMIN_D_RECEPTOR_PATHWAY	WP_VITAMIN_D_RECEPTOR_PATHWAY	151	0.450173	2.09027	6.06952e-08	7.96586e-07	4.83875e-07	2679	tags=38%, list=18%, signal=31%	SPP1/TGFB1/KLK6/HLA-DRB1/ALOX5/CD14/G0S2/S100A8/S100A9/HLA-DQA2/HLA-DQA1/TIMP2/SPRR1B/ITGAM/S100A4/CDKN2A/KRT16/LRRC25/IGFBP3/TREM1/S100A2/IGFBP5/CA9/CST6/NINJ1/SLC37A2/ABCD1/LGALS9/TIMP3/JUNB/ADGRE5/G6PD/ALPG/CST1/CD40/MYO9B/DUSP10/CDC34/BCL6/SEMA3B/S100A6/CDKN2D/SFRP1/CDKN2B/THBD/IRF5/EFNA5/CTLA4/BMP6/STEAP4/TNFSF4/MX2/IRF4/CLDN2/CRACR2B/CYP27B1/CDKN1A
VERRECCHIA_RESPONSE_TO_TGFB1_C2	VERRECCHIA_RESPONSE_TO_TGFB1_C2	VERRECCHIA_RESPONSE_TO_TGFB1_C2	21	0.794171	2.42849	6.1283e-08	8.01961e-07	4.8714e-07	2124	tags=67%, list=14%, signal=57%	FN1/ITGB2/TIMP1/COL6A1/COL1A2/MMP14/ICAM1/COL3A1/COL6A3/RHOG/TIMP3/ARHGDIA/DVL1/RHOC
LEE_NEURAL_CREST_STEM_CELL_UP	LEE_NEURAL_CREST_STEM_CELL_UP	LEE_NEURAL_CREST_STEM_CELL_UP	117	0.485654	2.17137	6.14149e-08	8.01961e-07	4.8714e-07	2259	tags=36%, list=15%, signal=31%	SPP1/BGN/LGALS1/CRABP2/COL1A2/MDFI/COL3A1/POSTN/ANXA1/IFI16/GYPC/PMP22/TMEM204/DCN/GSN/FAP/HOXB2/L1CAM/IGFBP5/IGFBP7/S100A11/LUM/DPYD/DACT1/GRN/NGFR/SNAI2/RHOB/NAGK/CEBPD/ARHGDIA/LZTS1/NRP2/SERPINB9/FST/EEF1A2/PODXL/HMGA1/ZNRD2/RASL12/GAP43/SLN
WIERENGA_STAT5A_TARGETS_GROUP2	WIERENGA_STAT5A_TARGETS_GROUP2	WIERENGA_STAT5A_TARGETS_GROUP2	53	0.621001	2.3907	6.20484e-08	8.08192e-07	4.90925e-07	2555	tags=51%, list=17%, signal=42%	SPP1/KLF2/CCL5/COL6A1/CXCL10/CCL3/PLAU/GADD45B/OLR1/FPR3/CCL2/CXCL8/TUBB2B/PRDM8/HOXB5/GABARAPL1/CD83/TRAF1/CCR7/CSF2/CLEC4A/BHLHE40/CCL22/RGS1/LAMP3/CA2/SOCS2
NAKAJIMA_MAST_CELL	NAKAJIMA_MAST_CELL	NAKAJIMA_MAST_CELL	43	0.66524	2.45272	6.22275e-08	8.08488e-07	4.91105e-07	2224	tags=53%, list=15%, signal=46%	TIMP1/GPNMB/CAVIN1/ENO2/CALB2/TSPAN4/VAT1/CLU/TRIB2/CAPG/MAOB/TPSAB1/PHLDA2/CYP1B1/CCL2/MT1E/PLAT/CTSG/MT1H/ENPP2/DUSP14/BTK/RGS10
STEARMAN_TUMOR_FIELD_EFFECT_UP	STEARMAN_TUMOR_FIELD_EFFECT_UP	STEARMAN_TUMOR_FIELD_EFFECT_UP	33	0.703901	2.4135	6.48767e-08	8.40796e-07	5.1073e-07	2633	tags=64%, list=18%, signal=52%	SPP1/LYZ/APOC1/SOCS3/CHI3L1/ITGAX/ACP5/CTSD/PLD3/CTSK/CTSZ/CSF2RB/CSTB/WDR81/SIRPA/LCN2/CLEC4A/MPEG1/LILRB5/PTGS1/CCL23
NATURAL_KILLER_CELL_MEDIATED_CYTOTOXICITY	NATURAL_KILLER_CELL_MEDIATED_CYTOTOXICITY	NATURAL_KILLER_CELL_MEDIATED_CYTOTOXICITY	104	0.509323	2.24774	6.56673e-08	8.48914e-07	5.15661e-07	1430	tags=34%, list=10%, signal=31%	TYROBP/ITGB2/HCST/FCGR3A/ICAM1/FCER1G/HLA-C/RAC2/PRF1/LCK/HLA-B/ULBP2/MICB/HLA-G/SHC2/FYN/HLA-A/HRAS/NFATC1/HLA-E/ITGAL/PIK3CD/CD48/LCP2/FCGR3B/ZAP70/PRKCG/RAC3/VAV1/PLCG2/CD247/PIK3R5/ICAM2/PTPN6/RAET1L
GAJATE_RESPONSE_TO_TRABECTEDIN_UP	GAJATE_RESPONSE_TO_TRABECTEDIN_UP	GAJATE_RESPONSE_TO_TRABECTEDIN_UP	62	0.585191	2.34329	7.19472e-08	9.26958e-07	5.63068e-07	1271	tags=34%, list=9%, signal=31%	CFD/ISG15/GPNMB/C1R/CXCR4/HLA-C/ANXA1/CLU/TUBA1A/S100A4/RGS2/SRGN/CRIP1/IL6/GSN/IGFBP7/DUSP5/FOS/S100P/OASL/NID2
LINDSTEDT_DENDRITIC_CELL_MATURATION_A	LINDSTEDT_DENDRITIC_CELL_MATURATION_A	LINDSTEDT_DENDRITIC_CELL_MATURATION_A	59	0.600151	2.37747	7.21299e-08	9.26958e-07	5.63068e-07	1718	tags=47%, list=12%, signal=42%	ISG15/CCL5/CXCL10/ICAM1/CCL3/CCL4/TNC/IL1RN/CCL8/TNFSF9/TNFRSF4/PLEK/IL6/GBP1/CXCL11/CCL2/CXCL8/SCARF1/CD48/ATF5/INHBA/PLAT/PLA2G7/IL1B/STAT1/CSF2/TLR2/HCAR3
THUM_SYSTOLIC_HEART_FAILURE_DN	THUM_SYSTOLIC_HEART_FAILURE_DN	THUM_SYSTOLIC_HEART_FAILURE_DN	193	-0.41108	-2.00277	7.22421e-08	9.26958e-07	5.63068e-07	4887	tags=59%, list=33%, signal=40%	TANC1/BBX/GKAP1/PAAF1/FAM98A/B3GALNT2/KLHL31/HSP90B1/MLLT10/PER2/ECPAS/LMO7/PPTC7/TULP4/ARSD/CAPS2/VPS13D/METAP2/CPEB4/ZNF189/UBE3C/ZNF207/NSUN6/NCOR1/KHDC4/OSBPL9/CALCOCO2/EGLN1/PTP4A3/RPAP2/STARD7/CDC42BPA/BBIP1/METTL21A/VTI1A/TMEM165/SMIM8/PRDX6/INTS6/ZFAND4/GIGYF2/PSD3/CSNK2A1/RAB18/NSG1/NEK1/PPP1R9A/TMEM59/ZNF131/MLEC/ANAPC16/GRAMD4/CHDH/TASOR2/CFDP1/NKTR/PITPNB/MBD4/NBEAL1/UQCRC2/SBF2/DERA/…
WHITFIELD_CELL_CYCLE_S	WHITFIELD_CELL_CYCLE_S	WHITFIELD_CELL_CYCLE_S	143	-0.44503	-2.05927	7.46876e-08	9.55964e-07	5.80687e-07	4889	tags=59%, list=33%, signal=40%	RHOBTB3/ANKRD36/NRDC/BLM/RFC4/EFHC1/EZH2/ANKRD36C/INSIG2/SLF2/FAM214A/RSRC2/SP1/MYCBP2/TMCC1/RRM2/SLC38A2/PHTF2/ABCC5/CPLANE1/PRIM2/H1-0/ZWINT/OGT/ZBED5/LIPH/ABHD10/PCLAF/RRM1/DHFR/INTS7/BBS2/MBD4/E2F8/DEPDC7/SLC25A27/CDC7/NUP160/PRIM1/DNAJC6/BMI1/BRIP1/DDIAS/HELLS/DSCC1/ABCA5/BRCA1/MCM8/ABCC2/ESCO2/RAD51AP1/OSGIN2/ARHGAP42/RAD18/ORC3/PTAR1/ATAD2/CREBZF/MAP3K2/MAN1A2/PHIP/CENPQ/DNA2/SRSF10/CENPU/…
GRAHAM_CML_QUIESCENT_VS_NORMAL_DIVIDING_UP	GRAHAM_CML_QUIESCENT_VS_NORMAL_DIVIDING_UP	GRAHAM_CML_QUIESCENT_VS_NORMAL_DIVIDING_UP	53	0.617832	2.3785	7.60764e-08	9.71336e-07	5.90025e-07	1686	tags=47%, list=11%, signal=42%	APOE/APOC1/CCL5/CCL19/CXCL10/CCL3/CXCL13/GADD45B/IL1RN/CCL8/TUBB2A/TPSAB1/BCL3/HBA1/SERPINB2/DDIT4/GBP1/CYP1B1/CXCL11/CXCL8/INHBA/IL1B/HBB/RGCC/PRKAR2B
LIM_MAMMARY_LUMINAL_MATURE_DN	LIM_MAMMARY_LUMINAL_MATURE_DN	LIM_MAMMARY_LUMINAL_MATURE_DN	89	0.524873	2.24426	7.68974e-08	9.794e-07	5.94923e-07	2829	tags=47%, list=19%, signal=38%	APOE/AEBP1/COL6A2/COL6A1/TUBB6/HTRA1/SERPINH1/LTBP4/GYPC/CRYAB/VIM/IGFBP3/AQP9/LMO4/COL16A1/CYGB/CCL2/NRTN/COL4A2/RASA3/SPARCL1/SNAI2/GAS6/FSTL1/GPX7/SLC1A3/TPST1/NES/JAG2/TINAGL1/DPYSL2/SFRP1/CALD1/RASL12/ETS1/RAP2B/TFAP2C/CYRIA/COL4A1/BTBD11/MAP4K4/PDZRN3
BILD_HRAS_ONCOGENIC_SIGNATURE	BILD_HRAS_ONCOGENIC_SIGNATURE	BILD_HRAS_ONCOGENIC_SIGNATURE	235	0.396112	1.94466	8.03132e-08	1.02039e-06	6.19823e-07	1963	tags=28%, list=13%, signal=24%	GAS1/FN1/ADAM8/TIMP1/DUSP4/FOSL1/G0S2/PI3/MMP14/ANGPTL4/PLAUR/SLC2A3/SOCS1/MFAP2/GJB5/SLC16A3/CHST11/DUSP1/HOXC6/MAP7D1/AHNAK2/GJB3/ULBP2/EPHA2/SFN/PHLDA2/SERPINB2/LIF/HRAS/CD274/CYP1B1/ZBED2/ITPRIP/PIK3CD/CLCF1/TNFRSF12A/EHD1/DUSP5/SEMA4B/CXCL8/FOS/STX1A/JUNB/LPAR2/UPP1/ZFP36/ARHGAP25/TRIM22/IL1B/COL12A1/DLL1/EGR1/MYDGF/BCL6/IL11/PNMA2/KDM6B/PPP1R15A/S100A6/TENT5B/ACOT7/KCNK1/TNS4/SEMA4C/PPBP
PETROVA_PROX1_TARGETS_DN	PETROVA_PROX1_TARGETS_DN	PETROVA_PROX1_TARGETS_DN	56	0.610348	2.38144	8.10439e-08	1.02715e-06	6.23929e-07	1373	tags=45%, list=9%, signal=41%	EMP3/SERPINE1/NNMT/MMP14/ITGA5/PLAU/SRPX/AXL/PDLIM4/ANXA6/SRGN/KRT7/IL32/IL6/FAP/CCL2/ARHGDIB/LYL1/NRP1/LTBP2/TCN2/TRIM22/GBP2/VCAN/ICAM2
KIM_RESPONSE_TO_TSA_AND_DECITABINE_UP	KIM_RESPONSE_TO_TSA_AND_DECITABINE_UP	KIM_RESPONSE_TO_TSA_AND_DECITABINE_UP	113	0.490186	2.18025	8.30904e-08	1.05051e-06	6.3812e-07	2744	tags=44%, list=19%, signal=36%	KRT17/PLAAT3/SERPINF1/COL3A1/IFI27/TACSTD2/CLU/IRF7/CNN1/ISG20/KRT7/CLIC3/LGMN/ISYNA1/SFN/KRT19/S100A2/HCLS1/TGM2/CST6/AQP3/S100A3/PECAM1/BIK/CD70/S100P/HYAL1/CDA/PPL/ICAM2/MUC1/H3C4/RHOF/IFI30/HSPA2/LAMB3/CCN5/FAM50B/FADS3/RPP25/IL1R2/NINJ2/VAMP8/ATF3/IL24/KRT86/PARD6A/CDKN1A/CDO1/PDE2A
FISCHER_G2_M_CELL_CYCLE	FISCHER_G2_M_CELL_CYCLE	FISCHER_G2_M_CELL_CYCLE	234	-0.379293	-1.88087	8.35431e-08	1.05366e-06	6.40032e-07	4533	tags=48%, list=31%, signal=34%	CDKL5/HMGB2/TDP1/CLK4/CKAP5/CDCA2/FAM83D/KIF18A/RDH11/PSMD11/CENPL/MELK/FAM3C/BMP2/H2AZ2/UBE2G1/CENPA/ZNF207/SFPQ/CDC25C/TUBD1/NUSAP1/BUB1/ACSL4/H1-0/VANGL1/SPA17/POLQ/NFYB/CEP55/PPP2R5C/MPHOSPH9/MID1/KIF14/MKI67/DCP2/UBE2C/STIL/BUB1B/CTNND1/NUP50/CKAP2L/DZIP3/NEIL3/KDM6A/NEK2/PCF11/ATF7IP/PLEKHA5/TTF2/NEDD4L/EIF2AK3/DR1/KCTD9/ZNF614/ANLN/HP1BP3/CEP70/ASPM/PBK/NUP35/KMT5B/DEPDC1B/CENPF/UBE2D1/KIF…
REACTOME_CHONDROITIN_SULFATE_DERMATAN_SULFATE_METABOLISM	REACTOME_CHONDROITIN_SULFATE_DERMATAN_SULFATE_METABOLISM	REACTOME_CHONDROITIN_SULFATE_DERMATAN_SULFATE_METABOLISM	44	0.651876	2.40899	8.65097e-08	1.08842e-06	6.61147e-07	2773	tags=57%, list=19%, signal=46%	BGN/GPC1/CHST11/CHPF/AGRN/DCN/GPC3/CHST15/IDUA/CHST3/HYAL1/VCAN/CHST14/HSPG2/CHST7/CSPG4/DSE/B3GAT3/SDC3/CHPF2/B3GALT6/SDC2/B4GALT7/GPC6/CHST12
JI_CARCINOGENESIS_BY_KRAS_AND_STK11_DN	JI_CARCINOGENESIS_BY_KRAS_AND_STK11_DN	JI_CARCINOGENESIS_BY_KRAS_AND_STK11_DN	17	0.835859	2.42803	8.72299e-08	1.09482e-06	6.65033e-07	1245	tags=71%, list=8%, signal=65%	THBS2/FN1/TIMP1/MMP2/LOXL1/CXCL13/PDGFRB/DCN/LUM/VEGFC/FGFR1/LOXL3
PEREZ_TP63_TARGETS	PEREZ_TP63_TARGETS	PEREZ_TP63_TARGETS	319	0.363935	1.84824	8.90141e-08	1.11451e-06	6.76993e-07	1973	tags=26%, list=13%, signal=23%	COL1A1/HSPB1/ZNF385A/ANGPTL2/SLC4A11/SOCS3/FOLR2/HSPA1A/MX1/GFPT2/NOTCH3/CLU/MEGF6/IL1RN/COL18A1/CX3CL1/PLIN4/MAFB/BAMBI/CRYAB/IFIT3/CDKN1C/CLIC3/VASN/ZIC2/IGFBP3/METRNL/ULBP2/HSPA6/HBA1/THEMIS2/RUNX3/GLIS2/NFATC1/CYGB/VSIR/RASSF5/ACAP1/ZFPM1/AQP3/CRISPLD2/S100A3/LBH/COL8A2/ERFE/PRSS33/BIK/RBP7/SOX8/INHBB/DLG4/NGFR/ARHGEF17/TSC22D3/MROH6/LINGO1/WNT7B/SUSD2/RBM38/ADAMTS10/SHANK3/RHOB/PSD/NLRP1/MXR…
YAGI_AML_WITH_T_8_21_TRANSLOCATION	YAGI_AML_WITH_T_8_21_TRANSLOCATION	YAGI_AML_WITH_T_8_21_TRANSLOCATION	335	0.357803	1.82585	9.01325e-08	1.12579e-06	6.83843e-07	2004	tags=24%, list=14%, signal=22%	FSCN1/CFD/LGALS1/HLA-DPB1/CD74/VAMP5/HLA-DRB1/MDK/HLA-DPA1/HLA-DRA/TNFAIP2/HLA-DQB1/SOCS3/HLA-DMA/LAPTM5/TSPAN4/HLA-DQA1/BLVRA/SELPLG/VAT1/PTGDS/GYPC/HLA-DMB/PLXND1/S100A4/CAPG/MYRF/MFAP4/AGRN/LST1/TPSAB1/SASH3/FCGR2A/SFN/CIITA/LCP1/BASP1/PALM/AIF1/FKBP8/BCAM/AGPAT2/CSF3R/CAV2/CDK9/PXDN/CAV1/ACP2/NCF1/CTSF/UBA7/FBLN5/ADRA2C/SLA/ERF/ITGB4/CSTB/JAK3/PTGIR/ADCY7/CITED1/CSK/QSOX1/TSC22D4/DPYSL2/TCEA2…
REACTOME_ACTIVATION_OF_MATRIX_METALLOPROTEINASES	REACTOME_ACTIVATION_OF_MATRIX_METALLOPROTEINASES	REACTOME_ACTIVATION_OF_MATRIX_METALLOPROTEINASES	24	0.7708	2.47186	9.18117e-08	1.144e-06	6.94904e-07	1848	tags=67%, list=13%, signal=58%	TIMP1/MMP9/MMP2/MMP14/MMP11/TIMP2/COL18A1/MMP1/TPSAB1/MMP7/CTSK/PRSS2/CTSG/MMP25/MMP17/FURIN
ZHOU_INFLAMMATORY_RESPONSE_FIMA_UP	ZHOU_INFLAMMATORY_RESPONSE_FIMA_UP	ZHOU_INFLAMMATORY_RESPONSE_FIMA_UP	386	0.345964	1.80088	9.52618e-08	1.18413e-06	7.19284e-07	1658	tags=20%, list=11%, signal=18%	FSCN1/CCL18/SERPINE1/C11orf96/HTRA3/FOSL1/TNFAIP2/G0S2/ODF3B/CXCL10/RCN3/ICAM1/ANGPTL4/COL3A1/POSTN/KRT6A/PLAUR/HSPA1A/CCL4/COL5A1/DPYSL3/SPON1/BAMBI/MAPK11/IGFBP3/VWF/TNFSF9/CSF1/MSC/TPSAB1/RGS16/NFKB2/SLC2A6/HBA1/CD82/IL6/GPC3/SERPINB2/IL23A/PDGFB/HOPX/RELB/EFEMP1/PLK3/CLCF1/SNAI1/NINJ1/EHD1/CXCL8/GPR84/FFAR2/FNDC4/PXDN/CHRDL2/CSF3/PXDC1/HSPB7/CLEC4E/TMC6/TAFA5/NFKBIA/IL1B/RETN/IL1R1/STAT5A/RAS…
PYEON_HPV_POSITIVE_TUMORS_UP	PYEON_HPV_POSITIVE_TUMORS_UP	PYEON_HPV_POSITIVE_TUMORS_UP	87	-0.5145	-2.21577	9.68157e-08	1.20056e-06	7.29264e-07	3941	tags=60%, list=27%, signal=44%	DTL/IL17RB/NEMP1/CENPJ/HNRNPU/CFAP44/CAMTA1/RTKN2/TM7SF3/ZNF789/C5orf34/MPHOSPH9/CEP78/TARDBP/DHFR/INTS7/SCAI/ZSCAN16/KNTC1/GEN1/PNISR/CDC7/SLC35E2B/MON2/FANCL/RBBP4/CSTF3/FUBP1/HELLS/BARD1/KIAA1841/ABCA5/MCM8/NEURL1B/CASP8AP2/CENPF/LY75/ZNF367/CENPK/TASOR/ATAD2/ZBTB18/PSIP1/TIA1/HENMT1/KIF15/PDIK1L/NR1D2/USP1/MAP7D2/CDCA7/MYB
PID_AVB3_INTEGRIN_PATHWAY	PID_AVB3_INTEGRIN_PATHWAY	PID_AVB3_INTEGRIN_PATHWAY	69	0.567549	2.30814	9.7598e-08	1.20737e-06	7.33399e-07	1464	tags=35%, list=10%, signal=31%	SPP1/COL1A1/COL6A2/COL10A1/FN1/COL6A1/COL1A2/COL3A1/MFGE8/COL11A1/COL5A1/CSF1R/COL6A3/CSF1/COL5A2/COL7A1/COL16A1/COL15A1/ADGRA2/COL8A2/BCAR1/COL12A1/TLN1/COL8A1
MCBRYAN_PUBERTAL_BREAST_4_5WK_UP	MCBRYAN_PUBERTAL_BREAST_4_5WK_UP	MCBRYAN_PUBERTAL_BREAST_4_5WK_UP	251	0.390263	1.93093	9.8664e-08	1.21764e-06	7.39639e-07	1893	tags=30%, list=13%, signal=26%	SPP1/THBS2/HLA-DRB1/GAS1/CD14/FN1/MDK/IGFBP6/ANO1/TIMP1/TNFAIP2/SERPINB5/MFGE8/NXN/HTRA1/TACSTD2/SPON2/TNC/CHI3L1/CTSE/GZMA/ACTA2/TGFB3/CNN1/TNFAIP6/DPYSL3/SPON1/MAFB/PDLIM4/CAPG/KRT7/VASN/VWF/ISYNA1/NFKB2/EGR2/KRT19/BEX3/PLK2/COL7A1/SLC2A1/TPBG/COL16A1/TGM2/TNFRSF12A/FOS/APOD/INHBB/ACTG2/DKK3/KRT18/PLAT/KRT8/AQP5/SFXN3/PLA2G7/SLPI/GAS6/CDH11/VCAN/BOC/BCL6/SYNPO/ATP1A3/CITED1/RAB7B/TMEM158/PIAS3/…
BEGUM_TARGETS_OF_PAX3_FOXO1_FUSION_DN	BEGUM_TARGETS_OF_PAX3_FOXO1_FUSION_DN	BEGUM_TARGETS_OF_PAX3_FOXO1_FUSION_DN	44	0.649113	2.39878	1.02629e-07	1.26356e-06	7.67533e-07	1722	tags=48%, list=12%, signal=42%	CFD/SERPINE1/THBS2/TNC/GADD45B/COL5A1/MAFB/PDLIM4/EPHA2/TNFRSF12A/LBH/BMP4/ITGA3/CD70/DKK3/TIMP3/BMP1/ITGB4/JAG2/IL11/SEMA3B
STEARMAN_LUNG_CANCER_EARLY_VS_LATE_DN	STEARMAN_LUNG_CANCER_EARLY_VS_LATE_DN	STEARMAN_LUNG_CANCER_EARLY_VS_LATE_DN	57	0.604523	2.36409	1.02874e-07	1.26356e-06	7.67533e-07	2370	tags=47%, list=16%, signal=40%	SPP1/LYZ/APOC1/CAVIN1/SOCS3/CCL3/ITGAX/ACP5/CTSD/PLD3/CTSK/BASP1/IFITM10/CTSZ/CSF2RB/USF1/CSTB/GJA5/RASGRP2/ADAM15/LCN2/TLE5/CLEC4A/MPEG1/LILRB5/RAP2B/TBL3
MEBARKI_HCC_PROGENITOR_WNT_UP_BLOCKED_BY_FZD8CRD	MEBARKI_HCC_PROGENITOR_WNT_UP_BLOCKED_BY_FZD8CRD	MEBARKI_HCC_PROGENITOR_WNT_UP_BLOCKED_BY_FZD8CRD	108	0.497137	2.19597	1.0663e-07	1.30659e-06	7.93671e-07	1648	tags=36%, list=11%, signal=32%	SERPINE1/THBS2/FN1/PDLIM7/MDFI/COL3A1/NXN/DPT/DPYSL3/CLIC3/DCN/COL5A2/LCP1/IGFBP5/FBN1/CYP1B1/FIBCD1/CRISPLD2/ARHGDIB/LUM/DCAF15/CCR1/MYADM/LAYN/EPYC/ACTN1/USF1/NKD2/VCAN/RSPO3/KIF26B/IL1R1/MILR1/SLC1A3/JAG2/SPOCD1/RGCC/LZTS1/TMEM158
MARTORIATI_MDM4_TARGETS_FETAL_LIVER_DN	MARTORIATI_MDM4_TARGETS_FETAL_LIVER_DN	MARTORIATI_MDM4_TARGETS_FETAL_LIVER_DN	487	-0.312787	-1.70263	1.09194e-07	1.33485e-06	8.10835e-07	2953	tags=33%, list=20%, signal=27%	MIA3/ARID4B/DDX17/CAND1/UTRN/ABCB7/TRAK2/PITPNB/RBM25/RAB10/GPBP1/SOX4/SEC23A/NEMF/MTMR4/ZNF106/FEM1B/DHX29/ZCCHC14/TMPRSS2/RCOR3/PNISR/COX15/ATP11C/ATF7IP/NOLC1/ZFP36L2/PPM1B/RPS6KB1/ATP8A1/CCNT2/EIF5B/CSTF3/SEC24B/EPM2AIP1/AP1G1/EXOC5/FUBP1/NUCKS1/FAM168B/ARL8B/PJA2/CUL3/COP1/CBX5/KCTD20/FZD5/HIPK3/UTP15/OTUD4/SREK1/CCSER2/PRPF38B/HP1BP3/AGO2/HUS1/SLC44A1/ATP2B1/ANKRD28/EPRS1/SH3GLB1/SSR1/KIF11…
REACTOME_COMPLEMENT_CASCADE	REACTOME_COMPLEMENT_CASCADE	REACTOME_COMPLEMENT_CASCADE	39	0.669571	2.38832	1.12628e-07	1.37358e-06	8.34361e-07	1461	tags=44%, list=10%, signal=39%	CFD/C3/C1QC/C1QB/C1QA/SERPING1/C1R/CLU/C5AR1/C1S/C3AR1/GZMM/CFH/C7/C8G/FCN1/CD81
MIYAGAWA_TARGETS_OF_EWSR1_ETS_FUSIONS_DN	MIYAGAWA_TARGETS_OF_EWSR1_ETS_FUSIONS_DN	MIYAGAWA_TARGETS_OF_EWSR1_ETS_FUSIONS_DN	210	0.405047	1.95852	1.17431e-07	1.42879e-06	8.67897e-07	1968	tags=31%, list=13%, signal=28%	GPNMB/COL1A2/MMP14/COL3A1/CCL3/PLPP4/PLAU/SRPX/GFPT2/SPARC/COL11A1/CHI3L1/COL5A1/SLC2A3/CCDC80/PDLIM4/ADAM12/LOXL2/VASN/IGFBP3/PRRX1/SEMA7A/IL6/LIF/ITGA11/CA9/FIBCD1/FOXD1/CCL2/CLCF1/LUM/CXCL8/AMIGO2/STC1/NRP1/ACTG2/ADM/ACTN1/HSPB7/DCBLD2/TMEM171/RFTN1/B3GNT9/MAB21L2/NID2/VCAN/GLT8D2/IL1R1/LMCD1/SLC1A3/COL8A1/SMIM29/SPOCD1/ADAMTS12/QSOX1/TMEM158/BMERB1/SERPINB7/FIBIN/FST/OSMR/ENPP2/ARHGAP1/CHST7/…
KUROZUMI_RESPONSE_TO_ONCOCYTIC_VIRUS	KUROZUMI_RESPONSE_TO_ONCOCYTIC_VIRUS	KUROZUMI_RESPONSE_TO_ONCOCYTIC_VIRUS	40	0.665908	2.39779	1.19188e-07	1.44458e-06	8.7749e-07	2633	tags=57%, list=18%, signal=47%	SPP1/C3/CCL5/CXCL10/CCL3/CXCL9/CCL8/LTB/IL2RB/IL10RA/CCL2/CCR1/CCR5/IL1B/IL11/CCR7/IL16/CCL22/IL1R2/IFNG/TNFRSF1B/TNF/CCL23
MIKKELSEN_ES_ICP_WITH_H3K4ME3_AND_H3K27ME3	MIKKELSEN_ES_ICP_WITH_H3K4ME3_AND_H3K27ME3	MIKKELSEN_ES_ICP_WITH_H3K4ME3_AND_H3K27ME3	89	0.520077	2.22375	1.19287e-07	1.44458e-06	8.7749e-07	3391	tags=45%, list=23%, signal=35%	CRABP2/ISLR/IDO1/GPNMB/COL1A2/MELTF/TGFB3/OSM/FXYD5/CORO1A/CIITA/APBB1IP/HSPA12B/GPR84/LYL1/CHST3/CLEC14A/LOXL3/COX4I2/SLFN5/ALOX15B/FIBIN/CNTNAP1/TNFRSF13C/SULT2B1/MST1R/DKK1/PHYHIP/PAMR1/ADAMTS16/PTGS1/RNF207/RHOJ/TNFRSF8/SPTSSB/KCNJ5/ADAM33/RAPGEF3/LAMA4/LTA
GAZDA_DIAMOND_BLACKFAN_ANEMIA_PROGENITOR_DN	GAZDA_DIAMOND_BLACKFAN_ANEMIA_PROGENITOR_DN	GAZDA_DIAMOND_BLACKFAN_ANEMIA_PROGENITOR_DN	63	-0.558584	-2.24196	1.1994e-07	1.44908e-06	8.80226e-07	3606	tags=63%, list=25%, signal=48%	ZFX/ARL1/FAM149B1/NFYB/ITPR2/PNPLA4/GCSH/CLGN/PXMP2/ZNF84/CNOT8/NUP160/BRCA2/CPSF6/CCT6A/HELLS/NAP1L1/TAX1BP1/LAMP2/RAB4A/UBA2/PDZD8/RB1/IBTK/MAGT1/THOC7/LSM5/ADK/TTC37/NUP54/SPAST/HSDL2/SMC5/IFT74/PRKDC/CASP6/PLAGL1/PFDN4/LYPLA1/PTPRD
NABA_ECM_AFFILIATED	NABA_ECM_AFFILIATED	NABA_ECM_AFFILIATED	118	0.479602	2.14752	1.2295e-07	1.482e-06	9.00219e-07	3097	tags=49%, list=21%, signal=39%	LGALS1/C1QC/C1QB/C1QA/CLEC11A/SEMA6B/ANXA1/PLXND1/GPC1/ANXA6/GREM1/REG1A/SEMA7A/GPC3/REG4/MUC17/SFTA2/C1QTNF1/SEMA4B/CLEC2B/COLEC12/CLEC14A/LGALS9/ANXA2/CLEC4E/MUC5AC/C1QL1/C1QTNF6/SEMA3F/ANXA5/CD209/PLXNA3/MUC1/FCN1/PLXNB2/SEMA3B/CLEC5A/PLXDC2/ELFN1/MUC5B/CLEC7A/CLC/CLEC4A/SEMA4C/CSPG4/REG1B/CLEC10A/PLXNB3/SDC3/CLEC12A/SDC2/GPC6/PLXNC1/SFTPA2/PLXNA1/SEMA3G/ANXA10/PLXDC1
CHIARADONNA_NEOPLASTIC_TRANSFORMATION_CDC25_DN	CHIARADONNA_NEOPLASTIC_TRANSFORMATION_CDC25_DN	CHIARADONNA_NEOPLASTIC_TRANSFORMATION_CDC25_DN	149	0.460608	2.12566	1.27527e-07	1.53359e-06	9.31557e-07	2426	tags=42%, list=16%, signal=35%	EMP3/VAMP5/KLF2/FZD2/MSLN/PHLDA3/GPC1/CAPG/DUSP1/AGRN/FXYD5/CCN2/COL5A2/S100A13/GUK1/SERPINB6/KLK8/FBN1/GAMT/AQP1/TNS2/NAA38/IGFBP4/COL4A2/PNPLA2/LGALS9/TIMP3/ACP2/ADM/TMEM45A/AKAP12/ITGB4/SEMA3F/C9orf16/SNAPC2/GIPC1/CARD19/ABHD8/TEAD4/TRIM47/ELN/IFI30/BAIAP2/TSPO/GAS7/ACOT7/CD151/NFIC/CD34/SLC1A5/ENO3/RFLNB/C16orf89/BHLHE40/MYO1C/ATP6V0B/AVPI1/EIF4EBP1/SEC14L1/CSRP1/GALK1/RNPEPL1
LU_TUMOR_VASCULATURE_UP	LU_TUMOR_VASCULATURE_UP	LU_TUMOR_VASCULATURE_UP	29	0.73042	2.45661	1.27936e-07	1.53493e-06	9.32373e-07	1437	tags=55%, list=10%, signal=50%	SPP1/ISG15/MMP9/POSTN/TNFAIP6/ADAM12/HSPA6/COL5A3/HOPX/TWIST1/STC1/LCP2/FJX1/VCAN/MXRA5/MUC1
LEE_LIVER_CANCER_MYC_E2F1_UP	LEE_LIVER_CANCER_MYC_E2F1_UP	LEE_LIVER_CANCER_MYC_E2F1_UP	56	0.604065	2.35693	1.33079e-07	1.59294e-06	9.67611e-07	1348	tags=46%, list=9%, signal=42%	SPP1/COL1A1/CD74/FABP4/LY6E/COL1A2/ICAM1/HLA-DQA1/BCL2A1/CXCL9/SPARC/PTGDS/GPC3/UAP1L1/USP18/IFI44/ANXA2/MMP12/PLAT/KRT8/CD72/IFIT2/CD63/CSTB/ANXA5/PPL
FURUKAWA_DUSP6_TARGETS_PCI35_UP	FURUKAWA_DUSP6_TARGETS_PCI35_UP	FURUKAWA_DUSP6_TARGETS_PCI35_UP	61	0.583805	2.32596	1.36314e-07	1.6279e-06	9.88846e-07	2760	tags=51%, list=19%, signal=41%	SAA1/PLAAT4/KRT17/MDK/DUSP4/SECTM1/HLA-F/RCN3/SLC15A3/PSMB9/RNASE1/MAPK11/C1S/IL32/THEMIS2/HMOX1/AQP3/PYCARD/SHFL/TNFSF13B/ST6GALNAC2/IFI30/KCNMB1/CNTNAP1/FRMD5/LYPD5/PARP9/IFITM1/TAPBPL/RTP4/HERC6
MEBARKI_HCC_PROGENITOR_WNT_UP_CTNNB1_DEPENDENT	MEBARKI_HCC_PROGENITOR_WNT_UP_CTNNB1_DEPENDENT	MEBARKI_HCC_PROGENITOR_WNT_UP_CTNNB1_DEPENDENT	75	0.548863	2.25853	1.36874e-07	1.63082e-06	9.90619e-07	1384	tags=37%, list=9%, signal=34%	COL1A1/SERPINE1/CCN1/CTHRC1/COL1A2/PDLIM7/ARL4C/ENO2/COL3A1/DPT/SPARC/CCDC80/CSF1R/CLIC3/MMP7/COL5A2/LCP1/GBP1/IGFBP5/CRISPLD2/IGFL1/LUM/DACT1/EPYC/NKD2/ITGB4/IL1R1/SLC1A3
LEE_DIFFERENTIATING_T_LYMPHOCYTE	LEE_DIFFERENTIATING_T_LYMPHOCYTE	LEE_DIFFERENTIATING_T_LYMPHOCYTE	188	0.416647	1.98752	1.37585e-07	1.63553e-06	9.93478e-07	2939	tags=39%, list=20%, signal=32%	ITGB2/CD52/LAPTM5/PSMB9/CXCR4/SELPLG/CD53/RAC2/LCK/CD3D/PGGHG/LTB/ARHGAP30/CORO1A/GMFG/SASH3/TMC8/HCLS1/AIF1/CD2/UCP2/ITGAL/ARHGAP9/EVL/RASSF5/AQP3/ARHGDIB/APBB1IP/CD48/TBC1D10C/MAP4K1/SLA/TMC6/NDUFS8/ARHGAP25/SELL/USF1/FGFR1/ARHGAP45/VAV1/CD247/ADA2/TAGAP/ICAM2/SLFN5/NCKAP1L/RGCC/MZT2B/PTPRC/DOCK2/ABHD17A/CBX4/RHOH/DOCK8/P2RY8/DGKA/MAL/GATA3/PRKCB/FYB1/ITM2A/RCSD1/EVI2B/IKZF1/LAX1/KLHL6/TXNIP/CD…
HUMMERICH_SKIN_CANCER_PROGRESSION_DN	HUMMERICH_SKIN_CANCER_PROGRESSION_DN	HUMMERICH_SKIN_CANCER_PROGRESSION_DN	96	0.505687	2.20267	1.38934e-07	1.64777e-06	1.00092e-06	2897	tags=46%, list=20%, signal=37%	AEBP1/LGALS1/C3/C1QA/SERPING1/COL6A2/GPX3/LYZ/GPNMB/COL3A1/TPM2/MYL9/CRAT/CHST11/MFAP4/LAMB2/RAB34/LTBP3/DES/ZYX/COL16A1/BCAM/BMP1/GAA/HSPB7/PTPRS/PDLIM3/TNNI2/NRP2/TLE5/DUSP14/ECI1/ENO3/PKD1/PSEN2/ATP6V0B/ECH1/CDC25B/PCDH12/TXNIP/IL11RA/MAPK7/B2M/C4B
ISSAEVA_MLL2_TARGETS	ISSAEVA_MLL2_TARGETS	ISSAEVA_MLL2_TARGETS	52	0.626705	2.41648	1.40607e-07	1.6638e-06	1.01065e-06	2192	tags=44%, list=15%, signal=38%	KRT17/CAVIN3/IGFBP6/LOXL1/CRIP2/PLAU/C5AR1/COL5A1/AXL/LOXL2/CRIP1/TRIM29/GSN/L1CAM/ARHGAP45/FSTL1/PPL/SEMA3B/A2M/LAMB3/ENO3/CSPG4/DKK1
YIH_RESPONSE_TO_ARSENITE_C5	YIH_RESPONSE_TO_ARSENITE_C5	YIH_RESPONSE_TO_ARSENITE_C5	11	0.898606	2.32229	1.41944e-07	1.67578e-06	1.01793e-06	744	tags=73%, list=5%, signal=69%	CRABP2/PLAU/TNFAIP6/PML/ACKR1/KRT19/L1CAM/CCL2
FERREIRA_EWINGS_SARCOMA_UNSTABLE_VS_STABLE_UP	FERREIRA_EWINGS_SARCOMA_UNSTABLE_VS_STABLE_UP	FERREIRA_EWINGS_SARCOMA_UNSTABLE_VS_STABLE_UP	152	-0.432664	-2.03321	1.42856e-07	1.6827e-06	1.02214e-06	3446	tags=42%, list=23%, signal=33%	CEP55/ZNF330/GMNN/RPA3/PCLAF/DHFR/KNL1/EAF1/KNTC1/HOMER1/SPC25/FGFR1OP2/PPP4R3A/NOP58/DNTTIP2/TBC1D31/BRIP1/NCAPG2/NAMPT/CCT6A/ANLN/DSCC1/NCAPG/BRCA1/MTERF1/CENPF/SMC2/PROSER1/PAG1/CEP83/CENPK/CHD1/ATAD2/CENPE/MND1/CHEK1/CCNA2/CKAP2/TPX2/PSIP1/SGO2/ATAD5/CENPU/CLCN5/LARP4/SPCS3/ARHGAP11A/XPO4/UBR5/ZNF146/LSM5/API5/MRPL42/DBF4/TMPO/NAA15/KIF15/NDC1/MACIR/PARPBP/PRPF40A/SYNCRIP/TOP2A/ESF1
ROZANOV_MMP14_TARGETS_SUBSET	ROZANOV_MMP14_TARGETS_SUBSET	ROZANOV_MMP14_TARGETS_SUBSET	32	0.700678	2.38736	1.50117e-07	1.76422e-06	1.07165e-06	1245	tags=53%, list=8%, signal=49%	COL6A2/FN1/MDK/COL6A1/ANGPTL2/SERPINH1/COL5A1/COL18A1/PLXND1/GJB2/EFEMP1/P3H1/EMILIN2/COL4A2/PAEP/TIMP3/LOXL3
MEISSNER_BRAIN_HCP_WITH_H3K27ME3	MEISSNER_BRAIN_HCP_WITH_H3K27ME3	MEISSNER_BRAIN_HCP_WITH_H3K27ME3	161	0.436965	2.04322	1.55706e-07	1.82574e-06	1.10902e-06	3497	tags=44%, list=24%, signal=34%	AEBP1/TNFAIP2/MMP2/LOXL1/CALB2/SCARF2/PRRX2/TPM2/NOTCH3/KRT7/BCL3/KRT19/HOXB6/HOXB4/THBS4/PITX1/COL8A2/ERFE/HOXC4/AMN/LTBP2/TRPV4/PCSK9/HOXB5/KRT18/TMEM171/NAGS/WNT7B/AQP5/DRD4/ADAMTS14/ONECUT3/PPM1N/IKZF3/HOXC8/HOXC11/GFI1/FAM89A/MESP1/HOXB7/HOXD13/IRX2/REM1/HAND2/GATA3/HOXA5/NKX3-2/WDR86/BARX1/TFAP2C/VAX2/CRLF1/TBX21/SIX2/ATP2A3/ECEL1/GATA4/HOXD9/HAND1/TNXB/IGF2BP1/RHCG/WNT10B/KCNK15/COL13A1/CH…
REACTOME_CELL_SURFACE_INTERACTIONS_AT_THE_VASCULAR_WALL	REACTOME_CELL_SURFACE_INTERACTIONS_AT_THE_VASCULAR_WALL	REACTOME_CELL_SURFACE_INTERACTIONS_AT_THE_VASCULAR_WALL	119	0.468921	2.10278	1.56629e-07	1.83241e-06	1.11307e-06	2121	tags=35%, list=14%, signal=30%	COL1A1/CD74/TGFB1/FN1/ITGB2/COL1A2/ITGA5/FCER1G/SELPLG/LCK/ITGAX/GYPC/ITGAM/SLC16A3/DOK2/GPC1/OLR1/MMP1/ESAM/TREM1/FYN/HRAS/CD2/ITGAL/L1CAM/SLC7A7/CD48/ITGA3/PECAM1/CAV1/VPREB3/SELL/GAS6/PTPN6/MIF/SIRPA/SIRPG/THBD/BSG/CD84/GRB7/SPN
ZHANG_INTERFERON_RESPONSE	ZHANG_INTERFERON_RESPONSE	ZHANG_INTERFERON_RESPONSE	22	0.767199	2.39991	1.57894e-07	1.84305e-06	1.11954e-06	1600	tags=73%, list=11%, signal=65%	ISG15/OAS2/IFI27/MX1/IFI16/ISG20/IRF1/IFITM3/OAS3/IFI44/OASL/IFIT2/IRF3/IRF9/STAT1/IFI30
BOYLAN_MULTIPLE_MYELOMA_C_D_DN	BOYLAN_MULTIPLE_MYELOMA_C_D_DN	BOYLAN_MULTIPLE_MYELOMA_C_D_DN	246	0.382623	1.88488	1.84249e-07	2.14584e-06	1.30346e-06	2732	tags=34%, list=19%, signal=28%	FSCN1/C3/LYZ/PLAAT3/NKG7/CCL5/MMP9/ARL4C/S100A8/S100A9/CD7/IFI16/GZMA/FPR1/HBA2/CD3D/CTSW/SPON1/LILRB4/GPC1/CD3E/ISG20/SELENOM/LTB/MCEMP1/APOL2/TPSAB1/PLEK/MS4A4A/IFITM3/HSD11B1/BASP1/IL2RB/HLA-E/ZNF467/MYO1F/F13A1/ITGAL/ADA/AQP3/FOS/CHST1/HID1/GIMAP4/ANXA2/CLEC4E/LTB4R/CTSG/UPP1/SLPI/RHOB/CACNA1H/CRELD2/RGCC/PLIN3/LCN2/FAM219A/IGSF6/FOSL2/ZBP1/MAF/GRAMD1B/CORO2B/PYGL/CP/OLFM1/LTF/CERS4/FADS3/VCA…
BIOCARTA_NKT_PATHWAY	BIOCARTA_NKT_PATHWAY	BIOCARTA_NKT_PATHWAY	21	0.782346	2.39233	1.8531e-07	2.15335e-06	1.30802e-06	1682	tags=57%, list=11%, signal=51%	TGFB1/CXCR4/CCL3/CCL4/TGFB3/CD4/IL12RB1/CCR1/CCR5/CCR7/CSF2/IL4R
ZWANG_EGF_INTERVAL_DN	ZWANG_EGF_INTERVAL_DN	ZWANG_EGF_INTERVAL_DN	197	0.405019	1.95177	1.95179e-07	2.26294e-06	1.37459e-06	3005	tags=37%, list=20%, signal=30%	KLK10/PLAAT4/SERPINE1/CD248/LY6E/PLAU/DAPK1/PDLIM4/SELENOM/CITED4/AHNAK2/GJB3/IRF1/YPEL3/DAPK3/CEBPB/ACAP1/PYCARD/CDK9/NINJ1/BMP4/SREBF1/GABBR1/TICAM1/RHOD/TIMP3/JUNB/NDUFS8/HCFC1R1/ZFP36/SNAI2/ARSA/SLPI/RHOB/IRF2BPL/DUSP10/IFIT1/UNC5B/ARRDC2/ABHD8/MXRA7/JAG2/ZC3H12A/LAMA5/NDUFS7/PSCA/CYB5D2/OSR1/REEP4/GRB7/WNT9A/MMP28/DKK1/MAP3K12/ABTB2/SAMSN1/IRX3/HOXA5/SYT8/MRTFA/TFAP2C/FYB1/KCNS3/CA2/RALGDS/S…
HUANG_FOXA2_TARGETS_DN	HUANG_FOXA2_TARGETS_DN	HUANG_FOXA2_TARGETS_DN	36	0.672215	2.3502	2.0399e-07	2.3598e-06	1.43343e-06	1409	tags=47%, list=10%, signal=43%	SPP1/IGFBP6/COL6A1/CRIP2/PLAUR/SRPX/SPARC/TNC/S100A4/LOXL2/CLIC3/GAS2L1/TGM2/CTSB/PLAT/ITGB4/SCEL
REACTOME_MHC_CLASS_II_ANTIGEN_PRESENTATION	REACTOME_MHC_CLASS_II_ANTIGEN_PRESENTATION	REACTOME_MHC_CLASS_II_ANTIGEN_PRESENTATION	112	0.487263	2.16414	2.09735e-07	2.42085e-06	1.47051e-06	1285	tags=28%, list=9%, signal=25%	HLA-DPB1/CD74/HLA-DRB5/HLA-DRB1/CTSL/HLA-DPA1/HLA-DRA/HLA-DQB2/HLA-DQB1/HLA-DQA2/TUBB6/HLA-DMA/HLA-DOA/HLA-DQA1/CTSE/TUBA1A/HLA-DMB/CTSD/LAG3/DNM1/TUBB2A/LGMN/CTSK/CTSB/TUBB2B/TUBB4B/CTSF/AP2S1/HLA-DOB/RILP/KLC2
VART_KSHV_INFECTION_ANGIOGENIC_MARKERS_DN	VART_KSHV_INFECTION_ANGIOGENIC_MARKERS_DN	VART_KSHV_INFECTION_ANGIOGENIC_MARKERS_DN	113	0.48191	2.14344	2.14736e-07	2.47305e-06	1.50222e-06	2621	tags=40%, list=18%, signal=33%	RAMP1/TYMP/TGFB1/MDK/MMP2/SERPINB5/ANGPTL4/FZD2/NOTCH3/EPHB6/PDGFRB/OSM/CCN2/EPHA2/STAB1/TIE1/MMP19/CFH/CCL2/TNFRSF12A/RAMP2/CXCL8/CSF3/NPR1/TIMP3/WNT7B/FGFR1/CDH5/RHOB/DLL1/HEYL/NRP2/LAMA5/FLT4/SFRP1/DVL1/EFNA5/CD36/FZD8/HAND2/IFNG/CXCL1/HSPB2/CHGA/PTGS1
DUTERTRE_ESTRADIOL_RESPONSE_24HR_UP	DUTERTRE_ESTRADIOL_RESPONSE_24HR_UP	DUTERTRE_ESTRADIOL_RESPONSE_24HR_UP	314	-0.349173	-1.81653	2.19995e-07	2.52798e-06	1.53559e-06	4729	tags=47%, list=32%, signal=32%	BLM/TFF1/FANCI/TFDP1/CHRNA5/GLB1L2/RFC4/WDR76/CDC6/TMEM164/CEP85/GINS2/CDCA2/FAM83D/PCNA/CENPL/MELK/POLD3/DLGAP5/SLC22A5/POLE2/MCM4/RRM2/DTL/UNG/IL17RB/WDHD1/NEMP1/CENPJ/CA12/NUSAP1/NUP107/BUB1/ZWILCH/MMS22L/ZWINT/SPDL1/TET2/KCNK5/POLQ/KIF4A/SFXN2/CEP55/RAPGEFL1/GMNN/FKBP5/FREM2/MPHOSPH9/MIS18A/RPA3/CEP78/TMED8/PCLAF/PDSS1/RRM1/SYTL5/LYPD6/MKI67/HPRT1/UBE2C/RAD54B/KNL1/STIL/BUB1B/E2F8/NFATC2/VRK1…
REACTOME_NON_INTEGRIN_MEMBRANE_ECM_INTERACTIONS	REACTOME_NON_INTEGRIN_MEMBRANE_ECM_INTERACTIONS	REACTOME_NON_INTEGRIN_MEMBRANE_ECM_INTERACTIONS	54	0.591538	2.2956	2.2377e-07	2.56566e-06	1.55848e-06	1861	tags=39%, list=13%, signal=34%	COL1A1/TGFB1/COL10A1/FN1/COL1A2/COL3A1/TNC/COL11A1/COL5A1/LAMB2/AGRN/COL5A2/COL5A3/PDGFB/COL4A2/ACTN1/ITGB4/HSPG2/LAMA3/LAMA5/LAMB3
BOYLAN_MULTIPLE_MYELOMA_PCA1_UP	BOYLAN_MULTIPLE_MYELOMA_PCA1_UP	BOYLAN_MULTIPLE_MYELOMA_PCA1_UP	100	0.51052	2.2546	2.26053e-07	2.58611e-06	1.57089e-06	1140	tags=30%, list=8%, signal=28%	FSCN1/C3/LYZ/PLAAT3/NKG7/CCL5/MMP9/S100A8/S100A9/IFI16/FPR1/HBA2/CD3D/CTSW/SPON1/LILRB4/ISG20/SELENOM/LTB/APOL2/MS4A4A/IFITM3/BASP1/IL2RB/HLA-E/ITGAL/CHST1/GIMAP4/LTB4R/CTSG
GU_PDEF_TARGETS_UP	GU_PDEF_TARGETS_UP	GU_PDEF_TARGETS_UP	68	0.564244	2.29004	2.28957e-07	2.61355e-06	1.58756e-06	1258	tags=34%, list=9%, signal=31%	COL1A1/COL6A2/TGFB1/SERPINE1/FN1/COL6A1/ITGA5/RAC2/TNC/COL5A1/VIM/COL6A3/LAMB2/CCN2/COL5A2/COL16A1/PIK3CD/COL4A2/ITGA3/DKK3/RAC3/SNAI2/CDH11
PARK_APL_PATHOGENESIS_DN	PARK_APL_PATHOGENESIS_DN	PARK_APL_PATHOGENESIS_DN	45	0.639362	2.36839	2.32255e-07	2.64535e-06	1.60688e-06	1642	tags=51%, list=11%, signal=46%	LYZ/GPNMB/SPI1/LSP1/VAT1/CTSD/SRGN/IL32/CORO1A/RAB31/SERPINB2/ZYX/COL4A2/CXCL8/PECAM1/CYBB/JUNB/S100P/MNDA/SMOX/IFI30/SIRPA/QSOX1
MOREAUX_MULTIPLE_MYELOMA_BY_TACI_UP	MOREAUX_MULTIPLE_MYELOMA_BY_TACI_UP	MOREAUX_MULTIPLE_MYELOMA_BY_TACI_UP	275	0.369196	1.8506	2.32903e-07	2.6469e-06	1.60782e-06	3060	tags=37%, list=21%, signal=30%	MXRA8/KLF2/MMP14/CALB2/MRC2/PLAUR/RNASE1/HLA-DMB/TNFAIP6/EPHB6/PML/GNA15/CCNP/IL18BP/MSC/LMNA/GJB3/SYDE1/HSPA6/C3AR1/NECTIN2/PDGFB/CIDEC/ALPL/PIK3CD/PLLP/NOXA1/RNF122/ETV7/LBH/TUBB2B/AMN/RAB11B/MLPH/GABBR1/BIK/LTBP2/MRPL28/C1QL1/TOR4A/RBM38/OASL/ACTB/PI16/PIK3R5/SEMA3F/FADS2/SNAPC2/MMRN2/ALDH3B1/ARHGEF15/SIGLEC7/MOB3A/LRRC15/FMOD/PTGES/NACC1/NR4A1/ROBO4/NRP2/INF2/DOK1/POU2F2/RPS6KA4/HS3ST2/EEF1A2…
CAIRO_HEPATOBLASTOMA_CLASSES_DN	CAIRO_HEPATOBLASTOMA_CLASSES_DN	CAIRO_HEPATOBLASTOMA_CLASSES_DN	182	0.416974	1.97881	2.34199e-07	2.65579e-06	1.61323e-06	3207	tags=42%, list=22%, signal=33%	SERPING1/RARRES2/C1R/HTRA1/LCK/ECM1/COL18A1/DAPK1/SPON1/COPZ2/C1S/ENG/AQP9/HSPB6/DCN/HSD11B1/IL2RB/RAMP3/LMOD1/RRAS/TNS2/C7/TRADD/KANK3/DKK3/CTSF/UBA7/TSC22D3/PSME2/NFKBIA/TRIM22/GAS6/GABARAPL1/EGR1/IL1R1/ADH1B/LIMS2/MMRN2/CD81/BCL6/SYNPO/KANK2/ATN1/ZSWIM8/PLXNB2/SLCO1B3/LAMA3/KCNK1/CSRP2/SRA1/BHLHE40/BLOC1S1/PAMR1/ATP10A/NBL1/KIAA0040/ITM2A/PEA15/TFAP2A/MAP3K14/RAB33A/PDE2A/ABCA2/LPXN/SHB/ALAS1/…
CASTELLANO_NRAS_TARGETS_UP	CASTELLANO_NRAS_TARGETS_UP	CASTELLANO_NRAS_TARGETS_UP	66	0.567298	2.28542	2.3897e-07	2.70397e-06	1.64249e-06	1900	tags=41%, list=13%, signal=36%	ISG15/CRABP2/CLEC11A/CRIP2/LSP1/MGP/IFI16/IL1RN/CX3CL1/PHLDA3/TAP1/HLA-B/TUBB2A/IFI35/VNN1/CFH/USP18/SCX/RAMP2/PSMB8/P3H4/IFI27L2/GBP2/STAT1/LCN2/AK1/YIF1A
BILD_CTNNB1_ONCOGENIC_SIGNATURE	BILD_CTNNB1_ONCOGENIC_SIGNATURE	BILD_CTNNB1_ONCOGENIC_SIGNATURE	76	-0.528328	-2.22283	2.44707e-07	2.76103e-06	1.67715e-06	3729	tags=61%, list=25%, signal=45%	URB1/ABI2/FBXO11/ZMAT3/FAM120A/NEK1/YTHDC1/BOD1L1/RBM25/NEMF/PNISR/KATNBL1/SECISBP2/SCAF11/SREK1/HIPK2/DHX36/EPRS1/SMC3/DDX52/PLEKHA1/CHD9/SRSF6/ELF1/SMG1/SRSF10/ASH1L/PHACTR2/WASHC4/LRBA/TAF1D/NCOA3/ZNF703/ATRX/THOC2/SORL1/PIK3C2A/CBX3/ARL5A/TOP1/SCML1/GNG12/PLAGL1/FRYL/FERMT1/AXIN2
LIN_APC_TARGETS	LIN_APC_TARGETS	LIN_APC_TARGETS	69	0.556327	2.2625	2.45081e-07	2.76103e-06	1.67715e-06	3099	tags=55%, list=21%, signal=44%	LY6E/MMP14/KRT7/AGRN/LMNA/PFN1/TGM2/L1CAM/ACAP1/S100A3/ADRA2C/RPL39L/CYB5R3/POLR2A/NSMF/HMG20B/GIPC1/KRT5/ARHGDIA/DOK1/TLE5/SLC1A5/EIF5A/SH2B2/SORBS3/CAPN1/ETS1/POLR2E/UBA1/PKP3/IFITM1/TPRA1/FLOT2/RAB1B/MTA1/PRKCSH/CD99/BCAP31
SATO_SILENCED_BY_METHYLATION_IN_PANCREATIC_CANCER_2	SATO_SILENCED_BY_METHYLATION_IN_PANCREATIC_CANCER_2	SATO_SILENCED_BY_METHYLATION_IN_PANCREATIC_CANCER_2	35	0.682274	2.36636	2.47037e-07	2.77702e-06	1.68686e-06	1809	tags=49%, list=12%, signal=43%	BST2/KLK10/IFI6/UCHL1/CLDN5/LDOC1/CDKN1C/ISG20/CSF1/SFN/NPTX2/TIMP3/PLAT/IL1R1/CSF2/CDH3/SFRP1
ACOSTA_PROLIFERATION_INDEPENDENT_MYC_TARGETS_DN	ACOSTA_PROLIFERATION_INDEPENDENT_MYC_TARGETS_DN	ACOSTA_PROLIFERATION_INDEPENDENT_MYC_TARGETS_DN	109	0.491292	2.17695	2.5492e-07	2.85941e-06	1.73691e-06	3606	tags=50%, list=25%, signal=38%	ADAM8/TNNT1/CLEC11A/SNCG/RAC2/SERPINH1/TRPV2/SLC2A3/CTSD/RHOG/AIF1/BCAM/AQP3/S100A11/ADAMTSL4/LYL1/LCP2/JUNB/KRT18/ADGRE5/KRT8/MCAM/TOR4A/CD63/STAT5A/HBB/SLC10A3/USP11/CARD9/PTPRC/LRP10/EPOR/RHOC/LMO2/CAPN1/SAMSN1/SEC14L1/IRF4/CHPF2/PIM1/CHST12/FDXR/POLD4/ARHGEF2/RAB13/GTF2F1/KYNU/PEX6/CBFA2T3/SIDT2/MINK1/SLCO2B1/HEY1/SLC48A1/NFE2
PID_AMB2_NEUTROPHILS_PATHWAY	PID_AMB2_NEUTROPHILS_PATHWAY	PID_AMB2_NEUTROPHILS_PATHWAY	37	0.672181	2.35641	2.61493e-07	2.92129e-06	1.7745e-06	580	tags=41%, list=4%, signal=39%	ITGB2/MMP9/MMP2/ICAM1/PLAUR/SELPLG/PLAU/THY1/LCK/ITGAM/FGR/HCK/CCN2/IL6/FYN
LEE_LIVER_CANCER_SURVIVAL_DN	LEE_LIVER_CANCER_SURVIVAL_DN	LEE_LIVER_CANCER_SURVIVAL_DN	174	-0.411003	-1.96516	2.61566e-07	2.92129e-06	1.7745e-06	2823	tags=39%, list=19%, signal=31%	METTL5/KNTC1/ACTL6A/RALA/URI1/SUMO2/SPC25/LYAR/LSM8/DYRK2/HDAC2/CCT6A/RAB32/MMD/NAP1L1/RPL36A/ANLN/RPL9/BZW2/B3GNT5/TPRKB/SLC44A1/NSF/ZNF681/ATP2B1/RPS7/CENPF/UBE2D1/SMC2/NPM1/TOPBP1/UBA2/CCDC6/EEF1E1/SNRPB2/MARCKS/ATAD2/CCNA2/NCBP2/AGFG1/TTK/CENPU/DEPDC1/SEPTIN7/ZNF138/ZC2HC1A/MRPL42/DSG2/ECT2/NFE2L3/RPE/NDC1/RPS3A/MAPRE1/YWHAB/ARHGAP18/CD164/DEK/PTBP3/KLF5/USP1/SUZ12/CBX3/CD2AP/PFDN4/KIF5B/LRRC…
ELVIDGE_HYPOXIA_BY_DMOG_UP	ELVIDGE_HYPOXIA_BY_DMOG_UP	ELVIDGE_HYPOXIA_BY_DMOG_UP	128	0.455908	2.0685	2.63217e-07	2.9334e-06	1.78185e-06	2004	tags=30%, list=14%, signal=27%	SERPINE1/HLA-DRB1/ENO2/ANGPTL4/CXCR4/PLAUR/SRPX/PFKP/S100A4/ISG20/LOXL2/SPOCK1/IGFBP3/AHNAK2/S100A2/FYN/SLC2A1/DDIT4/IGFBP5/CA9/OBSL1/LOX/FOS/STC1/PFKFB3/CAV1/EGLN3/VEGFC/ADM/TMEM45A/AKAP12/SFXN3/EGR1/QSOX1/DPYSL4/S100A6/CCN5/MAFF/CSRP2
WILENSKY_RESPONSE_TO_DARAPLADIB	WILENSKY_RESPONSE_TO_DARAPLADIB	WILENSKY_RESPONSE_TO_DARAPLADIB	28	0.737447	2.46556	2.68642e-07	2.98741e-06	1.81466e-06	1727	tags=61%, list=12%, signal=54%	ITGB2/CCL5/HLA-DMA/PLAUR/CHI3L1/PTAFR/CD4/UCP2/HMOX1/LAIR1/CCR1/CD48/CYBB/NCF1/PLA2G7/SLC27A4/GM2A
INGRAM_SHH_TARGETS_DN	INGRAM_SHH_TARGETS_DN	INGRAM_SHH_TARGETS_DN	59	0.583917	2.31316	2.70108e-07	2.99727e-06	1.82065e-06	1819	tags=41%, list=12%, signal=36%	SFRP2/COL1A1/C3/ANGPTL4/SPARC/CLU/IL1RN/TUBA1A/BAMBI/AOC3/SERTAD1/EVL/CAV2/SLPI/GAS6/ITGB7/VCAN/SLC1A3/CDC37/DRAM1/ACHE/TYK2/SFRP1/TPPP3
DAUER_STAT3_TARGETS_UP	DAUER_STAT3_TARGETS_UP	DAUER_STAT3_TARGETS_UP	44	0.637219	2.35483	2.71325e-07	3.00433e-06	1.82494e-06	1561	tags=43%, list=11%, signal=39%	C3/FOSL1/ICAM1/SOCS3/GFPT2/SLC2A3/BCL3/CCL2/DUSP5/CTSB/STAT2/PFKFB3/ADM/AKAP12/ZFP36/CEBPD/BCL6/TEAD4/PLIN3
THUM_MIR21_TARGETS_HEART_DISEASE_UP	THUM_MIR21_TARGETS_HEART_DISEASE_UP	THUM_MIR21_TARGETS_HEART_DISEASE_UP	17	0.81982	2.38144	2.81457e-07	3.10986e-06	1.88904e-06	1974	tags=82%, list=13%, signal=71%	BGN/COL1A1/COL1A2/POSTN/TGFB3/COL5A2/LOX/IGFBP7/LUM/APOD/LTBP2/ELN/CCN5/ASPN
TURASHVILI_BREAST_DUCTAL_CARCINOMA_VS_LOBULAR_NORMAL_DN	TURASHVILI_BREAST_DUCTAL_CARCINOMA_VS_LOBULAR_NORMAL_DN	TURASHVILI_BREAST_DUCTAL_CARCINOMA_VS_LOBULAR_NORMAL_DN	57	0.590795	2.3104	2.8344e-07	3.1251e-06	1.8983e-06	1809	tags=35%, list=12%, signal=31%	SAA1/CFD/KRT17/TAGLN/MGP/FOSB/ANXA1/CX3CL1/CNN1/CRYAB/MMP7/GABRP/PIGR/FOS/CAV1/ACTG2/ADH1B/KRT5/CYB5R2/SFRP1
PANGAS_TUMOR_SUPPRESSION_BY_SMAD1_AND_SMAD5_UP	PANGAS_TUMOR_SUPPRESSION_BY_SMAD1_AND_SMAD5_UP	PANGAS_TUMOR_SUPPRESSION_BY_SMAD1_AND_SMAD5_UP	126	0.468305	2.11304	3.22506e-07	3.54825e-06	2.15534e-06	3097	tags=41%, list=21%, signal=33%	C1QA/EMP3/CAVIN3/LYZ/MMP2/EMILIN1/LAPTM5/EVA1B/UNC13D/S100A16/CRYAB/GMPR/GMFG/TMEM204/GSN/LCP1/NFATC1/TGM2/C16orf54/CAV2/LBH/ARHGEF25/NIBAN2/FBLN5/RFTN1/MNDA/EFS/FSTL1/COL12A1/SERPINB9/ZFP36L1/CDK14/SMCO4/CAMK2N2/CLEC7A/WIPF1/MVP/CHCHD10/NUAK1/SEPTIN4/ETS1/CADM4/DOC2B/GLI1/KLHL6/SORCS2/CACNA1C/RGMA/GSTO1/TYRO3/SARDH/PLXDC1
PRIMARY_IMMUNODEFICIENCY	PRIMARY_IMMUNODEFICIENCY	PRIMARY_IMMUNODEFICIENCY	31	0.692	2.35556	3.32549e-07	3.65087e-06	2.21767e-06	2235	tags=58%, list=15%, signal=49%	LCK/CD3D/TAP1/CD79A/CD3E/CD4/CIITA/CD8A/ADA/ZAP70/CD40/TAP2/JAK3/PTPRC/TNFRSF13C/BTK/RFXANK/CD19
BORCZUK_MALIGNANT_MESOTHELIOMA_UP	BORCZUK_MALIGNANT_MESOTHELIOMA_UP	BORCZUK_MALIGNANT_MESOTHELIOMA_UP	307	-0.345719	-1.79517	3.33245e-07	3.65087e-06	2.21767e-06	3789	tags=44%, list=26%, signal=33%	EIF3H/CDC42BPA/RARS1/PRKCA/ITGAV/ZWINT/RAC1/CDK7/CCZ1/SCCPDH/ARL1/AHCY/RAD1/RNF2/RAB1A/VDAC1/DKC1/XRCC5/ACBD3/PCLAF/VAMP3/RASA1/UBE2A/HPRT1/UBE2C/USP9X/COPS5/UBXN7/BUB1B/MORF4L2/ACTL6A/ZNF318/RALA/UBE2N/SRPK2/SRSF3/TMEM183A/MAPK9/SEC23IP/CNOT8/SMNDC1/AP3B1/FZD6/KIFAP3/PRRC2C/UBE2D3/RBBP4/PABPC1/DESI2/DBI/KIF2A/HIPK1/TERF1/RAB32/PAK2/RAP1A/NAP1L1/IARS2/NEK4/CENPS/G3BP1/RP2/LAMP2/MED21/UTP25/RAP1GD…
BIDUS_METASTASIS_DN	BIDUS_METASTASIS_DN	BIDUS_METASTASIS_DN	146	0.437654	2.01321	3.50254e-07	3.82909e-06	2.32593e-06	2699	tags=40%, list=18%, signal=33%	HLA-DRA/CLEC11A/TSPAN4/SELPLG/SPON2/EVA1B/CLU/COX7A1/TRPV2/GYPC/PHLDA3/PGGHG/SELENOM/PRRX1/ENG/CORO1A/GMFG/SASH3/PPM1M/STAB1/F13A1/ITGAL/REX1BD/AQP1/EHD1/MARCHF2/PARP10/GSDMD/LAMP5/ACTN1/SLA/NME3/NR1H2/IRF3/GABARAPL1/MS4A6A/NAGK/MAN2B1/RASSF4/SIRPA/FAM174C/ZBTB17/DOK1/ABHD17A/CD34/ISOC2/RND1/MVP/PRAG1/RASSF7/FADS3/SLC39A3/RAB4B/CNRIP1/CHPF2/KLHL22/TNFRSF1A/SIL1
FERRANDO_T_ALL_WITH_MLL_ENL_FUSION_UP	FERRANDO_T_ALL_WITH_MLL_ENL_FUSION_UP	FERRANDO_T_ALL_WITH_MLL_ENL_FUSION_UP	80	0.53099	2.24111	3.5871e-07	3.91327e-06	2.37706e-06	2838	tags=46%, list=19%, signal=38%	AEBP1/FLNA/IFITM2/LAPTM5/TPM2/TUBA1A/FGR/WAS/SPOCK2/VIM/GPSM3/CD3E/IL32/HLA-E/PLEC/CLEC2B/PXDN/LCP2/GDI1/G6PD/DMPK/SSR4/SELL/USF2/PTPN6/CD34/CREB3/MRPS12/CHI3L2/GATA3/CTSH/YBX3/FKBP2/IKZF1/RALGDS/MAD1L1/PRSS3
CUI_TCF21_TARGETS_UP	CUI_TCF21_TARGETS_UP	CUI_TCF21_TARGETS_UP	31	0.690688	2.35109	3.7219e-07	4.05178e-06	2.4612e-06	1279	tags=39%, list=9%, signal=35%	COL6A2/ISLR/MDK/COL6A1/SERPINF1/COL3A1/DCN/FAP/CFH/LUM/COL8A2/VCAN
WP_SPINAL_CORD_INJURY	WP_SPINAL_CORD_INJURY	WP_SPINAL_CORD_INJURY	98	0.49331	2.16848	3.77184e-07	4.09752e-06	2.48898e-06	3230	tags=51%, list=22%, signal=40%	C1QB/TGFB1/MMP9/PLA2G2A/CXCL10/ICAM1/ANXA1/VIM/CHST11/LTB/FCGR2A/IL6/AIF1/KLK8/CCL2/AQP1/CXCL8/LILRB2/FOS/NGFR/MMP12/LTB4R/ZFP36/SLIT3/IL1B/RHOB/VCAN/TNFSF13B/EGR1/RTN4R/IL1R1/NR4A1/MIF/LILRB3/CSPG4/RHOC/GAP43/IFNG/TNF/CXCL1/PTGS2/COL4A1/RGMA/NOX4/GRIN1/SELP/SLIT2/EPHA4/CCR2/GJA1
REACTOME_SIGNALING_BY_RECEPTOR_TYROSINE_KINASES	REACTOME_SIGNALING_BY_RECEPTOR_TYROSINE_KINASES	REACTOME_SIGNALING_BY_RECEPTOR_TYROSINE_KINASES	444	0.325249	1.72316	3.87243e-07	4.19798e-06	2.55e-06	2065	tags=23%, list=14%, signal=21%	APOE/SPP1/COL1A1/COL6A2/SPHK1/THBS2/FN1/DUSP4/MMP9/FOSL1/COL6A1/COL1A2/HSPB1/COL3A1/PTPRU/FOSB/SPARC/NCF2/COL11A1/LCK/COL5A1/SOCS1/TCIRG1/RRAD/POLR2L/PDGFRB/AXL/ADAM12/MAPK11/CYBA/DNM1/COL6A3/LAMB2/CILP/EGR2/COL5A2/COL5A3/SHC2/FYN/HRAS/THBS3/PDGFB/THBS4/FES/COL4A2/VGF/LYL1/ITGA3/FOS/CAV1/NRP1/NCF4/DLG4/BCAR1/EGR3/CYBB/VEGFC/JUNB/NCF1/FGF19/AP2S1/PLAT/MATK/MAPK12/JUND/POLR2I/PTPRS/ACTB/FGFR1/VAV1/…
HOFFMANN_SMALL_PRE_BII_TO_IMMATURE_B_LYMPHOCYTE_UP	HOFFMANN_SMALL_PRE_BII_TO_IMMATURE_B_LYMPHOCYTE_UP	HOFFMANN_SMALL_PRE_BII_TO_IMMATURE_B_LYMPHOCYTE_UP	59	0.579738	2.2966	3.89209e-07	4.21046e-06	2.55758e-06	3674	tags=64%, list=25%, signal=49%	CD74/HLA-DRB1/HLA-DQB2/IL4I1/ZNF385A/ICAM1/HLA-DMA/HLA-DQA1/SLC2A3/HLA-DMB/LTB/ISYNA1/FLII/LAT2/FES/SIPA1/EHD1/NCF4/GIMAP4/CD83/IFI30/ABHD14A/VEGFB/CD36/CD22/LHB/CTSH/MAPK8IP3/MYH11/NLRP6/CFP/SERPINB1/RBMS2/LY6H/FCER2/SEMA4D/MS4A1/PEPD
KOBAYASHI_EGFR_SIGNALING_6HR_DN	KOBAYASHI_EGFR_SIGNALING_6HR_DN	KOBAYASHI_EGFR_SIGNALING_6HR_DN	18	0.815048	2.40065	3.96697e-07	4.28251e-06	2.60135e-06	1968	tags=56%, list=13%, signal=48%	CCN1/DUSP4/FOSL1/G0S2/CX3CL1/EPHA2/PHLDA2/DUSP5/IL11/MAFF
BERTUCCI_MEDULLARY_VS_DUCTAL_BREAST_CANCER_DN	BERTUCCI_MEDULLARY_VS_DUCTAL_BREAST_CANCER_DN	BERTUCCI_MEDULLARY_VS_DUCTAL_BREAST_CANCER_DN	165	0.424813	1.98888	4.16625e-07	4.48827e-06	2.72634e-06	2099	tags=32%, list=14%, signal=28%	BGN/MXRA8/ANO1/FLNA/TAGLN/CAVIN1/MDFI/TPM2/MYL9/ACTA2/COPZ2/GPC1/ADAM12/AOC3/FLNC/SPOCK1/TGFB1I1/FAP/THBS4/OBSL1/AGPAT2/AQP1/CAV1/ACTG2/TIMP3/ACTN1/SLIT3/SNAI2/VSNL1/FSTL1/LMCD1/BOC/LIMS2/TUBG2/CARD19/NPR2/CD81/COL8A1/MXRA7/KANK2/DIPK1B/ADAMTS12/DACT3/HSPG2/RGS4/KCNMB1/CALD1/SLC4A3/CNPY4/H2AC8/RFLNB/VPS37D/H4C8
CONCANNON_APOPTOSIS_BY_EPOXOMICIN_UP	CONCANNON_APOPTOSIS_BY_EPOXOMICIN_UP	CONCANNON_APOPTOSIS_BY_EPOXOMICIN_UP	224	0.392534	1.92779	4.54056e-07	4.88134e-06	2.9651e-06	2900	tags=35%, list=20%, signal=29%	SPP1/GPX3/SERPINE1/PLAAT3/DUSP4/HSPB1/WARS1/HSPA1A/SERPINH1/CLU/ACTA2/SLC16A3/RRAD/BLVRB/DUSP1/FLNC/C1S/TNFSF9/PLD3/LMNA/HSPA6/MICB/PHLDA2/ABLIM3/SLC12A4/PLK2/ZYX/COL16A1/THBS4/CEBPB/HMOX1/AQP3/FOS/CLTB/PXDC1/ANXA2/ITGA7/PLAT/UPP1/ZFP36/GABARAPL1/SMOX/TSPAN9/ICAM2/NUCB1/GADD45G/DNAJB1/PDLIM3/GEM/MSX2/IL11/ACADVL/PPP1R15A/TSPYL2/ACHE/DOK1/KLHL21/MAFF/MAP1A/PTPRN/LMO2/NTS/NACC2/ATF3/LAMP3/DDIT3/ZNF…
WP_SELECTIVE_EXPRESSION_OF_CHEMOKINE_RECEPTORS_DURING_TCELL_POLARIZATION	WP_SELECTIVE_EXPRESSION_OF_CHEMOKINE_RECEPTORS_DURING_TCELL_POLARIZATION	WP_SELECTIVE_EXPRESSION_OF_CHEMOKINE_RECEPTORS_DURING_TCELL_POLARIZATION	23	0.751168	2.39522	4.71647e-07	5.05993e-06	3.07358e-06	1682	tags=52%, list=11%, signal=46%	TGFB1/CXCR4/CCL3/CCL4/TGFB3/CD4/IL12RB1/CCR1/CCR5/CCR7/CSF2/IL4R
JOSEPH_RESPONSE_TO_SODIUM_BUTYRATE_UP	JOSEPH_RESPONSE_TO_SODIUM_BUTYRATE_UP	JOSEPH_RESPONSE_TO_SODIUM_BUTYRATE_UP	31	0.688485	2.34359	4.73625e-07	5.07064e-06	3.08009e-06	2440	tags=55%, list=17%, signal=46%	MT2A/FABP4/TIMP1/CLU/POLR2L/SPOCK1/CD82/SERPINB2/GSTP1/GDI1/S100P/PSAP/NR4A1/IFI30/FURIN/PRKCB/GPRC5A
HIRSCH_CELLULAR_TRANSFORMATION_SIGNATURE_UP	HIRSCH_CELLULAR_TRANSFORMATION_SIGNATURE_UP	HIRSCH_CELLULAR_TRANSFORMATION_SIGNATURE_UP	238	0.376663	1.85545	4.89286e-07	5.22748e-06	3.17536e-06	3235	tags=38%, list=22%, signal=30%	GAS1/KLF2/TIMP1/CTSL/FOSL1/SOCS3/C1R/PLAUR/BCL2A1/WARS1/PLAU/IRF7/SLC2A3/TAP1/RGS2/OLR1/ISG20/DUSP1/C1S/IFI35/BCL3/EPHA2/IL6/FYN/CA9/LOX/CFH/EVL/SBNO2/CTSB/PLOD1/CLEC2B/GSDMD/STC1/CSF3/SIGIRR/GRN/IL15RA/JUNB/ADGRE5/LY96/TOR4A/UPP1/NR1H2/IL1B/IRF9/IL1R1/TEAD4/MPG/ROBO3/FST/ITPKA/CYB5R2/OSMR/EEF1A2/S1PR1/INTS11/SEMA4C/RPL36/PHLDA1/CYBC1/PYGL/CD55/NPC1/FUT8/YBX3/LAMP3/RABGGTA/EVI2B/ETHE1/IFITM1/RNF3…
WORSCHECH_TUMOR_REJECTION_UP	WORSCHECH_TUMOR_REJECTION_UP	WORSCHECH_TUMOR_REJECTION_UP	55	0.579438	2.26346	5.27914e-07	5.62855e-06	3.41898e-06	2633	tags=47%, list=18%, signal=39%	CCL5/IL4I1/IFI27/BCL2A1/MX1/LCK/IFI16/CCL4L2/CCL8/LILRB4/EBF4/TNFRSF4/ACKR1/MSR1/CXCL11/STAT2/IL1B/TAGAP/FASLG/CCL22/CLEC10A/IFNG/TNFRSF1B/IRF4/IFITM1/CCL23
TAKEDA_TARGETS_OF_NUP98_HOXA9_FUSION_16D_UP	TAKEDA_TARGETS_OF_NUP98_HOXA9_FUSION_16D_UP	TAKEDA_TARGETS_OF_NUP98_HOXA9_FUSION_16D_UP	150	0.440438	2.04203	5.35246e-07	5.69498e-06	3.45933e-06	3053	tags=41%, list=21%, signal=33%	CFD/ISG15/IFI6/IDO1/FN1/LY6E/DUSP4/OAS2/IFI27/LSP1/MX1/IFIT3/TPSAB1/HBA1/HOXB2/LIF/HOPX/ADGRA2/LUM/USP18/OAS3/LBH/SLAMF7/XAF1/IFI44/LAMP5/MAP4K1/IFI44L/ITGA7/OASL/IFIT2/ASPHD2/ITGB7/GPX7/EPSTI1/IFIT1/GEM/HBB/CHST2/STAT1/RSAD2/PPP1R16B/PRKAR2B/RAB27B/ATP10A/IRX3/HOXA5/MX2/IRF4/SAMHD1/LAMP3/IFITM1/PTGS2/IKZF1/ASB2/RAB33A/PRSS3/PALLD/ADRB1/CMPK2/CFP/HOXB3
BURTON_ADIPOGENESIS_12	BURTON_ADIPOGENESIS_12	BURTON_ADIPOGENESIS_12	32	-0.672053	-2.35528	5.39181e-07	5.72506e-06	3.47761e-06	3782	tags=81%, list=26%, signal=60%	BUB1/H1-0/ARGLU1/MYEF2/BOD1L1/MKI67/SRPK2/FAM76B/CIP2A/KIF2A/ZNF638/KITLG/DIPK2A/IREB2/CASP8AP2/NIPBL/DNAJC3/SRSF10/BPNT2/GTF2A1/EMC2/SP3/CAPN7/PTBP3/UBE2V2/TMEM68
HSIAO_HOUSEKEEPING_GENES	HSIAO_HOUSEKEEPING_GENES	HSIAO_HOUSEKEEPING_GENES	389	0.33273	1.73747	5.47036e-07	5.79656e-06	3.52104e-06	3171	tags=31%, list=22%, signal=25%	LGALS1/CD74/MT2A/HLA-DPA1/FLNA/HLA-DRA/HLA-DQB1/HSPB1/HLA-DOA/HLA-DQA1/MGP/HTRA1/WARS1/CLU/POLR2L/VIM/CD3E/HLA-B/ISG20/DUSP1/ACKR1/IFITM3/FYN/MSN/HLA-A/PFN1/HLA-E/SERPINB6/RPL28/ARHGDIB/GSTP1/GPX4/JUNB/RPS15/PSME1/ANXA2/RFTN1/RPS16/PSMB6/NFKBIA/ZFP36/JUND/ACTB/ALDOA/PSD/UBA52/CD63/CYB5R3/CSTB/CAPNS1/RPS28/PTPN6/TMSB10/CD81/RPS5/PSAP/STOM/FMOD/GAPDH/RPL18A/UBC/RPL35/USP11/PSMB3/TLE5/CST3/FKBP4/ARH…
GINESTIER_BREAST_CANCER_ZNF217_AMPLIFIED_UP	GINESTIER_BREAST_CANCER_ZNF217_AMPLIFIED_UP	GINESTIER_BREAST_CANCER_ZNF217_AMPLIFIED_UP	67	-0.541871	-2.21029	5.49691e-07	5.81279e-06	3.5309e-06	3505	tags=55%, list=24%, signal=42%	CHURC1/RAD1/SLC17A5/LPP/LEPROT/SF3B1/INIP/ICE2/TRAK2/MORF4L2/CREB1/BLOC1S6/SLU7/POLK/TRIP11/N4BP2/BMPR2/PWWP2A/KCTD20/ATP6V1A/RSBN1L/SCAF11/DNAJC21/SPPL2A/SIAH1/PDP2/SRSF10/SMIM14/WASHC4/HEATR3/DNAJB14/STX16/STAG2/SLC25A36/UFL1/ZBTB38/SLC35A3
FARMER_BREAST_CANCER_CLUSTER_2	FARMER_BREAST_CANCER_CLUSTER_2	FARMER_BREAST_CANCER_CLUSTER_2	33	-0.678646	-2.39464	5.55397e-07	5.86113e-06	3.56026e-06	4270	tags=82%, list=29%, signal=58%	MELK/CENPA/MCM4/NUSAP1/BUB1/KIF4A/CEP55/MRPL15/RAD54B/BUB1B/NEK2/NCAPG/ASPM/MTERF3/KIF11/ATAD2/CENPE/CCNA2/TPX2/SLC25A32/MAD2L1/KIF15/MTFR1/ARMC1/PRKDC/ESRP1/RB1CC1
PEROXISOME	PEROXISOME	PEROXISOME	74	-0.526644	-2.20772	6.17021e-07	6.4982e-06	3.94724e-06	3299	tags=53%, list=22%, signal=41%	SLC25A17/ECI2/PEX12/EHHADH/HACL1/XDH/PXMP2/PECR/PRDX5/DDO/CAT/ACOX2/PEX3/PEX7/ACSL3/NUDT19/IDH1/SLC27A2/CROT/PEX11A/PEX13/AGPS/PEX2/HSD17B4/FAR1/PXMP4/PIPOX/PHYH/PEX1/AMACR/ACOX1/SCP2/EPHX2/ABCD3/ACSL5/FAR2/ACSL6/MPV17L/NUDT12
RAMALHO_STEMNESS_DN	RAMALHO_STEMNESS_DN	RAMALHO_STEMNESS_DN	66	0.557002	2.24395	6.27416e-07	6.59425e-06	4.00558e-06	2939	tags=53%, list=20%, signal=43%	TYROBP/ITGB2/CD53/CSF1R/SLC11A1/LILRB4/CORO1A/GSN/HSD11B1/LAT2/EVL/CTSB/LY86/NRP1/RGS14/BMP1/ZAP70/CEBPD/SIRPA/PTPRC/CBX4/CLEC4A/RFLNB/GRINA/MPEG1/RGS10/MAL/PRKCB/MLLT11/CCL23/ROGDI/ADSS1/CMA1/RNASEK/EVI2A
WIERENGA_STAT5A_TARGETS_DN	WIERENGA_STAT5A_TARGETS_DN	WIERENGA_STAT5A_TARGETS_DN	175	0.410631	1.93487	6.3566e-07	6.66733e-06	4.04998e-06	2640	tags=35%, list=18%, signal=29%	LYZ/CD14/SERPINF1/FCER1G/EMILIN1/CXCR4/BATF/TPM2/IFI16/CLDN5/MYEOV/BAMBI/PLEKHO2/MCEMP1/VWF/LST1/PLEK/CORO1A/FERMT3/TMC8/GJA4/GPX1/ZYX/DOK3/STX11/ZFPM1/PRKD2/PECAM1/STX1A/ACTN1/PLCB2/CTSG/LOXL3/ITGB7/PLCG2/CTIF/TLN1/CARD19/FCN1/PTGIR/UBASH3B/RBPMS2/LCN2/VASH1/PLXDC2/TRIM8/CD93/C6orf226/CD84/SLC24A3/CCDC9B/USP20/MSRB3/ETS1/NINJ2/GNG11/CRACR2B/ZNF185/CD96/JAM3/DNAAF3
WIERENGA_STAT5A_TARGETS_GROUP1	WIERENGA_STAT5A_TARGETS_GROUP1	WIERENGA_STAT5A_TARGETS_GROUP1	118	0.465012	2.08219	6.55269e-07	6.8591e-06	4.16646e-06	3035	tags=44%, list=21%, signal=35%	CTXN1/CERCAM/IL4I1/CPXM1/CALB2/GGT5/A4GALT/GBP4/DAPK1/PLVAP/CDKN1C/VASN/LTB/TNFRSF4/CST7/HSPA6/DDIT4/TGM2/IGFBP5/FBXO6/CFH/DUSP5/IGFBP4/NIBAN2/PCSK9/ADM/CTSZ/PLXNA3/MUC1/BATF3/NCS1/HSPA2/DPYSL4/IL4R/CCDC102A/MAP1A/PHLDA1/MIIP/MEX3D/IL3RA/SAMSN1/CTNS/UBAC1/CTSH/TLE3/PIM1/RHEBL1/KISS1R/SMAP2/P4HA2/RASGEF1A/NDRG1
MCBRYAN_PUBERTAL_BREAST_3_4WK_UP	MCBRYAN_PUBERTAL_BREAST_3_4WK_UP	MCBRYAN_PUBERTAL_BREAST_3_4WK_UP	197	0.395589	1.90633	6.57721e-07	6.87086e-06	4.17361e-06	2323	tags=35%, list=16%, signal=29%	FSCN1/SPP1/CD248/HLA-DRB1/GAS1/FN1/CCN1/ANO1/MMP14/MFGE8/MRC2/TACSTD2/TNC/CHI3L1/CLU/TGFB3/CNN1/MAFB/KRT7/GMPR/DNM1/GSN/HSD11B1/EGR2/KRT19/BEX3/BASP1/PLK2/TIE1/COL16A1/EFEMP1/HSPB8/TNFRSF12A/GABRP/SPRR1A/MLPH/INHBB/SOX13/ADM/KRT18/BMP1/SLC2A5/KRT8/AQP5/CDH5/PI16/CYB5R3/GABARAPL1/FADS2/COL8A1/ATP1A3/CITED1/RASSF2/LCN2/GM2A/SFRP1/CDKN2B/TEAD2/PEAR1/CSPG4/PHLDA1/TMEM79/CD55/IRX2/LTF/RAB27B/GATA3/IRX3
HUPER_BREAST_BASAL_VS_LUMINAL_UP	HUPER_BREAST_BASAL_VS_LUMINAL_UP	HUPER_BREAST_BASAL_VS_LUMINAL_UP	47	0.607031	2.28133	6.9959e-07	7.29351e-06	4.43034e-06	1251	tags=43%, list=9%, signal=39%	PI3/S100A8/S100A9/POSTN/KRT6A/HTRA1/SPRR1B/GJB5/KRT16/SFN/TRIM29/S100A2/AQP3/SPRR1A/AMIGO2/PDPN/MFAP5/S100P/SLPI/IL1B
ODONNELL_TFRC_TARGETS_DN	ODONNELL_TFRC_TARGETS_DN	ODONNELL_TFRC_TARGETS_DN	109	-0.461988	-2.06776	7.35414e-07	7.65156e-06	4.64784e-06	4411	tags=61%, list=30%, signal=43%	ASNS/FAM83D/NSD2/DLGAP5/POLE2/CENPA/RRM2/TADA2A/TUBD1/BUB1/ACACA/KIF4A/ZFAND4/KBTBD8/CEP55/RAD1/DIAPH3/ACVR2B/SETMAR/FKBP5/KIF14/MKI67/DCP2/SCD/RAD54B/BUB1B/NUP50/CKAP2L/FBXO5/SPC25/MON2/BRCA2/NPNT/ANKRD50/BPTF/HELLS/ZBTB6/ANLN/G3BP1/ERCC6L/ASPM/DEPDC1B/CENPF/KIF11/CENPE/MND1/NFIA/GNAQ/CCNA2/DNA2/TFRC/HSPH1/SGO2/TTK/C4orf46/PLK4/ARHGAP11A/DEPDC1/RIF1/DBF4/ECT2/CDK1/HMMR/AURKA/TOP2A/LRRC58
DIRMEIER_LMP1_RESPONSE_LATE_DN	DIRMEIER_LMP1_RESPONSE_LATE_DN	DIRMEIER_LMP1_RESPONSE_LATE_DN	29	0.707372	2.3791	7.37663e-07	7.65495e-06	4.64989e-06	2843	tags=69%, list=19%, signal=56%	ISG15/HLA-DMA/PSMB9/WAS/CD27/ARHGDIB/MAP4K1/HPCAL1/RPS5/PSAP/GAPDH/UBC/FAU/TAF10/CHI3L2/ARF5/IFITM1/TXNIP/RPS11/RPS19
ZHENG_IL22_SIGNALING_UP	ZHENG_IL22_SIGNALING_UP	ZHENG_IL22_SIGNALING_UP	53	0.591305	2.27638	7.40328e-07	7.65495e-06	4.64989e-06	1507	tags=36%, list=10%, signal=32%	CFD/C3/CD14/TIMP1/CCL5/S100A8/S100A9/HBA2/CCL8/OLR1/DMKN/SBNO2/PFKFB3/STING1/INHBA/PLAT/SLPI/MS4A6A/STOM
JINESH_BLEBBISHIELD_TO_IMMUNE_CELL_FUSION_PBSHMS_UP	JINESH_BLEBBISHIELD_TO_IMMUNE_CELL_FUSION_PBSHMS_UP	JINESH_BLEBBISHIELD_TO_IMMUNE_CELL_FUSION_PBSHMS_UP	358	0.340377	1.75933	7.4094e-07	7.65495e-06	4.64989e-06	1906	tags=23%, list=13%, signal=20%	KRT17/PLAAT3/CCN1/DUSP4/PLA2G2A/TAGLN/DBN1/CAVIN1/TUBB6/SLC4A11/ANGPTL4/FBLN1/A4GALT/SRPX/SERPINH1/GADD45B/TIMP2/ACTA2/KRT16/OLR1/KRT7/CLIC3/SPOCK1/EPHA2/SDF2L1/GSN/COL5A2/FYN/SLC12A4/HLA-A/BASP1/LMF2/ZYX/GJB2/FPR3/GBP1/IGFBP5/LHFPL6/EFEMP1/HSPB8/CAV2/HMOX1/TNFRSF12A/C19orf33/MYADM/GABBR1/CAV1/CLTB/KRT80/ACTG2/DKK3/EGLN3/TIMP3/ADM/ACTN1/ANXA2/CTSZ/SLIT3/C1QTNF6/ACTB/TRIM22/UBE2E2/EGR1/PPL/PLXNA3/…
PECE_MAMMARY_STEM_CELL_UP	PECE_MAMMARY_STEM_CELL_UP	PECE_MAMMARY_STEM_CELL_UP	133	0.444639	2.0201	7.41661e-07	7.65495e-06	4.64989e-06	3209	tags=41%, list=22%, signal=32%	APOE/KRT17/MT2A/KRT6B/SOCS3/MGP/CLU/KRT16/TUBB2A/S100A2/RPL28/MT1E/TUBB2B/CLTB/TUBB4B/BAG3/RPS16/KRT8/UBA52/CSTB/DLL1/MT1H/EDF1/C9orf16/RPS28/TMSB10/CEBPD/LAMTOR2/GAPDH/RPL18A/IL4R/MT1X/NDUFA11/LAMB3/RPLP1/AK1/RPLP2/NDUFS5/FAU/CNP/RPL36AL/RPS14/WFS1/RPL7A/RPL8/RPS19/EIF3K/RPL13/OXLD1/UBL5/DUSP7/TUBA4A/RPS2/MARS1
DE_YY1_TARGETS_DN	DE_YY1_TARGETS_DN	DE_YY1_TARGETS_DN	90	-0.49149	-2.12583	7.77559e-07	8.00947e-06	4.86524e-06	3679	tags=57%, list=25%, signal=43%	ITGAV/RASSF3/PDHA1/TDRD3/MPHOSPH9/ENC1/CCNL1/SOCS5/RASA1/USP9X/EGFR/SMNDC1/STAG1/DNTTIP2/PRKD3/GNA13/BARD1/RBBP6/HIPK2/AGGF1/CASP8AP2/CCNE2/MET/CDC27/RBL2/TTK/CSNK1G3/EPS8/PTEN/RB1/RAB6A/GSPT1/SEPTIN10/USP16/IFT57/TACC1/ECT2/NAA15/PTP4A1/CDK1/CUL5/CCNG1/ERBIN/EGF/PKN2/IPO7/PRKAA1/CAPZA2/RBL1/CD2AP/PRKACB
TONKS_TARGETS_OF_RUNX1_RUNX1T1_FUSION_GRANULOCYTE_DN	TONKS_TARGETS_OF_RUNX1_RUNX1T1_FUSION_GRANULOCYTE_DN	TONKS_TARGETS_OF_RUNX1_RUNX1T1_FUSION_GRANULOCYTE_DN	18	0.806922	2.37672	7.97313e-07	8.19663e-06	4.97893e-06	1039	tags=50%, list=7%, signal=47%	ALOX5/ADAM8/ALOX5AP/PILRA/PMP22/HBA1/CYP1B1/IL10RA/NCF1
WP_VITAMIN_B12_METABOLISM	WP_VITAMIN_B12_METABOLISM	WP_VITAMIN_B12_METABOLISM	41	0.64136	2.3267	8.05425e-07	8.2482e-06	5.01025e-06	1535	tags=37%, list=10%, signal=33%	APOE/SAA1/SERPINE1/CCL5/ICAM1/SAA2/TCN1/NFKB2/HBA1/IL6/CCL2/TCN2/PLAT/IL1B/HBB
MIKKELSEN_IPS_ICP_WITH_H3K4ME3_AND_H327ME3	MIKKELSEN_IPS_ICP_WITH_H3K4ME3_AND_H327ME3	MIKKELSEN_IPS_ICP_WITH_H3K4ME3_AND_H327ME3	88	0.496585	2.11907	8.05519e-07	8.2482e-06	5.01025e-06	4088	tags=50%, list=28%, signal=36%	CRABP2/ISLR/TGFB3/CNN1/FXYD5/CIITA/COL7A1/GPR84/LYL1/CHST3/FOXS1/CLEC14A/LOXL3/VAV1/SLFN5/ALOX15B/SOX17/FIBIN/TPPP3/TNFRSF13C/MST1R/DKK1/PHYHIP/PAMR1/ADAMTS16/CACNB3/OSBPL5/PTGS1/MIOX/RHOJ/TNFRSF8/TGM1/KCNJ5/ADAM33/LAMA4/LTA/TRIM46/KLHL5/TRIM15/SNCA/GUCY1A1/MEIS1/NOL3/PTPRR
VANTVEER_BREAST_CANCER_ESR1_DN	VANTVEER_BREAST_CANCER_ESR1_DN	VANTVEER_BREAST_CANCER_ESR1_DN	214	0.387064	1.8721	8.11038e-07	8.2883e-06	5.03461e-06	2014	tags=27%, list=14%, signal=23%	FSCN1/CCL18/KRT6B/IDO1/ITGB2/CCL5/MARCO/BCL2A1/WARS1/CHI3L1/HK3/CX3CL1/PFKP/DAPK1/SRGN/CYBA/RARRES1/KRT16/KRT7/FOXC1/MMP7/SLC43A3/EPHA2/SLC2A6/THEMIS2/TRIM29/MSN/LMO4/MRAS/GBP1/CA9/GABRP/CYBB/IL15RA/ADM/TMEM45A/TCN2/SLC2A5/P2RY6/CSTB/DYSF/TMSB10/FAM20A/DUSP2/GAPDH/CHST2/ADAMTS7/TTC7A/CYB5R2/GPRC5B/CDH3/SMCO4/LILRB3/MCM5/CSRP2/OPTN/CDC20
SENESE_HDAC1_AND_HDAC2_TARGETS_DN	SENESE_HDAC1_AND_HDAC2_TARGETS_DN	SENESE_HDAC1_AND_HDAC2_TARGETS_DN	200	0.398821	1.92522	8.12958e-07	8.29153e-06	5.03657e-06	2299	tags=32%, list=16%, signal=28%	SPP1/COL1A1/KRT17/ALOX5/GPNMB/PCOLCE/LOXL1/TAGLN/CALB2/COL3A1/MYL9/CLU/MSLN/TUBA1A/CCDC80/GPC1/S100A4/CRYAB/TRIB2/DUSP1/VASN/LAMB2/LTBP3/COL5A2/COL16A1/TNS1/PDGFRL/IGFBP5/LAT2/LOX/IGFBP7/LUM/AQP1/LBH/CCL26/CAV1/MFAP5/DACT1/KRT80/TIMP3/SCARA3/TMEM45A/SYTL1/C5orf46/FGFR1/FSTL1/FADS2/GLT8D2/SCEL/ALDH3B1/SYNPO/SEMA3B/CADM3/CALD1/CSDC2/GPX8/RIN3/GLI2/MAF/RNF187/H4C8/BEX1/LOXL4/PRR16/NACC2
BLANCO_MELO_COVID19_SARS_COV_2_INFECTION_A594_ACE2_EXPRESSING_CELLS_UP	BLANCO_MELO_COVID19_SARS_COV_2_INFECTION_A594_ACE2_EXPRESSING_CELLS_UP	BLANCO_MELO_COVID19_SARS_COV_2_INFECTION_A594_ACE2_EXPRESSING_CELLS_UP	422	0.327451	1.72464	8.38686e-07	8.5371e-06	5.18574e-06	2875	tags=31%, list=20%, signal=26%	BST2/SERPING1/IDO1/ADAM8/FOSL1/HLA-F/SOCS3/PSMB9/BCL2A1/FOSB/CCL4/GBP4/IRF7/SOCS1/SPOCK2/AOC3/DUSP1/GMPR/LTB/ARHGAP30/MSC/SEMA7A/IRF1/FERMT3/NFKB2/BCL3/THEMIS2/IFITM3/IL6/LIF/CD274/TGM2/RELB/LOX/CEBPB/RASSF5/CCL2/SNAI1/USP18/IFFO1/OAS3/REC8/PER1/PIGR/CXCL8/PARP10/IFI44/STAT2/FOS/TWIST1/TICAM1/DACT1/LGALS9/IL15RA/NLRC5/INHBA/SHFL/CLEC4E/SLA/NFKBIA/ZFP36/ADM5/CCN4/TNFSF13B/DLL1/EGR1/DUSP10/EPSTI1/P…
APPEL_IMATINIB_RESPONSE	APPEL_IMATINIB_RESPONSE	APPEL_IMATINIB_RESPONSE	33	0.668876	2.29341	8.54288e-07	8.67883e-06	5.27183e-06	1090	tags=42%, list=7%, signal=39%	APOE/APOC1/CTSL/CD163/C5AR1/ACP5/CD300A/CTSD/RARRES1/ENG/MSR1/CTSB/APOD/CTSZ
GOTZMANN_EPITHELIAL_TO_MESENCHYMAL_TRANSITION_UP	GOTZMANN_EPITHELIAL_TO_MESENCHYMAL_TRANSITION_UP	GOTZMANN_EPITHELIAL_TO_MESENCHYMAL_TRANSITION_UP	69	0.542107	2.20467	8.6094e-07	8.72926e-06	5.30247e-06	1153	tags=35%, list=8%, signal=32%	COL1A1/FBLN2/SERPINE1/FN1/TIMP1/COL3A1/TNC/CLU/GADD45B/ACTA2/COL18A1/TGFB3/CSF1/CCN2/COL5A2/CYP1B1/IGFBP7/CCL2/SNAI1/COL4A2/INHBB/TIMP3/INHBA/PPIC
REACTOME_SCAVENGING_BY_CLASS_A_RECEPTORS	REACTOME_SCAVENGING_BY_CLASS_A_RECEPTORS	REACTOME_SCAVENGING_BY_CLASS_A_RECEPTORS	17	0.806051	2.34144	8.6858e-07	8.78949e-06	5.33905e-06	934	tags=47%, list=6%, signal=44%	APOE/COL1A1/COL1A2/MARCO/COL3A1/MSR1/COL4A2/COLEC12
CREIGHTON_ENDOCRINE_THERAPY_RESISTANCE_5	CREIGHTON_ENDOCRINE_THERAPY_RESISTANCE_5	CREIGHTON_ENDOCRINE_THERAPY_RESISTANCE_5	457	-0.312099	-1.68994	8.73591e-07	8.82292e-06	5.35936e-06	4129	tags=40%, list=28%, signal=30%	RAB11A/VPS13D/VSIG10/LFNG/SPRING1/SYNJ2/TMEM41A/GATA6/NDFIP1/PLPP5/PBX1/TJP2/KIAA1671/SEC22B/ABCC5/NIPAL3/GLCCI1/SAR1B/MIPEP/OSBPL2/PDP1/ARF4/SPRED1/CTNNB1/AKTIP/SCCPDH/MACO1/RHOU/ARID5B/CORO2A/ARFGEF3/MTMR12/SOCS6/IL13RA1/PSD3/RAB1A/SPRED2/PGPEP1/VMP1/HACD3/ANK3/TMEM59/TMEM245/RNF11/PLBD1/GRAMD4/VPS13B/KIF13B/MFSD6/MIA3/MTUS1/ATP2C2/CLTC/MYO1B/GOLPH3/UTRN/TSPAN13/CAB39/PLEKHA3/KRAS/ZNF827/CTNND1…
SCHOEN_NFKB_SIGNALING	SCHOEN_NFKB_SIGNALING	SCHOEN_NFKB_SIGNALING	33	0.668288	2.29139	8.89698e-07	8.96809e-06	5.44754e-06	1641	tags=52%, list=11%, signal=46%	C3/FN1/CCN1/MMP9/GADD45B/SULF1/PMP22/IGFBP3/CCN2/IGFBP5/CCL2/CXCL8/NFKBIA/IL1B/TPST1/BCL6/CSF2
MAHADEVAN_GIST_MORPHOLOGICAL_SWITCH	MAHADEVAN_GIST_MORPHOLOGICAL_SWITCH	MAHADEVAN_GIST_MORPHOLOGICAL_SWITCH	15	0.815644	2.31488	9.08755e-07	9.14236e-06	5.5534e-06	902	tags=47%, list=6%, signal=44%	FSCN1/SPP1/MMP2/TPM2/SPOCK1/CCN2/ITGA3
HINATA_NFKB_TARGETS_FIBROBLAST_UP	HINATA_NFKB_TARGETS_FIBROBLAST_UP	HINATA_NFKB_TARGETS_FIBROBLAST_UP	77	0.519055	2.15478	9.21159e-07	9.24915e-06	5.61827e-06	1560	tags=30%, list=11%, signal=27%	SERPINE1/FN1/TNFAIP2/G0S2/MMP14/ICAM1/VIM/MMP1/KRT7/GREM1/MSC/IRF1/NFKB2/IL6/SERPINB2/RELB/BTN3A3/CXCL8/GABBR1/NFKBIA/IL1B/CD83/ARHGDIA
SENESE_HDAC2_TARGETS_DN	SENESE_HDAC2_TARGETS_DN	SENESE_HDAC2_TARGETS_DN	101	0.487558	2.16137	9.31681e-07	9.33667e-06	5.67143e-06	1429	tags=33%, list=10%, signal=30%	SPP1/COL1A1/KRT17/IGFBP6/GPNMB/LOXL1/TAGLN/COL3A1/LSP1/EFEMP2/MYL9/COL11A1/CLU/MSLN/S100A4/CRYAB/COL5A2/BCAM/LOX/IGFBP7/LUM/AQP1/LBH/CCL26/MFAP5/DACT1/FOXS1/TIMP3/SCARA3/CDH11/FADS2/SCEL/ALDH3B1
LEE_RECENT_THYMIC_EMIGRANT	LEE_RECENT_THYMIC_EMIGRANT	LEE_RECENT_THYMIC_EMIGRANT	216	-0.371583	-1.83323	9.59703e-07	9.58036e-06	5.81946e-06	3560	tags=41%, list=24%, signal=32%	MCUR1/RHOU/PTGER4/CSTF2T/ING3/ZNF776/SPRED2/RAB18/PCLAF/TOB1/LPP/PAK1/SENP7/ZNF720/TSPAN13/AEBP2/SOX4/ZNF827/IFT80/ARL6IP6/MTHFD2L/PET117/TMOD3/ZC3H8/N4BP2/PLSCR1/SKAP2/CCNG2/PABPC1/HDAC2/KBTBD6/ZBTB21/STMP1/ABHD17B/VPS13C/NEDD1/GTF2H3/NIPSNAP3A/RNF138/BCL11A/CENPK/EEF1E1/MARCKS/TAF13/PGM2/LCORL/TMEM65/CMTR2/DARS1/XIAP/CEP57/RBM7/LYPLAL1/MYSM1/PEX13/PLAC8/MAP3K20/AUTS2/LZTFL1/USP38/SIKE1/DSG2/NSD…
RICKMAN_TUMOR_DIFFERENTIATED_WELL_VS_MODERATELY_UP	RICKMAN_TUMOR_DIFFERENTIATED_WELL_VS_MODERATELY_UP	RICKMAN_TUMOR_DIFFERENTIATED_WELL_VS_MODERATELY_UP	100	-0.477572	-2.09205	9.59703e-07	9.58036e-06	5.81946e-06	4038	tags=50%, list=27%, signal=37%	FAM117A/ZNF207/ME2/PBX1/ACSS1/MYLIP/ABCC5/GLCCI1/CLN3/KAT7/ANKH/MRPL33/PLCB1/FAM171A1/TMEM150C/ZNF550/GGT7/TRAF5/DZIP3/HEATR5B/SOS1/MSI2/EML4/COMMD7/ATAD2B/DIPK2A/BCL11A/ASXL2/MAP2K6/ZBTB18/FAM102B/CHPT1/TARBP1/METTL7A/IQCB1/E2F5/MECOM/ALDH5A1/C2CD5/UBL3/CLCA4/PDCD4/MAP7D2/ENPP4/GPD1L/ZNF704/MYB/TSPAN6/TRIM2/PLCB4
RIGGI_EWING_SARCOMA_PROGENITOR_DN	RIGGI_EWING_SARCOMA_PROGENITOR_DN	RIGGI_EWING_SARCOMA_PROGENITOR_DN	173	0.411484	1.93493	9.6813e-07	9.64586e-06	5.85924e-06	2314	tags=31%, list=16%, signal=26%	SERPING1/COL6A2/COL10A1/IGFBP6/HLA-DPA1/DUSP4/MELTF/C1R/SFRP4/FBLN1/SRPX/GFPT2/CHI3L1/CLU/ECM1/DPYSL3/SPON1/ADAM12/RARRES1/C1S/PRRX1/MRGPRF/DCN/LUM/BMP4/STC1/NRP1/DPYD/PTGIS/SCARA3/SLC2A5/TMEM171/MAB21L2/SLIT3/ASPHD2/CCN4/VCAN/GLT8D2/IL1R1/PPL/NRP2/TMEM158/FIBIN/FST/CCN5/GALNT15/OSR1/CXCL12/DKK1/PAMR1/RAB27B/CHI3L2/AVPI1
CROMER_METASTASIS_DN	CROMER_METASTASIS_DN	CROMER_METASTASIS_DN	74	0.523893	2.15653	9.82738e-07	9.75504e-06	5.92556e-06	3086	tags=49%, list=21%, signal=39%	KLK10/SERPINB5/PFKP/LMNA/GJB3/RAB31/PHLDA2/TRIM29/TPBG/PLEC/ATP5F1D/CAV2/S100A11/GSTP1/PPP4C/ITGA3/CAV1/TICAM1/BMP1/ALDOA/VSNL1/ITGB4/UBE2M/ST6GALNAC2/HSPA2/BAIAP2/DDB2/SH3GL1/MRPS12/PSMD8/PRSS3/EIF3K/SMTN/ACTA1/DUSP7/TUBA4A
LINDSTEDT_DENDRITIC_CELL_MATURATION_D	LINDSTEDT_DENDRITIC_CELL_MATURATION_D	LINDSTEDT_DENDRITIC_CELL_MATURATION_D	61	0.561508	2.23713	9.84748e-07	9.75504e-06	5.92556e-06	1973	tags=46%, list=13%, signal=40%	ITGB2/ITGA5/HLA-DMA/ANXA1/NCF2/ITGAX/IFI16/ACP5/HLA-DMB/ITGAM/LST1/RAB31/CIITA/EGR2/F13A1/AQP3/ARHGDIB/CCR1/CLEC2B/NPR1/ACTN1/DMPK/P2RY6/ADCY7/QSOX1/IGSF6/SLC1A5/MAF
STAMBOLSKY_TARGETS_OF_MUTATED_TP53_DN	STAMBOLSKY_TARGETS_OF_MUTATED_TP53_DN	STAMBOLSKY_TARGETS_OF_MUTATED_TP53_DN	48	0.601386	2.26457	9.84748e-07	9.75504e-06	5.92556e-06	3223	tags=52%, list=22%, signal=41%	BST2/CCL18/ISG15/IFI6/KRT17/TAGLN/MX1/IRF7/HLA-B/IFI35/OAS3/XAF1/IRF9/IFIT1/STAT1/TSC22D4/RAB4B/SOCS2/IFITM1/DDX58/HERC6/LBP/RBCK1/CIRBP/OAS1
ODONNELL_TARGETS_OF_MYC_AND_TFRC_UP	ODONNELL_TARGETS_OF_MYC_AND_TFRC_UP	ODONNELL_TARGETS_OF_MYC_AND_TFRC_UP	77	0.518017	2.15046	1.00725e-06	9.95884e-06	6.04936e-06	2990	tags=48%, list=20%, signal=38%	PLAAT4/LYZ/ALOX5/HLA-DQB1/CD37/HLA-DQA1/SLC2A3/ITGAM/PTAFR/UCP2/ZBED2/CD27/MYO1G/LCP2/LGALS9/TSC22D3/SYTL1/CD72/HLA-DOB/TRIM22/IL4R/TNFRSF14/CD69/AK1/ZBP1/LMO2/MPEG1/FCMR/RGS1/MXD4/PTGS1/TXNIP/C1RL/POLD4/NRCAM/BTNL9/PDE4B
WP_RETINOBLASTOMA_GENE_IN_CANCER	WP_RETINOBLASTOMA_GENE_IN_CANCER	WP_RETINOBLASTOMA_GENE_IN_CANCER	87	-0.488674	-2.10455	1.05041e-06	1.03658e-05	6.29656e-06	5038	tags=61%, list=34%, signal=40%	H2AZ1/MSH6/MCM6/SMARCA2/TFDP1/RFC4/HMGB2/PCNA/POLD3/FAF1/CDC25A/POLE2/MCM4/RRM2/ZNF655/MDM2/CDK6/E2F3/KIF4A/RPA3/MAPK13/RRM1/DHFR/HLTF/RBBP7/CDC7/PRIM1/RBBP4/BARD1/ANLN/STMN1/MYC/CCNE2/SMC2/SMC3/CCDC6/POLA1/CHEK1/CCNA2/NPAT/TTK/PLK4/RB1/TFDP2/WEE1/RFC3/SKP2/CDK1/HMGB1/DCK/TOP2A/CDKN1B/PRKDC
HAHTOLA_MYCOSIS_FUNGOIDES_CD4_DN	HAHTOLA_MYCOSIS_FUNGOIDES_CD4_DN	HAHTOLA_MYCOSIS_FUNGOIDES_CD4_DN	114	-0.453514	-2.04642	1.05252e-06	1.03668e-05	6.29718e-06	2850	tags=42%, list=19%, signal=34%	TRAK2/PITPNB/FAM162A/OSBPL8/HNRNPA3/YTHDC2/CDC42/EIF5B/CPSF6/FUBP1/KIF2A/NUCKS1/KTN1/NAP1L1/UBP1/RBM26/PGRMC2/LY75/LUC7L3/FAM8A1/MRPL3/DIMT1/DDHD2/SRP72/COX11/RCN2/RAD21/GSPT1/TUG1/OLA1/ZFAND1/DDX18/EBAG9/TTC37/TRIM33/TTC3/PPP1R2/SYNCRIP/PAICS/CCNG1/IPO7/WWP1/TMEM123/AVL9/TPD52/EIF1AX/ABCE1/ADD3
BOQUEST_STEM_CELL_CULTURED_VS_FRESH_DN	BOQUEST_STEM_CELL_CULTURED_VS_FRESH_DN	BOQUEST_STEM_CELL_CULTURED_VS_FRESH_DN	28	0.718891	2.40352	1.08521e-06	1.06685e-05	6.4804e-06	2350	tags=75%, list=16%, signal=63%	APOE/CFD/C3/FABP4/CD14/SOCS3/DPT/FOSB/PDGFRL/C7/SPARCL1/APOD/CPVL/PPL/ADH1B/RGCC/TPPP3/CCN5/SERPINA5/WNT11/TMEM176B
REACTOME_COSTIMULATION_BY_THE_CD28_FAMILY	REACTOME_COSTIMULATION_BY_THE_CD28_FAMILY	REACTOME_COSTIMULATION_BY_THE_CD28_FAMILY	66	0.54908	2.21203	1.15667e-06	1.13494e-05	6.89404e-06	2158	tags=39%, list=15%, signal=34%	HLA-DPB1/HLA-DRB5/HLA-DRB1/HLA-DPA1/HLA-DRA/HLA-DQB2/HLA-DQB1/HLA-DQA2/HLA-DQA1/LCK/CD3D/CD3E/CD4/FYN/PDCD1/CD274/CD86/VAV1/CD247/PTPN6/PDCD1LG2/CSK/TNFRSF14/AKT1/CTLA4/MAP3K8
WANG_BARRETTS_ESOPHAGUS_AND_ESOPHAGUS_CANCER_DN	WANG_BARRETTS_ESOPHAGUS_AND_ESOPHAGUS_CANCER_DN	WANG_BARRETTS_ESOPHAGUS_AND_ESOPHAGUS_CANCER_DN	29	0.701252	2.35851	1.16301e-06	1.139e-05	6.91871e-06	3228	tags=66%, list=22%, signal=51%	CRABP2/GPX3/KRT6A/VAT1/ANXA1/ECM1/TRIM29/S100A2/OBSL1/CBR3/CDA/CSTB/PPL/SULT2B1/MAL/ARL4D/FDXR/LY6G6C/RARG
GINESTIER_BREAST_CANCER_20Q13_AMPLIFICATION_UP	GINESTIER_BREAST_CANCER_20Q13_AMPLIFICATION_UP	GINESTIER_BREAST_CANCER_20Q13_AMPLIFICATION_UP	102	-0.463507	-2.03201	1.18077e-06	1.15421e-05	7.01106e-06	3440	tags=50%, list=23%, signal=39%	ARFGEF3/DAAM1/ADH4/TCAF1/DMAC2L/LEPROT/TAF1/MORF4L2/PRRC1/UQCC1/BLOC1S6/ZNF552/DDX27/KCTD20/RBM3/DNAJC21/SPPL2A/SYDE2/SEC62/ZNF587/PDP2/ODR4/FNIP1/SMAD5/SMIM14/MAGT1/STAU1/NCOA3/SLC4A7/ENPP1/UHMK1/DNAJB14/ZNF148/SERINC3/STX16/ADNP/TMBIM4/RBM39/STAG2/ZNF217/YWHAB/PARD6B/ZNF91/PPP1R3D/CDS1/KLHL8/AP1AR/DPM1/KIF5B/ARFGEF2/FITM2
WIEDERSCHAIN_TARGETS_OF_BMI1_AND_PCGF2	WIEDERSCHAIN_TARGETS_OF_BMI1_AND_PCGF2	WIEDERSCHAIN_TARGETS_OF_BMI1_AND_PCGF2	56	0.575024	2.24362	1.18421e-06	1.15538e-05	7.01821e-06	1118	tags=34%, list=8%, signal=31%	FOSL1/PLAUR/COL5A1/CCDC80/AXL/MMP7/MICB/ABLIM3/S100A2/LRRC8A/CRISPLD2/ITGA3/CAV1/RHOD/TIMP3/ADM/BMP1/INHBA/PLAT
YAO_TEMPORAL_RESPONSE_TO_PROGESTERONE_CLUSTER_6	YAO_TEMPORAL_RESPONSE_TO_PROGESTERONE_CLUSTER_6	YAO_TEMPORAL_RESPONSE_TO_PROGESTERONE_CLUSTER_6	73	0.517983	2.13035	1.20654e-06	1.17496e-05	7.13713e-06	1276	tags=30%, list=9%, signal=28%	CFD/C3/HTRA3/ARL4C/CRIP2/CXCR4/TACSTD2/CLDN5/CAPG/IFIT3/CDKN1C/CCN2/DDIT4/GJB2/SLC27A1/SCX/KRT18/IFI27L2/ADRA2C/IFIT2/RETN/ITGB4
RIGGI_EWING_SARCOMA_PROGENITOR_UP	RIGGI_EWING_SARCOMA_PROGENITOR_UP	RIGGI_EWING_SARCOMA_PROGENITOR_UP	364	0.329869	1.7107	1.27691e-06	1.24115e-05	7.53917e-06	2486	tags=27%, list=17%, signal=23%	BST2/SPP1/RAMP1/KRT17/TGFB1/GPX3/FABP4/CD14/ITGB2/MMP9/G0S2/TNNT1/ICAM1/CRIP2/RARRES2/LAPTM5/TNC/COL11A1/PTGDS/ITGAM/DAPK1/MAFB/BAMBI/CRYAB/TRIB2/RGS2/MMP1/CLIC3/MFAP4/ISYNA1/CRIP1/C3AR1/LMO4/CD274/PRELP/HLA-E/IGFBP5/HSPB8/CST6/AQP3/ARHGDIB/DUSP5/LBH/NPTX2/ERFE/PSTPIP1/KCNE4/IFI44/FOS/PPP1R14A/JCAD/STING1/NGFR/STMN3/LINGO1/MCAM/UPP1/CDH11/PLCG2/LMCD1/ICAM2/COLGALT2/GRP/JAG2/JAK3/FMOD/SERPINB9/CYT…
DAZARD_UV_RESPONSE_CLUSTER_G24	DAZARD_UV_RESPONSE_CLUSTER_G24	DAZARD_UV_RESPONSE_CLUSTER_G24	20	0.761801	2.31466	1.28462e-06	1.2463e-05	7.57049e-06	2008	tags=60%, list=14%, signal=52%	PI3/S100A9/IFI27/ECM1/BAMBI/PDLIM4/TUBB2A/ZFP36/JUND/BCL6/SULT2B1/H2AC8
GARY_CD5_TARGETS_UP	GARY_CD5_TARGETS_UP	GARY_CD5_TARGETS_UP	459	0.315689	1.67593	1.31419e-06	1.27187e-05	7.72578e-06	3280	tags=36%, list=22%, signal=28%	CD74/TGFB1/ALOX5/CD52/SPI1/ICAM1/ENO2/LSP1/CD37/CCL3/PPP1R18/BCL2A1/WARS1/CCL4/LCK/SLC2A3/GNAI2/FGR/WAS/LILRB4/DPP7/TNFSF9/SYNGR3/AGRN/FXYD5/METRNL/PLEK/PKN1/RGS16/IRF1/NFKB2/BCL3/TMC8/RUNX3/FYN/ST6GALNAC4/HLA-E/DDIT4/UCP2/RELB/DOK3/LHFPL6/DAPK3/CEBPB/WNT10A/ATP5F1D/SIPA1/DUSP5/MAP1S/MYADM/CLEC2B/CD48/RAB11B/SPARCL1/MAP4K1/CD70/JUNB/AIP/GAA/TMC6/ALDH16A1/CD72/GNB2/HCFC1R1/NFKBIA/DMPK/JUND/HPCAL1/…
WP_INFLAMMATORY_RESPONSE_PATHWAY	WP_INFLAMMATORY_RESPONSE_PATHWAY	WP_INFLAMMATORY_RESPONSE_PATHWAY	25	0.729439	2.38966	1.31589e-06	1.27187e-05	7.72578e-06	2663	tags=68%, list=18%, signal=56%	COL1A1/FN1/COL1A2/COL3A1/LCK/LAMB2/IL2RB/THBS3/CD86/IL2RA/ZAP70/CD40/IL4R/LAMA5/IFNG/TNFRSF1B/TNFRSF1A
RHEIN_ALL_GLUCOCORTICOID_THERAPY_DN	RHEIN_ALL_GLUCOCORTICOID_THERAPY_DN	RHEIN_ALL_GLUCOCORTICOID_THERAPY_DN	362	-0.319245	-1.68682	1.32384e-06	1.27645e-05	7.75362e-06	4089	tags=41%, list=28%, signal=31%	POLE2/METAP2/MYO5C/PSMD10/ME2/MCM4/AHCYL1/RRM2/DTL/UNG/FXR1/NUSAP1/CCDC90B/MDH1/ZWINT/PRDX6/SPTSSA/SCCPDH/SNRPE/TMEM14A/SDHC/SPCS2/AHCY/CEP55/CLNS1A/CHCHD3/GMNN/BCCIP/VDAC1/MIS18A/ECI2/HPS4/MCTS1/ATP5PF/CACYBP/PCLAF/GCSH/RRM1/KCTD3/DHFR/RTCA/SORD/HPRT1/LDHB/CFDP1/TCF12/BUB1B/METTL5/E2F8/VRK1/MRPS33/UQCRC2/CREB1/PPA1/TBCA/HNRNPA3/RTN3/ESD/PCCA/FANCL/PRIM1/RBBP4/GMPS/CCT8/PIGP/KDELR2/DYRK2/DPH5/ACA…
BIOCARTA_MHC_PATHWAY	BIOCARTA_MHC_PATHWAY	BIOCARTA_MHC_PATHWAY	12	0.860233	2.28484	1.32557e-06	1.27645e-05	7.75362e-06	1359	tags=83%, list=9%, signal=76%	CD74/HLA-DRB5/HLA-DRB1/HLA-DRA/PSMB9/TAP1/HLA-A/PSMB8/PSMB6/TAP2
REACTOME_TCR_SIGNALING	REACTOME_TCR_SIGNALING	REACTOME_TCR_SIGNALING	113	0.467265	2.0783	1.33906e-06	1.28704e-05	7.81794e-06	2446	tags=36%, list=17%, signal=30%	HLA-DPB1/HLA-DRB5/HLA-DRB1/HLA-DPA1/HLA-DRA/HLA-DQB2/HLA-DQB1/HLA-DQA2/PSMB9/HLA-DQA1/LCK/CD3D/WAS/CD3E/CD4/PSMB10/EVL/PSMB8/LCP2/PSME1/ZAP70/PSME2/PSMB6/NFKBIA/PLCG2/CD247/UBA52/CDC34/CSK/UBC/PSMC3/PSMB3/PTPRC/CARD11/PSMC5/PSMD4/PSMB7/PSMD8/UBB/FYB1/PSMC4
WP_INTERACTIONS_BETWEEN_IMMUNE_CELLS_AND_MICRORNAS_IN_TUMOR_MICROENVIRONMENT	WP_INTERACTIONS_BETWEEN_IMMUNE_CELLS_AND_MICRORNAS_IN_TUMOR_MICROENVIRONMENT	WP_INTERACTIONS_BETWEEN_IMMUNE_CELLS_AND_MICRORNAS_IN_TUMOR_MICROENVIRONMENT	27	0.713933	2.36235	1.4175e-06	1.3599e-05	8.26054e-06	2101	tags=56%, list=14%, signal=48%	TGFB1/CCL5/CXCL10/SOCS1/TGFB3/NFKB2/PDCD1/IL2RB/CD274/CCL2/CD86/IL2RA/IL4R/PIAS3/CTLA4
CHEMOKINE_SIGNALING_PATHWAY	CHEMOKINE_SIGNALING_PATHWAY	CHEMOKINE_SIGNALING_PATHWAY	174	0.408086	1.91845	1.53377e-06	1.46803e-05	8.91733e-06	2633	tags=37%, list=18%, signal=31%	CCL18/CCL21/CCL5/CCL19/CXCL10/CXCR4/CCL3/RAC2/CCL4/CXCL9/CCL13/CXCL13/CX3CL1/GNAI2/FGR/CCL4L2/WAS/CCL8/HCK/CCL3L3/SHC2/HRAS/CXCL11/CCL2/PIK3CD/CCL25/CCL26/CXCL8/CCR1/STAT2/BCAR1/NCF1/PLCB2/CCR5/GNB2/NFKBIA/VAV1/PIK3R5/CXCL16/JAK3/CCL17/ADCY7/CCR7/STAT1/CSK/RASGRP2/ADCY4/DOCK2/PREX1/NFKBIB/PPBP/AKT1/CXCL12/GNG8/PLCB3/CCL22/PRKCB/CXCR1/GNB5/GNG11/ARRB2/CXCL1/CXCR6/XCL2/CCL23
PARK_TRETINOIN_RESPONSE_AND_PML_RARA_FUSION	PARK_TRETINOIN_RESPONSE_AND_PML_RARA_FUSION	PARK_TRETINOIN_RESPONSE_AND_PML_RARA_FUSION	29	0.697691	2.34654	1.53588e-06	1.46803e-05	8.91733e-06	1497	tags=55%, list=10%, signal=50%	IGFBP6/SPI1/TNFAIP2/ALOX5AP/LSP1/FGR/PKN1/IRF1/BIK/NCF1/SLC2A5/SLA/UPP1/JUND/ARHGAP45/PSAP
IVANOVA_HEMATOPOIESIS_EARLY_PROGENITOR	IVANOVA_HEMATOPOIESIS_EARLY_PROGENITOR	IVANOVA_HEMATOPOIESIS_EARLY_PROGENITOR	415	-0.314177	-1.68251	1.57508e-06	1.50272e-05	9.12804e-06	4106	tags=38%, list=28%, signal=28%	UMPS/SMN2/MFSD4A/ALDH7A1/PREP/MTRF1/TMED4/LSM11/TDRKH/MRPS27/GALK2/MCMBP/KCTD18/ARCN1/STAM/RBM28/CDK6/MDH1/SLC35A1/ZWINT/HSPA9/DIS3L/RPS6KA5/FYTTD1/GLB1/AHCY/SFXN2/TDRD3/GMDS/SOCS6/TXNDC12/GTF2I/SLC6A20/MCEE/SUPV3L1/SPRED2/GART/B4GALT4/LDLRAD3/DDX59/GCSH/OBI1/RPGR/MLEC/LCLAT1/POLI/RFX7/DCP2/PAK1/PRMT6/POGLUT1/STYX/CAND1/ICE2/MTMR4/UQCC1/PGM3/EXTL2/PPA1/SEC23IP/ODF2L/RIOX2/VMA21/ESD/COX15/SUCLA2/N…
FARMER_BREAST_CANCER_APOCRINE_VS_BASAL	FARMER_BREAST_CANCER_APOCRINE_VS_BASAL	FARMER_BREAST_CANCER_APOCRINE_VS_BASAL	308	-0.337448	-1.75019	1.59465e-06	1.51858e-05	9.22443e-06	3111	tags=37%, list=21%, signal=30%	KIF14/SOCS5/OBI1/CLGN/FDFT1/MKI67/SCD/HPRT1/UBE2C/MTUS1/TASOR2/LONP2/LDHB/STIL/TSPAN13/TRAK2/ATP6V1G1/SEPHS2/SEL1L3/TMPRSS2/PNISR/LIMA1/PLSCR1/PUM3/DMD/FEM1C/DBI/ELOVL5/NT5C2/UGDH/BCAP29/DCAF6/ACOX2/GSE1/CTBS/TMEM87A/ATP7A/VWA5A/UTP25/TRMT11/NAAA/PGRMC2/MYC/PON2/MPHOSPH6/ACSL3/PHKB/KIF11/RNF138/BCL11A/BTG3/IDH1/CASD1/RNF141/PSIP1/CROT/STK26/GINS1/PEX11A/AKAP9/CRIPT/LRRC8D/GSPT2/TMEM135/SLC19A2/CE…
BIOCARTA_TCRA_PATHWAY	BIOCARTA_TCRA_PATHWAY	BIOCARTA_TCRA_PATHWAY	12	0.858901	2.2813	1.61026e-06	1.53063e-05	9.29761e-06	1770	tags=92%, list=12%, signal=81%	HLA-DRB5/HLA-DRB1/HLA-DRA/LCK/CD3D/CD3E/CD4/FYN/ZAP70/CD247/PTPRC
JINESH_BLEBBISHIELD_VS_LIVE_CONTROL_DN	JINESH_BLEBBISHIELD_VS_LIVE_CONTROL_DN	JINESH_BLEBBISHIELD_VS_LIVE_CONTROL_DN	268	0.362329	1.80924	1.64896e-06	1.56358e-05	9.49775e-06	1896	tags=26%, list=13%, signal=24%	IFI6/PLAAT4/C3/KRT17/CD74/TIMP1/HLA-DRA/TAGLN/CXCL10/S100A8/IFITM2/S100A9/OAS2/IFI27/UBE2L6/MX1/CTSE/GBP4/DPYSL3/AIM2/LDOC1/IFIT3/RARRES1/KRT16/HLA-B/LTB/IL32/RAB34/LGMN/MMP7/IFI35/IFITM3/HCLS1/HLA-A/IL23A/REG4/CFH/DUSP23/ANTXR1/PLLP/PYCARD/CTSB/SPRR1A/PDPN/INKA1/XAF1/ADAMTS1/IFI44/GABBR1/SPRR3/IFI44L/UBA7/ANXA2/SNAI2/OASL/GBP2/IFIT2/IRF9/DLL1/TMSB10/EPSTI1/IFIT1/ZC3H12A/PTGES/PNMA2/TMEM158/LCN2/…
HOSHIDA_LIVER_CANCER_SURVIVAL_UP	HOSHIDA_LIVER_CANCER_SURVIVAL_UP	HOSHIDA_LIVER_CANCER_SURVIVAL_UP	68	0.542549	2.20199	1.65097e-06	1.56358e-05	9.49775e-06	1927	tags=40%, list=13%, signal=35%	AEBP1/IGFBP6/CCL21/CCL19/PSMB9/CXCR4/ANXA1/RNASE1/KRT7/LOXL2/COL6A3/MMP7/TGFB1I1/NFKB2/SERPINB2/COL16A1/FBN1/DUSP5/CD48/LPAR2/SLIT3/HMG20B/TEAD4/TNK2/IFI30/PODXL/WIPF1
ROSTY_CERVICAL_CANCER_PROLIFERATION_CLUSTER	ROSTY_CERVICAL_CANCER_PROLIFERATION_CLUSTER	ROSTY_CERVICAL_CANCER_PROLIFERATION_CLUSTER	140	-0.417765	-1.92769	1.66488e-06	1.57387e-05	9.56027e-06	4380	tags=49%, list=30%, signal=34%	HSPB11/PCNA/MELK/DLGAP5/NETO2/CENPA/MCM4/RRM2/DTL/NUSAP1/BUB1/ZWINT/SPDL1/ACACA/POLQ/KIF4A/CEP55/GMNN/RPA3/DNMT3B/PCLAF/MAPK13/KIF14/DHFR/MKI67/UBE2C/STIL/BUB1B/E2F8/NEK2/FBXO5/SLC25A15/HELLS/NCAPG/BRCA1/ERCC6L/ASPM/PBK/CCNE2/CENPF/SMC2/KIF11/RAD51AP1/ATAD2/CENPE/CHEK1/CCNA2/DNA2/TPX2/TTK/GINS1/CENPU/KIF20B/DSG2/SLC38A1/DBF4/TMPO/ECT2/MAD2L1/CDK1/HMMR/COMMD8/SMC4/KIF15/AURKA/TOP2A/GGH/PRELID3B
PID_INTEGRIN_A9B1_PATHWAY	PID_INTEGRIN_A9B1_PATHWAY	PID_INTEGRIN_A9B1_PATHWAY	22	0.732916	2.29267	1.70633e-06	1.61011e-05	9.7804e-06	2256	tags=59%, list=15%, signal=50%	SPP1/FN1/ADAM8/TNC/ADAM12/TGM2/F13A1/BCAR1/VEGFC/CSF2/ADAM15/CSF2RA/VCAM1
REACTOME_KERATINIZATION	REACTOME_KERATINIZATION	REACTOME_KERATINIZATION	59	0.560461	2.22024	1.7269e-06	1.62655e-05	9.88027e-06	2518	tags=44%, list=17%, signal=37%	KRT17/KRT6B/PI3/KRT6A/SPRR1B/KRT16/KRT7/SPRR2A/SPRR2D/DSG3/KRT19/KLK8/SPRR1A/KRT80/SPRR3/KRT18/KRT8/CAPNS1/PPL/KRT5/KLK14/FURIN/KLK13/CAPN1/KRT86/PKP3
KATSANOU_ELAVL1_TARGETS_DN	KATSANOU_ELAVL1_TARGETS_DN	KATSANOU_ELAVL1_TARGETS_DN	132	0.43877	1.99614	1.79696e-06	1.68947e-05	1.02625e-05	1842	tags=27%, list=13%, signal=24%	SFRP2/AEBP1/COL6A2/FOSL1/COL6A1/ANGPTL2/CXCR4/CDR2L/IFI16/FHL3/GJB3/COL5A3/SERPINB2/GJB2/THBS4/RAMP3/FPGS/PITX1/PKDCC/IGFBP4/SIGLEC10/INHBB/LAYN/TMEM45A/CLMP/DUSP10/RNF181/EML3/TTC7A/FST/OSMR/WNT2/FLT4/CDH3/PKMYT1/SGK1
YAMASHITA_METHYLATED_IN_PROSTATE_CANCER	YAMASHITA_METHYLATED_IN_PROSTATE_CANCER	YAMASHITA_METHYLATED_IN_PROSTATE_CANCER	48	0.593441	2.23465	1.8391e-06	1.72595e-05	1.04841e-05	2010	tags=52%, list=14%, signal=45%	SPP1/COL1A1/AEBP1/KLK6/SERPINE1/GPNMB/G0S2/TAGLN/S100A8/SPARC/TRPV2/MMP7/KLK8/C16orf54/IGFBP5/PRAF2/RBP7/LGALS9/GAS6/DYSF/PTGES/HSPA2/CLDN18/DPEP2/OPTN
CADWELL_ATG16L1_TARGETS_UP	CADWELL_ATG16L1_TARGETS_UP	CADWELL_ATG16L1_TARGETS_UP	75	0.521783	2.1471	1.84666e-06	1.7299e-05	1.05081e-05	993	tags=27%, list=7%, signal=25%	SAA1/CFD/ISG15/FABP4/SOCS3/CD163/SAA2/HBA2/CCDC80/PLIN4/VNN1/SASH3/PLIN1/CIDEC/CST6/RBP4/C1QTNF1/LTK/CHST1/RHOV
WP_HAIR_FOLLICLE_DEVELOPMENT_CYTODIFFERENTIATION_PART_3_OF_3	WP_HAIR_FOLLICLE_DEVELOPMENT_CYTODIFFERENTIATION_PART_3_OF_3	WP_HAIR_FOLLICLE_DEVELOPMENT_CYTODIFFERENTIATION_PART_3_OF_3	69	0.532266	2.16465	1.85142e-06	1.73122e-05	1.05161e-05	2399	tags=42%, list=16%, signal=35%	TGFB1/KLK6/GAS1/KLK7/FOSB/S100A4/CCN2/EGR2/KRT19/RUNX3/NFATC1/IGFBP5/BMP4/FOS/DKK3/MSX2/FST/KLK14/SFRP1/CD34/GLI2/PHLDA1/KLK13/BMP6/DKK1/FOXQ1/GATA3/IFNG/DKK4
BLANCO_MELO_COVID19_SARS_COV_2_INFECTION_A594_CELLS_UP	BLANCO_MELO_COVID19_SARS_COV_2_INFECTION_A594_CELLS_UP	BLANCO_MELO_COVID19_SARS_COV_2_INFECTION_A594_CELLS_UP	68	0.541739	2.19871	1.85893e-06	1.73511e-05	1.05397e-05	2511	tags=43%, list=17%, signal=36%	CCL5/ICAM1/NDUFA4L2/BCL2A1/GBP4/OLR1/MMP1/GREM1/IL6/TREM1/HSD11B1/FYN/CXCL8/SDR16C5/TSC22D3/CLEC4E/IL1B/SLFN5/N4BP3/RASGRP2/CSF2/SERPINB7/BCAT1/CDH3/FUT1/RASGRF2/IL3RA/ATF3/DDIT3
HAN_SATB1_TARGETS_DN	HAN_SATB1_TARGETS_DN	HAN_SATB1_TARGETS_DN	373	0.325551	1.68717	1.86395e-06	1.73667e-05	1.05491e-05	1735	tags=22%, list=12%, signal=20%	BST2/CRABP2/COL6A2/TGFB1/SERPINE1/FN1/MXRA8/HTRA3/SECTM1/G0S2/PI3/CALB2/PSMB9/PLAU/TNC/CLU/TRPV2/FAM20C/S100A4/IFIT3/CHST11/DUSP1/IL32/PLD3/LGMN/LMNA/GMFG/CCN2/IL6/GSN/PRSS2/S100A2/LIF/TNS1/CYP1B1/LOX/EFEMP1/IGFBP7/TMEM132A/SPDEF/CCL2/PLLP/AQP3/SNAI1/CTSB/CCL26/IGFBP4/ADAMTS1/ITGA3/NRP1/CCDC69/ABCD1/PXDC1/H1-10/PAEP/INHBA/S100P/GAA/PLAT/C1QL1/HCFC1R1/GBP2/IFIT2/IL1B/CDH11/VSNL1/ITGB4/LMCD1/DYSF/T…
ZWANG_DOWN_BY_2ND_EGF_PULSE	ZWANG_DOWN_BY_2ND_EGF_PULSE	ZWANG_DOWN_BY_2ND_EGF_PULSE	214	-0.365086	-1.79984	1.88183e-06	1.75017e-05	1.06312e-05	4518	tags=43%, list=31%, signal=30%	HMGB2/ZNF510/POLH/PIK3C2B/CEP85/CDCA2/KIF18A/ZNF724/CENPL/SYNRG/C6orf163/CPEB3/NDUFAF5/BTG2/PPIL3/TCEANC2/TUBD1/NAPB/ZNF30/ZNF37A/FBXW7/ZNF630/ZNF117/ZNF283/ZNF354B/REV1/ZNF441/CES3/HSD17B7/DET1/DNMT3B/ZNF431/GPAM/PCLAF/ZNF181/SEMA6D/KRBOX4/C17orf80/E2F8/DEPDC7/UQCC1/WDR89/HILPDA/ZNF714/MKKS/USP28/PUM1/MTX3/BORA/RCOR3/ZNF440/ZC3H8/MTMR11/CARF/ZNF493/CYP2R1/SPIN3/EPM2AIP1/CEP43/DPH5/ZNF678/ZNF429/…
RUTELLA_RESPONSE_TO_CSF2RB_AND_IL4_UP	RUTELLA_RESPONSE_TO_CSF2RB_AND_IL4_UP	RUTELLA_RESPONSE_TO_CSF2RB_AND_IL4_UP	333	0.342734	1.7497	1.92274e-06	1.78501e-05	1.08428e-05	2788	tags=31%, list=19%, signal=26%	APOE/FSCN1/CCL18/SPP1/RAMP1/APOC1/SERPINE1/ADAM8/MMP9/GPNMB/CCL19/MMP2/HSPB1/SERPINF1/EMILIN1/CXCR4/VAT1/CXCL9/CCL13/CHI3L1/GADD45B/ACP5/SLAMF8/TNFAIP6/CCL8/ADAM12/RARRES1/LYPD3/C1S/SYNGR3/TNFRSF4/CRIP1/HSD11B1/RUNX3/RAB38/NECTIN2/TGM2/CYP1B1/DUSP5/MAP3K6/SLAMF7/CD86/TRADD/GABBR1/NRP1/LTBP2/EGLN3/INHBA/ANXA2/MMP12/RFTN1/MATK/NME3/GAS6/CD63/CD209/IL1R1/SLC1A3/TPST1/CD83/CD81/DNPH1/TRIP10/CCL17/STO…
WP_SARSCOV2_INNATE_IMMUNITY_EVASION_AND_CELLSPECIFIC_IMMUNE_RESPONSE	WP_SARSCOV2_INNATE_IMMUNITY_EVASION_AND_CELLSPECIFIC_IMMUNE_RESPONSE	WP_SARSCOV2_INNATE_IMMUNITY_EVASION_AND_CELLSPECIFIC_IMMUNE_RESPONSE	64	0.548993	2.20592	2.03265e-06	1.88367e-05	1.14421e-05	2707	tags=50%, list=18%, signal=41%	TGFB1/CCL5/CXCL10/CCL3/MX1/CCL4/CXCL9/CXCL13/IRF7/LAG3/HAVCR2/IL6/CXCL11/CCL2/CXCL8/TRADD/STAT2/IFIT2/IRF3/DHX58/STAT1/CSF2/TRAF2/BSG/PPBP/CXCL12/TNF/CXCL1/IFITM1/TFAP2A/CXCL17/DDX58
KOYAMA_SEMA3B_TARGETS_UP	KOYAMA_SEMA3B_TARGETS_UP	KOYAMA_SEMA3B_TARGETS_UP	235	0.369054	1.81183	2.05235e-06	1.89852e-05	1.15323e-05	2830	tags=31%, list=19%, signal=26%	CRABP2/SERPINE1/IGFBP6/CTHRC1/LOXL1/PLAUR/UBE2L6/FZD2/PLAU/ANXA1/SRPX/SPARC/HSD17B14/AXL/RABAC1/CRIP1/CCN2/MSN/SLC27A3/NECTIN2/CLIP3/ST6GALNAC4/DDIT4/LAT2/ANTXR1/PITX1/ARHGDIB/EMILIN2/ZNF428/RILPL2/PSMB8/PPP1R14A/LTBP2/SP140/KRT18/DCBLD2/CNFN/LPAR2/KRT8/ARHGAP45/YIF1B/SRMS/ZNF618/ERF/PAF1/TBC1D2/PPL/HDAC7/LGALS3BP/SUPT5H/SIRPA/DEDD2/TSKU/SEMA3B/CCDC9B/CLPTM1/HOXD13/BEX4/TRO/ITGBL1/TOX2/PNPLA7/PKP…
ABE_INNER_EAR	ABE_INNER_EAR	ABE_INNER_EAR	41	0.628368	2.27956	2.0577e-06	1.90006e-05	1.15417e-05	2966	tags=59%, list=20%, signal=47%	ISLR/VAMP5/IGFBP6/MGP/CLU/SELENOM/S100A13/LHFPL6/FOXD1/RPL28/APOD/RPS15/UBA52/RPS5/C19orf53/RPL35/USP11/MIA/CCS/UBXN1/NENF/RPS11/RAB1B/DDR2
LEE_LIVER_CANCER_DENA_UP	LEE_LIVER_CANCER_DENA_UP	LEE_LIVER_CANCER_DENA_UP	56	0.568911	2.21976	2.10214e-06	1.93186e-05	1.17348e-05	1982	tags=45%, list=13%, signal=39%	SPP1/FBLN2/FABP4/LY6E/S100A9/MFGE8/BCL2A1/ANXA1/NOTCH3/RGS2/HOXC6/LGMN/PLEK/GPC3/COL4A2/ANXA2/MMP12/PLAT/CD63/POU2AF1/ANXA5/LCN2/LAMA5/PPBP/RPL36
REACTOME_FORMATION_OF_THE_CORNIFIED_ENVELOPE	REACTOME_FORMATION_OF_THE_CORNIFIED_ENVELOPE	REACTOME_FORMATION_OF_THE_CORNIFIED_ENVELOPE	56	0.568798	2.21932	2.10214e-06	1.93186e-05	1.17348e-05	2518	tags=46%, list=17%, signal=39%	KRT17/KRT6B/PI3/KRT6A/SPRR1B/KRT16/KRT7/SPRR2A/SPRR2D/DSG3/KRT19/KLK8/SPRR1A/KRT80/SPRR3/KRT18/KRT8/CAPNS1/PPL/KRT5/KLK14/FURIN/KLK13/CAPN1/KRT86/PKP3
RAO_BOUND_BY_SALL4_ISOFORM_B	RAO_BOUND_BY_SALL4_ISOFORM_B	RAO_BOUND_BY_SALL4_ISOFORM_B	443	-0.301089	-1.62686	2.10334e-06	1.93186e-05	1.17348e-05	3677	tags=37%, list=25%, signal=28%	RBMXL1/OSBP/NSMAF/DIS3L/CTNNB1/VANGL1/PTPN12/ARID5B/ZFAND6/TCEAL8/ETF1/REN/GTF2I/MCEE/REL/SPRED2/ZBTB2/UPF3A/RAB18/MCTS1/CNOT10/ZNF706/ALMS1/SOCS5/ZCRB1/DCTN6/PRIMPOL/SENP2/MTUS1/MINDY3/CCP110/DDX17/RBPJ/ATOH1/KNL1/COPG2/PIP4P2/MORF4L2/CBX1/DPH6/FAM162A/RMND1/CD47/FAM204A/BIRC2/HMGXB4/FEM1B/ASXL1/RBBP7/TRMT10A/KLHL15/RTN3/TMOD3/PSME4/FABP2/CNOT8/CDC7/CENPI/DNAH14/PNPLA8/UBE2B/BMPR2/SKAP2/TMEM67/P…
BLANCO_MELO_COVID19_SARS_COV_2_INFECTION_A594_ACE2_EXPRESSING_CELLS_RUXOLITINIB_DN	BLANCO_MELO_COVID19_SARS_COV_2_INFECTION_A594_ACE2_EXPRESSING_CELLS_RUXOLITINIB_DN	BLANCO_MELO_COVID19_SARS_COV_2_INFECTION_A594_ACE2_EXPRESSING_CELLS_RUXOLITINIB_DN	71	0.519304	2.12912	2.1112e-06	1.93564e-05	1.17578e-05	2510	tags=42%, list=17%, signal=35%	SPP1/CTSL/PI3/IFITM2/SERPINH1/COL11A1/CRYAB/CTSD/ADAM12/CYBA/C12orf57/PSMB10/UCP2/PDGFRL/GBP1/RBP4/AKR1B1/G6PD/SUSD2/TK1/PSAP/PSMB3/NDUFS7/ALDH1A1/ISOC2/MSRB1/RNASEH2A/PBXIP1/CLDN2/HABP2
SENESE_HDAC1_TARGETS_UP	SENESE_HDAC1_TARGETS_UP	SENESE_HDAC1_TARGETS_UP	417	-0.308595	-1.65175	2.17554e-06	1.9911e-05	1.20946e-05	2577	tags=32%, list=18%, signal=27%	ASPH/SMG7/USP10/TMOD3/PSME4/YOD1/SNAP23/TGFBR2/KPNA4/CAPRIN1/NEDD4L/LIG4/DESI2/EXOC5/RGMB/CBFB/CDC42SE2/NAMPT/USP34/NAP1L1/MOSPD1/TEAD1/GNA13/ABCC4/MBNL1/LARS1/SLAIN2/KITLG/OTUD4/AGO2/TMX1/UEVLD/MYC/CCNE2/GRPEL2/EPRS1/MYO6/AHCTF1/MET/VKORC1L1/NFS1/ESCO2/CTDSPL2/CLDN12/RNF6/BDP1/TAOK1/FCHO2/DDX3X/RPAP3/MOB1A/ITPRID2/DIMT1/PNO1/MAP3K2/CDC27/TFRC/GSK3B/DPY19L1/C4orf46/STK26/PTPN11/PLK4/DLG1/CILK1/RB…
KAN_RESPONSE_TO_ARSENIC_TRIOXIDE	KAN_RESPONSE_TO_ARSENIC_TRIOXIDE	KAN_RESPONSE_TO_ARSENIC_TRIOXIDE	114	0.460728	2.05339	2.19221e-06	2.00281e-05	1.21658e-05	1772	tags=33%, list=12%, signal=30%	MT2A/SERPINE1/FABP4/GPNMB/ARL4C/ENO2/MGP/VAT1/HSPA1A/GFPT2/SLC2A3/DPYSL3/CRYAB/HSPA6/PLK2/DDIT4/IGFBP5/CAV2/HMOX1/MT1E/CXCL8/CLEC2B/STC1/GRN/ADM/DCBLD2/TSC22D3/C6orf15/SCG2/VCAN/GABARAPL1/MT1H/NES/IL11/TMEM158/PPP1R15A/RGS4/MT1X
MORI_IMMATURE_B_LYMPHOCYTE_UP	MORI_IMMATURE_B_LYMPHOCYTE_UP	MORI_IMMATURE_B_LYMPHOCYTE_UP	47	0.594124	2.23282	2.23659e-06	2.03975e-05	1.23902e-05	2507	tags=47%, list=17%, signal=39%	CD74/HLA-DMA/HLA-DMB/HCK/PML/CAPG/LAT2/IL10RA/RGS14/CD72/PTPN6/CD83/ADCY7/IFI30/DTX1/PTPRC/PIP4K2A/CAPN1/ATP6V0B/BIRC3/SAMHD1/GMIP
WEST_ADRENOCORTICAL_TUMOR_MARKERS_DN	WEST_ADRENOCORTICAL_TUMOR_MARKERS_DN	WEST_ADRENOCORTICAL_TUMOR_MARKERS_DN	18	0.795002	2.34161	2.24919e-06	2.04764e-05	1.24381e-05	1385	tags=67%, list=9%, signal=60%	C3/GAS1/RARRES2/LSP1/FBLN1/FOSB/SPON1/DCN/IGFBP5/MFAP5/VSNL1/ADH1B
BIOCARTA_CLASSIC_PATHWAY	BIOCARTA_CLASSIC_PATHWAY	BIOCARTA_CLASSIC_PATHWAY	11	0.864869	2.2351	2.3163e-06	2.10502e-05	1.27867e-05	811	tags=64%, list=6%, signal=60%	C3/C1QC/C1QB/C1QA/C1R/C1S/C7
TAVOR_CEBPA_TARGETS_UP	TAVOR_CEBPA_TARGETS_UP	TAVOR_CEBPA_TARGETS_UP	47	0.593119	2.22904	2.37529e-06	2.15485e-05	1.30893e-05	1802	tags=43%, list=12%, signal=37%	SECTM1/SERPINF1/S100A9/CXCR4/BCL2A1/CD7/ANXA1/IL1RN/RGS2/LST1/RAB31/C3AR1/GBP1/HMOX1/BIK/AKAP12/HCAR3/PTPRC/KCNMB1/EEF1A2
WENDT_COHESIN_TARGETS_UP	WENDT_COHESIN_TARGETS_UP	WENDT_COHESIN_TARGETS_UP	32	-0.647562	-2.26945	2.47285e-06	2.23942e-05	1.36031e-05	3702	tags=78%, list=25%, signal=59%	ELF2/REEP3/AGTPBP1/TLK2/CAMSAP2/VTA1/FRA10AC1/PTK2/ASPH/YOD1/PLEKHA5/CAST/SREK1/USP25/TRMT11/ATG5/POLR2M/EXOC6/MKLN1/JMJD1C/SEPTIN7/TNPO1/OXR1/TOP2B/PFDN4
SIMBULAN_PARP1_TARGETS_UP	SIMBULAN_PARP1_TARGETS_UP	SIMBULAN_PARP1_TARGETS_UP	31	0.662897	2.25649	2.48543e-06	2.24688e-05	1.36484e-05	1888	tags=55%, list=13%, signal=48%	GPX3/IGFBP6/MGP/PRRX2/TIMP2/DCN/IGFBP4/CAV1/MFAP5/TIMP3/CD81/COL8A1/ELN/TINAGL1/FST/S100A6/AK1
ZHONG_SECRETOME_OF_LUNG_CANCER_AND_MACROPHAGE	ZHONG_SECRETOME_OF_LUNG_CANCER_AND_MACROPHAGE	ZHONG_SECRETOME_OF_LUNG_CANCER_AND_MACROPHAGE	73	0.507328	2.08653	2.4938e-06	2.25051e-05	1.36704e-05	3148	tags=45%, list=21%, signal=36%	BGN/FN1/CLU/TIMP2/MSLN/COL18A1/CX3CL1/CTSD/AGRN/CTSB/IGFBP4/CYTIP/ANXA2/PSMB6/ACTB/ALDOA/LGALS3BP/CD81/CST3/ENPP2/CP/AKR1A1/VCAM1/PSMB7/CTSH/CDC25B/NPC2/ENO1/TPI1/PRSS3/GSTO1/PPIB/GSTM1
WP_SENESCENCE_AND_AUTOPHAGY_IN_CANCER	WP_SENESCENCE_AND_AUTOPHAGY_IN_CANCER	WP_SENESCENCE_AND_AUTOPHAGY_IN_CANCER	99	0.473623	2.08852	2.52491e-06	2.27462e-05	1.38169e-05	1310	tags=28%, list=9%, signal=26%	COL1A1/TGFB1/SERPINE1/COL10A1/FN1/MMP14/COL3A1/CCL3/PLAU/SPARC/IFI16/IRF7/CDKN2A/IGFBP3/IRF1/IL6/GSN/SERPINB2/HRAS/FKBP8/IGFBP5/IGFBP7/CEBPB/CXCL8/INHBA/PLAT/IL1B/GABARAPL1
HUMMERICH_MALIGNANT_SKIN_TUMOR_UP	HUMMERICH_MALIGNANT_SKIN_TUMOR_UP	HUMMERICH_MALIGNANT_SKIN_TUMOR_UP	16	0.80318	2.31154	2.53054e-06	2.27573e-05	1.38236e-05	1587	tags=69%, list=11%, signal=61%	COL1A2/S100A8/S100A9/ECM1/COL18A1/HBA2/KRT16/SPRR2A/RHOG/SLPI/FAM110D
SENESE_HDAC1_TARGETS_DN	SENESE_HDAC1_TARGETS_DN	SENESE_HDAC1_TARGETS_DN	233	0.370468	1.81866	2.55501e-06	2.29374e-05	1.3933e-05	3216	tags=39%, list=22%, signal=31%	IFI6/COL1A1/C11orf96/ALOX5/CAVIN1/COL3A1/MRC2/LSP1/FBLN1/NXN/EFEMP2/MYL9/COL11A1/NOTCH3/COL5A1/TUBA1A/CNN1/KRT7/MYRF/LAMB2/GSN/GLIS2/COL16A1/TNS1/BCAM/L1CAM/IGFBP5/OBSL1/BMP4/TUBB2B/FOS/FOXS1/DKK3/BCAR1/STMN3/ITGA7/FXYD6/HCFC1R1/FGFR1/NLRP1/FSTL1/COL12A1/RASSF4/APLP1/ADGRB2/PNMA2/CYTL1/BAIAP2/TCEA2/PHLDB2/DOK1/CADM3/LAMA5/PIN1/CYS1/FLYWCH2/CSDC2/CNPY4/GLI2/MAF/TNFRSF13C/PTPRN/CSRP2/RNF187/PRAG1/P…
PID_IL23_PATHWAY	PID_IL23_PATHWAY	PID_IL23_PATHWAY	32	0.663439	2.26048	2.59272e-06	2.32356e-05	1.41141e-05	2516	tags=56%, list=17%, signal=47%	SOCS3/CXCL9/CD3E/CD4/IL6/IL23A/CCL2/IL12RB1/ITGA3/NFKBIA/IL1B/STAT5A/STAT1/TYK2/IFNG/IL24/TNF/CXCL1
PID_AP1_PATHWAY	PID_AP1_PATHWAY	PID_AP1_PATHWAY	63	0.550292	2.21032	2.67435e-06	2.39257e-05	1.45333e-05	2390	tags=48%, list=16%, signal=40%	TGFB1/MT2A/FABP4/CCN1/TIMP1/MMP9/FOSL1/COL1A2/FOSB/PLAU/CDKN2A/MMP1/DUSP1/IL6/HLA-A/NFATC1/CCL2/CXCL8/FOS/JUNB/TRIP6/JUND/EGR1/CSF2/FOSL2/MAF/NTS/ETS1/IFNG/ATF3
REACTOME_INITIAL_TRIGGERING_OF_COMPLEMENT	REACTOME_INITIAL_TRIGGERING_OF_COMPLEMENT	REACTOME_INITIAL_TRIGGERING_OF_COMPLEMENT	18	0.792361	2.33383	2.68103e-06	2.39441e-05	1.45445e-05	629	tags=44%, list=4%, signal=43%	CFD/C3/C1QC/C1QB/C1QA/C1R/C1S/GZMM
TONKS_TARGETS_OF_RUNX1_RUNX1T1_FUSION_MONOCYTE_UP	TONKS_TARGETS_OF_RUNX1_RUNX1T1_FUSION_MONOCYTE_UP	TONKS_TARGETS_OF_RUNX1_RUNX1T1_FUSION_MONOCYTE_UP	199	0.38355	1.8517	2.75595e-06	2.45707e-05	1.49251e-05	1935	tags=24%, list=13%, signal=21%	APOE/ISG15/MT2A/LY6E/COL1A2/G0S2/TNNT1/CXCL10/HSPB1/CAVIN1/TUBB6/UCHL1/EHD2/BCL2A1/MX1/HOMER3/PFKP/CCL8/OLR1/MMP1/MYRF/CSF1/TUBB2A/TREM1/GBP1/L1CAM/AQP1/USP18/IFI44/PXDN/SIVA1/LGALS9/IFI44L/INHBA/TRIP6/FGFR1/FJX1/MT1H/ICAM2/IFIT1/NES/KANK2/RGCC/TMEM158/MT1X/MYOF/DUSP14/TBXA2R
TAKEDA_TARGETS_OF_NUP98_HOXA9_FUSION_6HR_DN	TAKEDA_TARGETS_OF_NUP98_HOXA9_FUSION_6HR_DN	TAKEDA_TARGETS_OF_NUP98_HOXA9_FUSION_6HR_DN	40	0.625074	2.25076	2.87281e-06	2.55685e-05	1.55312e-05	2459	tags=55%, list=17%, signal=46%	SERPINE1/HTRA3/CCL4/TRIB2/CCL2/HMOX1/AQP1/NINJ1/CCR1/INHBA/ZFP36/RHOB/RARA/RGCC/TRAF1/KDM6B/GAS7/VASH1/PTPRC/NR4A2/HIP1R/P2RX7
IKEDA_MIR30_TARGETS_UP	IKEDA_MIR30_TARGETS_UP	IKEDA_MIR30_TARGETS_UP	113	-0.449365	-2.02	2.88374e-06	2.56217e-05	1.55636e-05	4056	tags=53%, list=28%, signal=39%	CPEB4/SLC6A6/PHTF2/PPFIA1/AP3S1/CDK6/NFIB/ARF4/SPPL3/BECN1/SOCS6/SON/USP47/IRS2/RASA1/SEMA6D/ARID4B/EPC2/ARID4A/KRAS/SEC23A/RAP2C/GTF2H1/TBC1D15/XPR1/DMD/CNOT6/FNDC3B/USP34/CAST/GNA13/UBE2J1/CELF2/ATP2B1/DDX46/VKORC1L1/PDCD10/XPO1/TAOK1/MARCKS/CHD9/MAN1A2/FNDC3A/CAPZA1/CLOCK/LRRC8D/NFAT5/SLC4A7/CPEB2/NRIP1/PAPOLA/NEDD4/YWHAZ/PTBP3/GALNT7/UBE2V2/GOLGA4/DDAH1/PI4K2B/PLCB4
ZHU_CMV_ALL_UP	ZHU_CMV_ALL_UP	ZHU_CMV_ALL_UP	105	0.467555	2.06223	2.9447e-06	2.61185e-05	1.58653e-05	1575	tags=30%, list=11%, signal=27%	ISG15/IFI6/IDO1/CCL5/CXCL10/ENO2/OAS2/IFI27/WARS1/HSPA1A/MX1/PFKP/TAP1/PML/TUBB2A/LGMN/IRF1/IL6/HLA-E/GBP1/REC8/PSMB8/ATF5/NFKBIA/TRIM22/FGFR1/EGR1/UBE2S/LATS2/NR4A1/IL11
WP_FOLATE_METABOLISM	WP_FOLATE_METABOLISM	WP_FOLATE_METABOLISM	55	0.553945	2.16388	3.03412e-06	2.68655e-05	1.63191e-05	1535	tags=29%, list=10%, signal=26%	SAA1/GPX3/SERPINE1/ICAM1/FOLR2/SAA2/CSF1/NFKB2/HBA1/IL6/GPX1/CCL2/GPX4/PLAT/IL1B/HBB
PEDRIOLI_MIR31_TARGETS_DN	PEDRIOLI_MIR31_TARGETS_DN	PEDRIOLI_MIR31_TARGETS_DN	353	0.328228	1.6905	3.07968e-06	2.71962e-05	1.652e-05	2513	tags=26%, list=17%, signal=22%	SPP1/HTRA3/ICAM1/HLA-DOA/VAT1/SCARF2/MX1/NCF2/RNASE1/PTGDS/CLU/MMP11/CX3CL1/CLDN5/SLC16A3/EPHB6/PLXND1/RRAD/DOK2/UBD/SPOCK2/PLVAP/FMNL1/IFIT3/CDKN1C/LTB/VWF/IL32/TNFRSF4/MMP7/CMTM3/FERMT3/NFKB2/RAB38/IL23A/RELB/AIF1L/ABCA7/CD276/CSF3R/NOXA1/HSPA12B/EMILIN2/SLC22A17/HLX/MIB2/RAMP2/CXCL8/RASD1/IFITM10/STC1/NRP1/PPP1R14A/TIMP3/TMEM171/AKAP12/SAMD9L/SLIT3/GBP2/IFIT2/LYVE1/ITGB7/ITGB4/CACNA1H/PPL/IFIT…
GAUSSMANN_MLL_AF4_FUSION_TARGETS_E_UP	GAUSSMANN_MLL_AF4_FUSION_TARGETS_E_UP	GAUSSMANN_MLL_AF4_FUSION_TARGETS_E_UP	90	0.486477	2.08673	3.08199e-06	2.71962e-05	1.652e-05	2109	tags=33%, list=14%, signal=29%	SFRP2/ISLR/CTHRC1/CCL5/CLEC11A/POSTN/CLU/SULF1/CRYAB/C1S/CRIP1/MEDAG/SERPINB6/PDGFRL/L1CAM/FOS/COLEC12/EGR3/ADM/ADGRE5/CDH11/LMCD1/GAL3ST4/RGCC/SEMA3B/CDH3/SFRP1/CD34/ASPN/CP
SCHLOSSER_MYC_TARGETS_AND_SERUM_RESPONSE_DN	SCHLOSSER_MYC_TARGETS_AND_SERUM_RESPONSE_DN	SCHLOSSER_MYC_TARGETS_AND_SERUM_RESPONSE_DN	48	-0.566075	-2.16557	3.0887e-06	2.7209e-05	1.65277e-05	3648	tags=52%, list=25%, signal=39%	HSPA9/TIMM17A/NOP14/DKC1/URI1/AKAP1/RPP40/MYC/UTP18/RPIA/UCHL3/MXI1/RSL1D1/MRPL19/PMM2/THAP12/CEBPZ/AMD1/SYNCRIP/PPAT/DDX21/PAICS/CSE1L/EIF1AX/SRPK1
ROSS_AML_WITH_MLL_FUSIONS	ROSS_AML_WITH_MLL_FUSIONS	ROSS_AML_WITH_MLL_FUSIONS	74	0.50944	2.09703	3.16376e-06	2.78228e-05	1.69006e-05	2633	tags=41%, list=18%, signal=33%	LGALS1/NKG7/CTSL/CCL5/ALOX5AP/ITGAX/HK3/CAPG/SRGN/PLD3/FES/PYCARD/LY86/ITGA7/FCGR1A/RNH1/ANXA5/ALDH3B1/STXBP2/SIRPA/GAS7/FBP1/FEZ1/MVP/COL9A2/MICAL1/BLOC1S1/HOXA5/SOCS2/CCL23
LEUKOCYTE_TRANSENDOTHELIAL_MIGRATION	LEUKOCYTE_TRANSENDOTHELIAL_MIGRATION	LEUKOCYTE_TRANSENDOTHELIAL_MIGRATION	105	0.466602	2.05802	3.21393e-06	2.8216e-05	1.71394e-05	1313	tags=31%, list=9%, signal=29%	ITGB2/MMP9/MMP2/ICAM1/CXCR4/RAC2/NCF2/MYL9/THY1/CLDN5/ITGAM/GNAI2/MAPK11/CYBA/ESAM/MSN/ITGAL/RASSF5/PIK3CD/SIPA1/PECAM1/NCF4/BCAR1/CYBB/NCF1/ACTN1/PRKCG/MAPK12/ACTB/VAV1/CDH5/PLCG2/PIK3R5
LEI_HOXC8_TARGETS_DN	LEI_HOXC8_TARGETS_DN	LEI_HOXC8_TARGETS_DN	16	0.800601	2.30412	3.23837e-06	2.83824e-05	1.72405e-05	558	tags=50%, list=4%, signal=48%	SPP1/GAS1/TAGLN/CXCL10/SERPINF1/ACTA2/CNN1/KRT19
BURTON_ADIPOGENESIS_PEAK_AT_2HR	BURTON_ADIPOGENESIS_PEAK_AT_2HR	BURTON_ADIPOGENESIS_PEAK_AT_2HR	46	0.598047	2.23856	3.3036e-06	2.89051e-05	1.7558e-05	3019	tags=63%, list=21%, signal=50%	SERPINE1/CCN1/CDR2L/FOSB/TNFAIP6/RGS2/DUSP1/CCN2/IL6/FOS/JUNB/ADM/BAG3/ZFP36/RHOB/CEBPD/GADD45G/DNAJB1/NR4A1/PPP1R15A/PHLDA1/CAPN1/MAP2K3/NR4A2/TNFRSF1B/PTGS2/EMD/RHOJ/LONP1
KAUFFMANN_MELANOMA_RELAPSE_UP	KAUFFMANN_MELANOMA_RELAPSE_UP	KAUFFMANN_MELANOMA_RELAPSE_UP	59	-0.542233	-2.14401	3.3684e-06	2.94223e-05	1.78722e-05	5005	tags=69%, list=34%, signal=46%	CTBP2/MSH6/MCM6/ORC6/BLM/RFC4/CDC6/TDP1/OGG1/GINS2/PCNA/MCM4/RRM2/POLQ/GMNN/CCNH/RPA3/XRCC5/NEIL3/ORC4/BRIP1/TERF1/XRCC2/BRCA1/HUS1/RAD17/GTF2H3/CENPF/SMC2/RAD51AP1/RAD18/SUMO1/CHEK1/CHEK2/MSH2/MAD2L1/DCLRE1A/SMC4/DEK/TOP2A/TFAM
TSAI_RESPONSE_TO_IONIZING_RADIATION	TSAI_RESPONSE_TO_IONIZING_RADIATION	TSAI_RESPONSE_TO_IONIZING_RADIATION	141	0.428557	1.96526	3.40915e-06	2.97281e-05	1.80579e-05	1598	tags=28%, list=11%, signal=26%	CCL18/FN1/CCL21/COL6A1/CXCL10/S100A8/MDFI/BATF/CCL3/PLAU/CCL4/DPYSL3/CRAT/AXL/CD79A/CDKN1C/MSC/NFKB2/KRT19/IL2RB/SIPA1/COL4A2/CCR1/ATF5/GRN/VEGFC/JUNB/TSC22D3/PRMT1/KRT8/NFKBIA/FGFR1/PLCG2/IRF9/STAT5A/PTPN6/SNAPC2/CD83/TRAF1/STAT1
BENPORATH_PRC2_TARGETS	BENPORATH_PRC2_TARGETS	BENPORATH_PRC2_TARGETS	363	0.327269	1.69394	3.41826e-06	2.97573e-05	1.80757e-05	4024	tags=43%, list=27%, signal=32%	COMP/DUSP4/OLFML2B/NDUFA4L2/PTPRU/FZD2/HBA2/SPON1/MAFB/PODN/PMP22/HOXC6/MSC/METRNL/HOXB8/HSPA6/HBA1/ESAM/HOXB2/HOXB6/CD8A/GJB2/PLEC/WNT10A/RASSF5/RBP4/PITX1/HLX/TRADD/HOXC4/LTK/CBR3/LAMP5/KLHL35/COLEC12/CHRDL2/CD70/LTBP2/CLEC14A/EGR3/LAYN/TMEM88/NAGS/AQP5/MAB21L2/RTN4RL2/MT1H/ZMYND15/CXCL16/COLGALT2/BATF3/IKZF3/RGCC/CITED1/BARX2/SOX17/ADCY4/ROBO3/CHRD/ITPKA/VASH1/HOXC8/WNT2/SFRP1/TPPP3/THBD/HOXC1…
SCHRAETS_MLL_TARGETS_DN	SCHRAETS_MLL_TARGETS_DN	SCHRAETS_MLL_TARGETS_DN	33	0.648037	2.22196	3.45098e-06	2.99917e-05	1.8218e-05	1903	tags=55%, list=13%, signal=48%	COL6A2/THBS2/GAS1/COL6A1/MGP/CD53/IL1RN/GREM1/COL6A3/HSPB8/ARHGDIB/SPRR1A/LIMK1/TWIST2/HOXC8/ENPP2/THBD/CD93
WP_REGULATION_OF_TOLLLIKE_RECEPTOR_SIGNALING_PATHWAY	WP_REGULATION_OF_TOLLLIKE_RECEPTOR_SIGNALING_PATHWAY	WP_REGULATION_OF_TOLLLIKE_RECEPTOR_SIGNALING_PATHWAY	120	0.443169	1.98876	3.46986e-06	3.01051e-05	1.82869e-05	3612	tags=45%, list=25%, signal=34%	SPP1/CD14/CCL5/CXCL10/CCL3/CCL4/CXCL9/IRF7/SOCS1/MAPK11/NFKB2/IL6/TREM1/FBXW5/CXCL11/PIK3CD/CD86/CXCL8/FOS/TICAM1/SIGIRR/LY96/MAPK12/NFKBIA/CD40/IL1B/IRF3/PIK3R5/PTPN6/STAT1/TLR2/AKT1/IRF5/TRAFD1/BTK/MAP3K8/MAP2K3/TNF/RNF31/TLR8/CD180/FADD/SFTPA2/LBP/MYD88/RBCK1/AKT3/PELI3/TLR1/MAP2K2/MAPK3/TNFAIP3/PLK1/OTUD5
STEGER_ADIPOGENESIS_DN	STEGER_ADIPOGENESIS_DN	STEGER_ADIPOGENESIS_DN	24	0.724175	2.32234	3.48004e-06	3.01429e-05	1.83099e-05	2056	tags=67%, list=14%, signal=57%	THBS2/MMP2/POSTN/DPT/TIMP2/CMTM3/RAB3IL1/LOX/PDPN/TIMP3/PLAT/PLA2G7/CCN4/FSTL1/OSR1/PDLIM2
SATO_SILENCED_EPIGENETICALLY_IN_PANCREATIC_CANCER	SATO_SILENCED_EPIGENETICALLY_IN_PANCREATIC_CANCER	SATO_SILENCED_EPIGENETICALLY_IN_PANCREATIC_CANCER	34	0.647614	2.23199	3.66036e-06	3.16125e-05	1.92026e-05	2206	tags=53%, list=15%, signal=45%	BST2/KRT17/GAS1/UCHL1/HSPA1A/CDKN2A/SRGN/IL32/CRIP1/S100A2/BIK/CSF3/S100P/SGCE/SFRP1/CCN5/NLRP2/EZR
SENGUPTA_NASOPHARYNGEAL_CARCINOMA_WITH_LMP1_DN	SENGUPTA_NASOPHARYNGEAL_CARCINOMA_WITH_LMP1_DN	SENGUPTA_NASOPHARYNGEAL_CARCINOMA_WITH_LMP1_DN	122	0.444582	1.99675	3.66193e-06	3.16125e-05	1.92026e-05	2371	tags=34%, list=16%, signal=29%	CRABP2/KRT6B/PI3/NNMT/S100A8/S100A9/MSLN/SPRR1B/RRAD/RARRES1/KRT7/SPRR2A/MMP7/AHNAK2/TMPRSS3/DMKN/MAGEA3/GJB2/ITGAL/C7/GABRP/PIGR/C19orf33/SPRR1A/PDPN/CD109/MFAP5/SPRR3/S100P/CD72/SUSD2/SCEL/LCN2/ST6GALNAC5/FZD8/CCDC9B/NTS/MMP28/CHI3L2/S100A12/PRKCB/CR2
WP_MATRIX_METALLOPROTEINASES	WP_MATRIX_METALLOPROTEINASES	WP_MATRIX_METALLOPROTEINASES	23	0.722188	2.30281	3.68883e-06	3.17915e-05	1.93113e-05	2475	tags=70%, list=17%, signal=58%	TIMP1/MMP9/MMP2/MMP14/MMP11/TIMP2/MMP1/MMP7/MMP19/TIMP3/MMP12/MMP25/MMP17/BSG/MMP28/TNF
WANG_CLIM2_TARGETS_DN	WANG_CLIM2_TARGETS_DN	WANG_CLIM2_TARGETS_DN	171	-0.388153	-1.84446	3.85294e-06	3.31507e-05	2.01369e-05	4051	tags=49%, list=28%, signal=36%	PCBD2/CHMP5/KPNA5/CYP20A1/NCOR1/NAA35/CDIN1/HNRNPK/ATG12/RBM48/CPE/PRIM2/RARS1/BLZF1/FAM149B1/MTMR2/SRRM1/UBQLN1/ACBD3/PPP1R9A/COPS5/TOPORS/RNF14/GORAB/SEC23A/MICOS10/PGM3/HBS1L/MED13L/RCHY1/UBA3/CCT6A/ARHGAP12/CAMK2D/GNA13/TNKS2/GCA/RP2/MBNL1/MYNN/MPLKIP/RBBP6/LIN7A/NEK7/RPP30/JRKL/IFRD1/SREK1IP1/DHX36/C5orf51/TIPRL/RAD18/SYPL1/REST/ZNF292/DNAJC15/COIL/TATDN1/API5/RNFT1/ASF1A/SCML2/RRP15/MPZL2/S…
NOJIMA_SFRP2_TARGETS_UP	NOJIMA_SFRP2_TARGETS_UP	NOJIMA_SFRP2_TARGETS_UP	30	0.669552	2.2485	4.10927e-06	3.52974e-05	2.14409e-05	1658	tags=43%, list=11%, signal=39%	SFRP2/WARS1/HSPA1A/CLU/GADD45B/CSF1/CCN2/HSPA6/CIDEC/BAG3/CD40/DEDD2/PPP1R15A
TOLL_LIKE_RECEPTOR_SIGNALING_PATHWAY	TOLL_LIKE_RECEPTOR_SIGNALING_PATHWAY	TOLL_LIKE_RECEPTOR_SIGNALING_PATHWAY	85	0.490683	2.09359	4.21923e-06	3.61818e-05	2.19781e-05	1651	tags=31%, list=11%, signal=27%	SPP1/CD14/CCL5/CXCL10/CCL3/CCL4/CXCL9/IRF7/MAPK11/CTSK/IL6/CXCL11/PIK3CD/CD86/CXCL8/FOS/TICAM1/LY96/MAPK12/NFKBIA/CD40/IL1B/IRF3/PIK3R5/STAT1/TLR2
BIOCARTA_INFLAM_PATHWAY	BIOCARTA_INFLAM_PATHWAY	BIOCARTA_INFLAM_PATHWAY	20	0.743914	2.26031	4.25888e-06	3.64614e-05	2.2148e-05	1641	tags=60%, list=11%, signal=53%	TGFB1/HLA-DRB5/HLA-DRB1/HLA-DRA/TGFB3/CSF1/CD4/IL6/CXCL8/CSF3/IL11/CSF2
NUTT_GBM_VS_AO_GLIOMA_UP	NUTT_GBM_VS_AO_GLIOMA_UP	NUTT_GBM_VS_AO_GLIOMA_UP	45	0.599732	2.22158	4.35674e-06	3.72376e-05	2.26194e-05	2756	tags=53%, list=19%, signal=43%	CD74/FLNA/HLA-F/LAPTM5/VIM/MAOB/LAMB2/MSN/IGFBP5/ANXA2/ITGB4/SMOX/CAPNS1/NUCB1/STAT1/BTN3A2/PLEKHM2/FZR1/RHOC/GAP43/FADS3/CAPZB/TMEM109/TMED9
WATANABE_COLON_CANCER_MSI_VS_MSS_UP	WATANABE_COLON_CANCER_MSI_VS_MSS_UP	WATANABE_COLON_CANCER_MSI_VS_MSS_UP	28	0.698918	2.33674	4.3838e-06	3.7407e-05	2.27224e-05	2593	tags=64%, list=18%, signal=53%	IFI6/DUSP4/NCF2/MYRF/ZIC2/CRIP1/REG4/MT1E/TRIM7/ETV5/SOX8/MUC5AC/USF1/EIF5A/RAB27B/GAD1/RGS1/TFAP2A
NAKAYAMA_SOFT_TISSUE_TUMORS_PCA2_DN	NAKAYAMA_SOFT_TISSUE_TUMORS_PCA2_DN	NAKAYAMA_SOFT_TISSUE_TUMORS_PCA2_DN	74	0.502991	2.07049	4.39144e-06	3.74104e-05	2.27245e-05	1137	tags=30%, list=8%, signal=28%	BST2/CFD/GPX3/FABP4/PLAAT3/DUSP4/PLA2G2A/G0S2/ANGPTL4/FOSB/CLDN5/AOC3/MAOB/ACKR1/GPC3/PLIN1/LMOD1/RBP4/APOD/IFI44L/NPR1/CHRDL1
SABATES_COLORECTAL_ADENOMA_DN	SABATES_COLORECTAL_ADENOMA_DN	SABATES_COLORECTAL_ADENOMA_DN	241	0.364078	1.78632	4.67675e-06	3.97754e-05	2.4161e-05	2525	tags=29%, list=17%, signal=24%	GPX3/FABP4/FN1/CCL21/CCL5/GPNMB/CCL19/SECTM1/CD37/FBLN1/DPT/CCL13/CLU/CXCL13/CNN1/CCDC80/CCL8/AOC3/DUSP1/MFAP4/SIGLEC1/ACKR1/TNS1/F13A1/L1CAM/EFEMP1/CFH/LMOD1/FDCSP/C7/NDN/CD48/COLEC12/MFAP5/NCF1/TMEM171/AKAP12/CHRDL1/CTSG/VPREB3/SCG2/LYVE1/RSPO3/PLAC9/CDA/ADH1B/MEOX2/CYTL1/SFRP1/CDKN2B/TMEM140/LRRN2/OSR1/CRYBA2/ASPN/TNFRSF13C/CXCL12/CD36/CP/MT1M/FCMR/LPAR1/PRKCB/CR2/SIT1/INSM1/EPB41L3/COL14A1/CA2
GOLDRATH_HOMEOSTATIC_PROLIFERATION	GOLDRATH_HOMEOSTATIC_PROLIFERATION	GOLDRATH_HOMEOSTATIC_PROLIFERATION	144	-0.403673	-1.87191	4.70435e-06	3.99349e-05	2.42579e-05	5024	tags=59%, list=34%, signal=39%	RAB5IF/MRPS25/DHX9/UBQLN2/DYNLL2/RAD23B/APP/YIPF5/NDUFC1/ROCK1/VDAC2/SET/CMBL/PDCD2/TMX2/IGF2BP2/DUSP19/SMN2/PCBD2/SFPQ/UNG/PRKCA/NABP1/UBE2E1/TIAL1/C3orf38/SNRPE/SDHC/PSMC6/RAB18/ATP5PF/CACYBP/CPSF2/NUDCD2/ZNF131/YME1L1/RNF11/CETN3/FAM162A/MRPS33/MICOS10/CREB1/PPA1/SEL1L/VAMP4/MSL2/FUBP1/IPP/HSPE1/TRNT1/ARL14EP/AMZ2/F2RL1/BZW2/ZFP62/AK6/RPIA/SIAH1/SEC62/MMUT/RNF141/GK/CHEK2/PACRGL/AGFG1/SOS2/NIF…
REACTOME_CROSSLINKING_OF_COLLAGEN_FIBRILS	REACTOME_CROSSLINKING_OF_COLLAGEN_FIBRILS	REACTOME_CROSSLINKING_OF_COLLAGEN_FIBRILS	14	0.81358	2.27973	4.71094e-06	3.99349e-05	2.42579e-05	1245	tags=71%, list=8%, signal=65%	COL1A1/COL1A2/PCOLCE/LOXL1/LOXL2/LOX/COL4A2/PXDN/BMP1/LOXL3
UZONYI_RESPONSE_TO_LEUKOTRIENE_AND_THROMBIN	UZONYI_RESPONSE_TO_LEUKOTRIENE_AND_THROMBIN	UZONYI_RESPONSE_TO_LEUKOTRIENE_AND_THROMBIN	36	0.627076	2.19239	4.73758e-06	4.0095e-05	2.43552e-05	3035	tags=58%, list=21%, signal=46%	KLF2/CCN1/RGS2/DUSP1/HLX/CXCL8/ADAMTS1/EGR3/ZFP36/EGR1/GEM/NR4A1/FOSL2/MAP3K8/CITED2/NR4A2/ATF3/PTGS2/HBEGF/NR4A3/NDRG1
BROWNE_HCMV_INFECTION_2HR_UP	BROWNE_HCMV_INFECTION_2HR_UP	BROWNE_HCMV_INFECTION_2HR_UP	34	0.645016	2.22303	4.74756e-06	4.01138e-05	2.43666e-05	2445	tags=56%, list=17%, signal=47%	APOE/CFD/ICAM1/RARRES2/PTGDS/RGS2/MFAP4/IRF1/CXCL8/FOS/CHRDL1/NFKBIA/EGR1/ADH1B/NR4A1/MAP3K8/NR4A2/ATF3/FYB1
LI_LUNG_CANCER	LI_LUNG_CANCER	LI_LUNG_CANCER	39	0.619133	2.20841	4.76983e-06	4.02362e-05	2.44409e-05	1932	tags=46%, list=13%, signal=40%	LGALS1/KRT17/HSPB1/FGR/HCK/IGFBP3/MMP7/KRT19/S100A2/GSTP1/KRT18/PSMB6/KRT8/CSF2/ZBTB17/EEF1A2/ALDH1A1/EIF5A
REACTOME_TNFR2_NON_CANONICAL_NF_KB_PATHWAY	REACTOME_TNFR2_NON_CANONICAL_NF_KB_PATHWAY	REACTOME_TNFR2_NON_CANONICAL_NF_KB_PATHWAY	96	0.467264	2.03531	4.82678e-06	4.06503e-05	2.46925e-05	2872	tags=44%, list=20%, signal=35%	PSMB9/TNFRSF18/LTB/TNFSF9/TNFRSF4/NFKB2/TNFSF12/PSMB10/RELB/CD27/TNFRSF12A/PSMB8/CD70/PSME1/PSME2/PSMB6/CD40/UBA52/TNFSF13B/UBE2M/UBC/TNFRSF14/PSMC3/PSMB3/TRAF2/PSMC5/TNFRSF13C/FASLG/PSMD4/PSMB7/PSMD8/UBB/TNFSF4/PSMC4/TNFRSF1B/BIRC3/TNF/TNFRSF1A/MAP3K14/TNFRSF25/PSMB4/TNFRSF8
ZHONG_SECRETOME_OF_LUNG_CANCER_AND_ENDOTHELIUM	ZHONG_SECRETOME_OF_LUNG_CANCER_AND_ENDOTHELIUM	ZHONG_SECRETOME_OF_LUNG_CANCER_AND_ENDOTHELIUM	64	0.537665	2.16041	4.85356e-06	4.08093e-05	2.47891e-05	1823	tags=31%, list=12%, signal=27%	SPP1/BGN/COL1A1/FN1/CLU/COL18A1/CX3CL1/VIM/CTSD/SERPINB6/IGFBP7/IGFBP4/CTSZ/ACTB/ALDOA/LGALS3BP/ARHGDIA/GAPDH/EEF1A2/A2M
NEUROACTIVE_LIGAND_RECEPTOR_INTERACTION	NEUROACTIVE_LIGAND_RECEPTOR_INTERACTION	NEUROACTIVE_LIGAND_RECEPTOR_INTERACTION	119	0.429938	1.92797	4.93298e-06	4.14098e-05	2.51538e-05	3372	tags=44%, list=23%, signal=34%	C5AR1/GZMA/FPR1/PTAFR/GRIN2D/C3AR1/PRSS2/FPR3/S1PR4/APLNR/SSTR5/GABRP/GABBR1/S1PR2/ADRA2C/LPAR2/LTB4R/CTSG/DRD4/P2RY6/F2RL3/NTSR1/P2RY11/PTGIR/TSPO/TACR2/CHRNB1/S1PR1/FPR2/AVPR2/TBXA2R/P2RY8/MC1R/LHB/LPAR1/PTH1R/P2RX7/KISS1R/PTGER1/PRSS3/ADRB1/GALR2/P2RY10/GABRD/NMUR2/OPRL1/GRIN1/P2RX4/CHRNA3/BDKRB1/ADORA1/P2RX1
WP_COMPLEMENT_ACTIVATION	WP_COMPLEMENT_ACTIVATION	WP_COMPLEMENT_ACTIVATION	18	0.782554	2.30495	4.95457e-06	4.15236e-05	2.5223e-05	1294	tags=50%, list=9%, signal=46%	CFD/C3/C1QC/C1QB/C1QA/C1R/C1S/C7/C8G
HENDRICKS_SMARCA4_TARGETS_UP	HENDRICKS_SMARCA4_TARGETS_UP	HENDRICKS_SMARCA4_TARGETS_UP	49	0.585656	2.22083	5.10185e-06	4.26888e-05	2.59307e-05	1620	tags=37%, list=11%, signal=33%	LGALS1/EMP3/ARL4C/ITGA5/MFGE8/THY1/MMP1/LOXL2/LMNA/S100A2/CCL2/CTSB/IGFBP4/ITGA3/DCBLD2/MT1H/SPOCD1/PLXNB2
QI_PLASMACYTOMA_DN	QI_PLASMACYTOMA_DN	QI_PLASMACYTOMA_DN	94	0.473783	2.04708	5.15749e-06	4.30846e-05	2.61711e-05	1284	tags=29%, list=9%, signal=26%	COL1A1/AEBP1/COL6A2/TIMP1/MMP2/MFAP2/CTSW/SPON1/LYPD3/IGFBP3/COL5A2/BASP1/ALPL/COL4A2/CYTIP/STAT2/SPARCL1/CHST1/PTGIS/INHBB/BMP1/TRIP6/MATK/USF1/SLPI/LYVE1/FSTL1
MARCHINI_TRABECTEDIN_RESISTANCE_DN	MARCHINI_TRABECTEDIN_RESISTANCE_DN	MARCHINI_TRABECTEDIN_RESISTANCE_DN	42	0.597636	2.17631	5.17861e-06	4.31912e-05	2.62359e-05	4037	tags=64%, list=27%, signal=47%	LOXL1/COL3A1/NOTCH3/ACTA2/SLC16A3/HLA-B/PKN1/BCAM/IGFBP7/COL4A2/ADM/FSTL1/SIRPA/PLXNB2/SLC1A5/BHLHE40/CITED2/RUSC2/CALR/MARS1/NID1/GPI/ACTG1/HSPA5/IMPDH1/AKT2/SLC3A2
BIOCARTA_THELPER_PATHWAY	BIOCARTA_THELPER_PATHWAY	BIOCARTA_THELPER_PATHWAY	12	0.841884	2.2361	5.21104e-06	4.33918e-05	2.63577e-05	1770	tags=83%, list=12%, signal=73%	ITGB2/ICAM1/THY1/CD3D/CD3E/CD4/CD2/ITGAL/CD247/PTPRC
DORN_ADENOVIRUS_INFECTION_12HR_UP	DORN_ADENOVIRUS_INFECTION_12HR_UP	DORN_ADENOVIRUS_INFECTION_12HR_UP	27	0.693827	2.29582	5.22194e-06	4.34126e-05	2.63704e-05	1564	tags=56%, list=11%, signal=50%	CCN1/SERPINB5/MFAP2/NFKB2/EPHA2/KRT19/PLK2/EGR3/JUNB/TSC22D3/SNAI2/IFIT2/IFIT1/H2BC12/NR4A1
MAYBURD_RESPONSE_TO_L663536_DN	MAYBURD_RESPONSE_TO_L663536_DN	MAYBURD_RESPONSE_TO_L663536_DN	55	-0.540359	-2.0899	5.25242e-06	4.35959e-05	2.64817e-05	4028	tags=60%, list=27%, signal=44%	ZNF207/YWHAQ/CPE/CCZ1/RPL15/SRRM1/KPNA1/OSGEPL1/GNPDA2/SELENOT/IFNAR1/NOLC1/PLSCR1/CCNG2/CSTF3/STMP1/MED21/LAPTM4B/SLC30A5/SNX5/TMTC4/MSH2/MRPL42/PPA2/CDK1/HMMR/NDC1/AMD1/PROX1/HMGB1/HSDL2/CCNC/CYCS
LU_TUMOR_ANGIOGENESIS_UP	LU_TUMOR_ANGIOGENESIS_UP	LU_TUMOR_ANGIOGENESIS_UP	25	0.71081	2.32863	5.31569e-06	4.40504e-05	2.67578e-05	1475	tags=40%, list=10%, signal=36%	SPP1/TYMP/MMP9/CXCR4/TNFAIP6/FYN/STC1/FGFR1/VCAN/JAG2
HOWLIN_PUBERTAL_MAMMARY_GLAND	HOWLIN_PUBERTAL_MAMMARY_GLAND	HOWLIN_PUBERTAL_MAMMARY_GLAND	60	0.550971	2.19223	5.3751e-06	4.44715e-05	2.70136e-05	1165	tags=37%, list=8%, signal=34%	THBS2/MARCO/S100A9/ANGPTL2/CPXM1/SFRP4/LSP1/PRRX2/IFI16/COL18A1/CCL8/LIMD2/HSD11B1/MSR1/CFH/APBB1IP/CTSB/TWIST1/FCGR2B/APOD/INHBB/VPREB3
PID_SYNDECAN_4_PATHWAY	PID_SYNDECAN_4_PATHWAY	PID_SYNDECAN_4_PATHWAY	29	0.678385	2.2816	5.41536e-06	4.47329e-05	2.71724e-05	2025	tags=45%, list=14%, signal=39%	FN1/MDK/CCL5/MMP9/ITGA5/CXCR4/TNC/ADAM12/ACTN1/FGFR1/GIPC1/LAMA3/CXCL12
BIOCARTA_TCYTOTOXIC_PATHWAY	BIOCARTA_TCYTOTOXIC_PATHWAY	BIOCARTA_TCYTOTOXIC_PATHWAY	12	0.841471	2.235	5.42667e-06	4.47548e-05	2.71857e-05	1770	tags=83%, list=12%, signal=73%	ITGB2/ICAM1/THY1/CD3D/CD3E/CD2/CD8A/ITGAL/CD247/PTPRC
MIKKELSEN_ES_LCP_WITH_H3K4ME3	MIKKELSEN_ES_LCP_WITH_H3K4ME3	MIKKELSEN_ES_LCP_WITH_H3K4ME3	109	0.459985	2.03823	5.44502e-06	4.48347e-05	2.72342e-05	2129	tags=32%, list=14%, signal=28%	EMP3/SPI1/SERPINF1/ANGPTL2/EMILIN1/SELPLG/SPON2/COX7A1/HSD17B14/UNC13D/GPSM3/MRGPRF/CD79B/RHBDF2/DAPK3/TNS2/CLSTN3/PSTPIP1/TBC1D10C/CYSRT1/C1orf54/SUSD2/SEPTIN1/MMRN2/ALDH3B1/MUC1/ROBO4/EXOC3L1/HVCN1/DNAJB5/EBI3/MRPS21/ENO3/PHYHD1/TRIM21
AMIT_SERUM_RESPONSE_240_MCF10A	AMIT_SERUM_RESPONSE_240_MCF10A	AMIT_SERUM_RESPONSE_240_MCF10A	55	0.545017	2.129	5.47097e-06	4.49767e-05	2.73205e-05	1096	tags=31%, list=7%, signal=29%	KRT6B/SERPINE1/ITGA5/ANGPTL4/KRT6A/PHLDA3/CDC42EP1/CDKN1C/TGFB1I1/PHLDA2/DSG3/ABLIM3/SERPINB2/NECTIN2/GBP1/CLTB/AKAP12
FRIDMAN_IMMORTALIZATION_DN	FRIDMAN_IMMORTALIZATION_DN	FRIDMAN_IMMORTALIZATION_DN	33	0.640583	2.1964	5.49854e-06	4.51317e-05	2.74146e-05	941	tags=48%, list=6%, signal=45%	SERPINE1/IGFBP6/HTRA1/SPARC/IFI16/IRF7/CDKN2A/IGFBP3/CCN2/TGFB1I1/IGFBP5/CYP1B1/IGFBP7/IGFBP4/NDN/CLTB
CHANG_IMMORTALIZED_BY_HPV31_DN	CHANG_IMMORTALIZED_BY_HPV31_DN	CHANG_IMMORTALIZED_BY_HPV31_DN	54	0.553569	2.14825	5.52947e-06	4.53136e-05	2.75251e-05	2679	tags=56%, list=18%, signal=46%	KLK6/TAGLN/OAS2/IFI27/PTPRU/KLK7/MX1/IL1RN/IFI35/DMKN/SERPINB2/GBP1/SPRR1A/IFI44/FOS/SLPI/TRIM22/IFIT1/HBB/STAT1/LAMA3/LCN2/SULT2B1/DEGS1/IL1R2/MX2/IFITM1/PEA15/PTGS2/CDKN1A
WP_GPCRS_CLASS_A_RHODOPSINLIKE	WP_GPCRS_CLASS_A_RHODOPSINLIKE	WP_GPCRS_CLASS_A_RHODOPSINLIKE	115	0.444074	1.98199	5.55632e-06	4.54616e-05	2.7615e-05	3455	tags=37%, list=23%, signal=29%	CXCR4/GPR68/FPR1/PTAFR/C3AR1/FPR3/APLNR/SSTR5/CCR1/FFAR2/CCR5/ADRA2C/GPR4/LTB4R/DRD4/P2RY6/CMKLR1/F2RL3/NTSR1/P2RY11/PTGIR/CCR7/HCAR3/FPR2/AVPR2/TBXA2R/MC1R/CXCR1/GPR161/GPR3/PTGER1/GPR25/ADRB1/GALR2/P2RY10/NMUR2/OPRL1/CCR2/BDKRB1/GPR173/ADORA1/ACKR3/GPR65
ROSS_AML_WITH_PML_RARA_FUSION	ROSS_AML_WITH_PML_RARA_FUSION	ROSS_AML_WITH_PML_RARA_FUSION	70	0.519129	2.11564	5.80767e-06	4.74431e-05	2.88187e-05	2653	tags=41%, list=18%, signal=34%	CFD/SERPING1/ALOX5/MMP2/ARHGAP4/MRC2/PTGDS/MEGF6/CTSW/CDKN1C/AGRN/TNFRSF4/CST7/STAB1/STXBP1/AQP3/LTK/PXDN/KRT18/MXRA7/S100B/SMARCD3/MAP1A/RASL12/CERS4/TLE1/CHPF2/CALR/NISCH
SHIN_B_CELL_LYMPHOMA_CLUSTER_8	SHIN_B_CELL_LYMPHOMA_CLUSTER_8	SHIN_B_CELL_LYMPHOMA_CLUSTER_8	35	0.63465	2.20119	5.99234e-06	4.88745e-05	2.96881e-05	2328	tags=51%, list=16%, signal=43%	TYROBP/SPI1/ICAM1/ITGAM/MAFB/MFNG/SNAI1/IL2RA/NFKBIA/STAT1/H2AX/MAFK/NFKBIB/TNFRSF13C/IL21R/SPN/FASLG/IL1R2
ZHANG_ANTIVIRAL_RESPONSE_TO_RIBAVIRIN_UP	ZHANG_ANTIVIRAL_RESPONSE_TO_RIBAVIRIN_UP	ZHANG_ANTIVIRAL_RESPONSE_TO_RIBAVIRIN_UP	27	0.691843	2.28926	6.15828e-06	5.01394e-05	3.04565e-05	723	tags=41%, list=5%, signal=39%	KLK10/IFI6/MDK/C1R/IFI27/MX1/IRF7/APOL1/C1S/IFITM3/CFH
KYNG_DNA_DAMAGE_DN	KYNG_DNA_DAMAGE_DN	KYNG_DNA_DAMAGE_DN	169	0.393977	1.85719	6.16682e-06	5.01394e-05	3.04565e-05	2137	tags=30%, list=15%, signal=26%	SAA1/FBLN2/FN1/NNMT/COL3A1/HLA-DQA1/CD53/ANXA1/LCK/TGFB3/CNN1/CRYAB/VIM/IGFBP3/SEMA7A/CCN2/SERPINB2/BEX3/PRELP/SERPINB6/PDGFRL/ITGAL/GBP1/LOX/CEBPB/HSPB8/ADAMTS1/PRKD2/RAB11B/PPP1R14A/RHOD/ARPC1B/AKAP12/CSF2RB/PRMT1/RHOB/MT1H/EGR1/EPS8L1/ST6GALNAC2/NRP2/LCN2/SEMA3B/MT1X/CD69/FLOT1/ATOX1/APBA3/CD36/ACE
WP_FIBRIN_COMPLEMENT_RECEPTOR_3_SIGNALING_PATHWAY	WP_FIBRIN_COMPLEMENT_RECEPTOR_3_SIGNALING_PATHWAY	WP_FIBRIN_COMPLEMENT_RECEPTOR_3_SIGNALING_PATHWAY	36	0.622784	2.17738	6.18415e-06	5.02013e-05	3.04941e-05	1256	tags=33%, list=9%, signal=31%	TYROBP/CD14/ITGB2/CXCL10/ITGAM/IL6/RASSF5/CCL2/TICAM1/LY96/PLAT/IRF3
LEE_LIVER_CANCER_HEPATOBLAST	LEE_LIVER_CANCER_HEPATOBLAST	LEE_LIVER_CANCER_HEPATOBLAST	16	0.79076	2.27579	6.2242e-06	5.03747e-05	3.05994e-05	2597	tags=81%, list=18%, signal=67%	TIMP1/PLAUR/TNC/VIM/MMP1/KRT7/IL6/KRT19/FOS/NR4A1/LAMA3/EZR/PTGS2
BURTON_ADIPOGENESIS_8	BURTON_ADIPOGENESIS_8	BURTON_ADIPOGENESIS_8	77	0.496027	2.05918	6.22499e-06	5.03747e-05	3.05994e-05	1721	tags=34%, list=12%, signal=30%	EMP3/PDLIM7/SERPINF1/ACTA2/TUBA1A/CAPG/PLD3/FXYD5/CMTM3/RAB31/MSN/TPBG/SERPINB6/LOX/SERTAD1/CD276/PDPN/PRAF2/PTGIS/TWIST2/PLA2G7/ANXA5/TMSB10/PSAP/PLXNB2/PHLDB2
PID_IL27_PATHWAY	PID_IL27_PATHWAY	PID_IL27_PATHWAY	22	0.710958	2.22398	6.32145e-06	5.10754e-05	3.1025e-05	2568	tags=64%, list=17%, signal=53%	TGFB1/IL6/IL12RB1/STAT2/IL1B/STAT5A/STAT1/TYK2/IL27RA/EBI3/GATA3/IFNG/TNF/TBX21
REACTOME_SIGNALING_BY_PDGF	REACTOME_SIGNALING_BY_PDGF	REACTOME_SIGNALING_BY_PDGF	53	0.561221	2.16056	6.4376e-06	5.19326e-05	3.15458e-05	2065	tags=42%, list=14%, signal=36%	SPP1/COL6A2/THBS2/COL6A1/COL3A1/COL5A1/PDGFRB/COL6A3/COL5A2/COL5A3/HRAS/THBS3/PDGFB/THBS4/COL4A2/BCAR1/PLAT/STAT5A/STAT1/FURIN/GRB7/COL9A2
LI_AMPLIFIED_IN_LUNG_CANCER	LI_AMPLIFIED_IN_LUNG_CANCER	LI_AMPLIFIED_IN_LUNG_CANCER	177	0.386129	1.82301	6.49284e-06	5.22967e-05	3.17669e-05	2217	tags=27%, list=15%, signal=23%	FSCN1/SPP1/BGN/COL1A1/CRABP2/THBS2/MDK/TIMP1/COL1A2/HSPB1/UCHL1/POSTN/PLAU/COL11A1/MSLN/PFKP/KRT7/PKM/DPP7/IGFBP3/SFN/PHLDA2/RPL28/GFUS/S100P/MMP12/RPS16/SSR4/ALDOA/CSTB/MUC1/LGALS3BP/KRT5/RPS5/MIF/STAT1/RPL35/LCN2/CHIT1/SYNGR2/EEF1A2/CDK2AP2/YIF1A/TRIM28/SNRPD2/AKR1A1/NTS/LTF
WORSCHECH_TUMOR_EVASION_AND_TOLEROGENICITY_UP	WORSCHECH_TUMOR_EVASION_AND_TOLEROGENICITY_UP	WORSCHECH_TUMOR_EVASION_AND_TOLEROGENICITY_UP	26	0.681617	2.24413	6.6534e-06	5.35066e-05	3.25018e-05	1717	tags=50%, list=12%, signal=44%	IL4I1/CXCL10/CXCL9/IRF7/CX3CL1/CCL4L2/BOK/IL6/CCL2/LCP2/VPREB3/CCR7/PIAS3
BIOCARTA_LAIR_PATHWAY	BIOCARTA_LAIR_PATHWAY	BIOCARTA_LAIR_PATHWAY	16	0.789593	2.27244	6.79326e-06	5.4462e-05	3.30822e-05	854	tags=50%, list=6%, signal=47%	C3/ITGB2/ICAM1/SELPLG/IL6/ITGAL/C7/CXCL8
WP_CELLS_AND_MOLECULES_INVOLVED_IN_LOCAL_ACUTE_INFLAMMATORY_RESPONSE	WP_CELLS_AND_MOLECULES_INVOLVED_IN_LOCAL_ACUTE_INFLAMMATORY_RESPONSE	WP_CELLS_AND_MOLECULES_INVOLVED_IN_LOCAL_ACUTE_INFLAMMATORY_RESPONSE	16	0.789593	2.27244	6.79326e-06	5.4462e-05	3.30822e-05	854	tags=50%, list=6%, signal=47%	C3/ITGB2/ICAM1/SELPLG/IL6/ITGAL/C7/CXCL8
BROWNE_HCMV_INFECTION_18HR_UP	BROWNE_HCMV_INFECTION_18HR_UP	BROWNE_HCMV_INFECTION_18HR_UP	162	-0.392356	-1.85392	6.93502e-06	5.55124e-05	3.37202e-05	3905	tags=46%, list=27%, signal=34%	KHDC4/PPFIA1/ABCC5/RXYLT1/FXR1/STX6/PRKAA2/ZWINT/BAZ1A/ZFX/SPTSSA/E2F3/GSR/TMEM251/HSF2/MPHOSPH9/DCP2/PPP3R1/CFDP1/HLTF/KIF3A/SEC23IP/SMG7/PPM1A/FANCL/MORC3/ATP8A1/SEC24A/RBBP4/CEP43/TRAF3IP1/TERF1/OVGP1/NEK4/ERBB3/AGO2/PTPN3/RPP30/CDC5L/ATF2/GPC4/MET/TOPBP1/ZW10/HELZ/MKLN1/RO60/CREBZF/TGDS/UTP20/CDC27/SLC25A13/PEX11A/NF1/COIL/RIF1/SS18L1/DDX18/RSBN1/TMPO/E2F5/CAPN7/MED13/PPP1R2/AMD1/THOC2/SPAST/…
DACOSTA_UV_RESPONSE_VIA_ERCC3_XPCS_DN	DACOSTA_UV_RESPONSE_VIA_ERCC3_XPCS_DN	DACOSTA_UV_RESPONSE_VIA_ERCC3_XPCS_DN	81	-0.486273	-2.06246	6.96117e-06	5.56356e-05	3.37951e-05	3338	tags=48%, list=23%, signal=37%	TOGARAM1/SON/MPHOSPH9/PDLIM5/ATP2C1/EIF3A/VPS13B/UBXN7/ASXL1/PCCA/TERF1/BMPR1A/GSE1/ATRN/AGO2/PHF14/CENPC/PDS5B/SFMBT1/HERC4/AGFG1/SOS2/DLG1/PTEN/PLCE1/ACAP2/NECTIN3/E2F5/RANBP2/PIK3C2A/CDKN1B/WWP1/ATP8B1/RALGAPB/AVL9/RPS6KA3/ABCE1/RB1CC1/PLCB4
TIAN_TNF_SIGNALING_NOT_VIA_NFKB	TIAN_TNF_SIGNALING_NOT_VIA_NFKB	TIAN_TNF_SIGNALING_NOT_VIA_NFKB	21	0.733826	2.24396	7.24239e-06	5.77939e-05	3.51061e-05	1658	tags=48%, list=11%, signal=42%	FZD2/HSPA1A/FOSB/RGS16/JUNB/EGR1/DUSP2/PTGES/NR4A1/PPP1R15A
PID_IL12_STAT4_PATHWAY	PID_IL12_STAT4_PATHWAY	PID_IL12_STAT4_PATHWAY	30	0.660357	2.21762	7.367e-06	5.86685e-05	3.56374e-05	1265	tags=40%, list=9%, signal=37%	TGFB1/HLA-DRA/PRF1/CD3D/CD3E/CD4/IRF1/CD86/ETV5/FOS/IL2RA/CD247
KONG_E2F3_TARGETS	KONG_E2F3_TARGETS	KONG_E2F3_TARGETS	93	-0.459167	-1.99642	7.3747e-06	5.86685e-05	3.56374e-05	3797	tags=47%, list=26%, signal=35%	NUSAP1/BUB1/SPDL1/E2F3/MED1/PCLAF/MKI67/UBE2C/BUB1B/CENPH/NUP50/CDC7/SPC25/PRIM1/MAPK8/NCAPG2/NCAPG/BRCA1/ERCC6L/PBK/CENPF/SMC2/KIF11/RAD51AP1/CENPK/FBXO45/CCNA2/CENPQ/DNA2/TPX2/PSIP1/NUF2/DEPDC1/TAF1D/SKP2/FIGNL1/HMMR/RPRD1B/AURKA/DCK/TOP2A/USP1/RBL1/MYB
LU_TUMOR_ENDOTHELIAL_MARKERS_UP	LU_TUMOR_ENDOTHELIAL_MARKERS_UP	LU_TUMOR_ENDOTHELIAL_MARKERS_UP	22	0.707078	2.21185	7.39358e-06	5.87284e-05	3.56738e-05	3466	tags=82%, list=24%, signal=63%	MMP9/POSTN/TNFAIP6/ADAM12/HSPA6/COL5A3/HOPX/TWIST1/STC1/LCP2/VCAN/MXRA5/PAMR1/ADAP2/RPS11/PLXDC1/PMAIP1/CHN1
WANG_METHYLATED_IN_BREAST_CANCER	WANG_METHYLATED_IN_BREAST_CANCER	WANG_METHYLATED_IN_BREAST_CANCER	35	0.631437	2.19004	7.51837e-06	5.9628e-05	3.62202e-05	1159	tags=37%, list=8%, signal=34%	KRT17/SPHK1/FOSL1/CAVIN1/DUSP1/GJB3/EPHA2/FYN/ZYX/ETV5/CAV1/INHBA/UPP1
BIOCARTA_GRANULOCYTES_PATHWAY	BIOCARTA_GRANULOCYTES_PATHWAY	BIOCARTA_GRANULOCYTES_PATHWAY	15	0.782919	2.222	7.6648e-06	6.06963e-05	3.68691e-05	1373	tags=67%, list=9%, signal=61%	ITGB2/ICAM1/SELPLG/ITGAM/ITGAL/CXCL8/PECAM1/CSF3/SELL/ICAM2
VERHAAK_GLIOBLASTOMA_PRONEURAL	VERHAAK_GLIOBLASTOMA_PRONEURAL	VERHAAK_GLIOBLASTOMA_PRONEURAL	128	-0.409581	-1.86387	7.91854e-06	6.26097e-05	3.80314e-05	3165	tags=35%, list=22%, signal=28%	GSTA4/CAMSAP2/CLGN/RBPJ/VEZF1/CBX1/SOX4/MYO10/CDC7/LRP6/ARHGEF9/HDAC2/CLASP2/PFN2/CXXC4/ERBB3/RAP2A/STMN1/ZNF184/RALGPS2/TOPBP1/MARCKS/ZFP69B/CHD7/ZC4H2/GSK3B/ATAD5/CILK1/MTSS1/JADE3/RAD21/TTC3/EPB41/TOX3/CASK/ZNF711/TOP2B/CDKN1B/CKB/REEP1/GNG4/MYB/FERMT1/ABAT/PLCB4
LANDIS_BREAST_CANCER_PROGRESSION_DN	LANDIS_BREAST_CANCER_PROGRESSION_DN	LANDIS_BREAST_CANCER_PROGRESSION_DN	70	0.515131	2.09935	8.03815e-06	6.34584e-05	3.85469e-05	1284	tags=33%, list=9%, signal=30%	COL1A1/CAVIN3/IGFBP6/ANGPTL2/COL3A1/DPT/HTRA1/SRPX/COL5A1/COL18A1/CCDC80/COL6A3/VWF/RAB34/CRIP1/MRC1/MFNG/CIDEC/HSPB8/LUM/NRP1/GAS6/FSTL1
GERY_CEBP_TARGETS	GERY_CEBP_TARGETS	GERY_CEBP_TARGETS	121	0.435238	1.95926	8.10487e-06	6.38876e-05	3.88077e-05	1812	tags=31%, list=12%, signal=28%	C3/CRABP2/LYZ/S100A8/ANGPTL4/POSTN/PLAUR/HSPA1A/CLU/GADD45B/IFI16/ACTA2/TNFAIP6/RRAD/RGS2/DUSP1/DCN/SERPINB2/HMOX1/APBB1IP/S100A3/FOS/JUNB/TMEM45A/PLAT/BAG3/MNDA/RNH1/VCAN/GADD45G/DNAJB1/H3C4/SERPINB9/PPP1R15A/BAIAP2/LCN2/ZFAND2A/MAFK
PHONG_TNF_TARGETS_UP	PHONG_TNF_TARGETS_UP	PHONG_TNF_TARGETS_UP	62	0.530003	2.1223	8.12017e-06	6.39108e-05	3.88217e-05	1641	tags=44%, list=11%, signal=39%	TNFAIP2/ICAM1/PLAU/DUSP1/IRF1/NFKB2/EPHA2/IL6/EGR2/LIF/PLK2/DUSP5/CXCL8/FOS/JUNB/INHBA/NFKBIA/ZFP36/FJX1/EGR1/DUSP10/CEBPD/CD83/GEM/IL11/IER5/CSF2
DAUER_STAT3_TARGETS_DN	DAUER_STAT3_TARGETS_DN	DAUER_STAT3_TARGETS_DN	48	0.574186	2.16215	8.56129e-06	6.72803e-05	4.08685e-05	1604	tags=38%, list=11%, signal=34%	ISG15/OAS2/IFI27/HSPA1A/MX1/IRF7/IFIT3/IFI35/HSPA6/AQP3/USP18/OAS3/IFI44/OASL/TRIM22/IFIT1/STAT1/PARP12
SU_TESTIS	SU_TESTIS	SU_TESTIS	58	-0.519288	-2.03563	8.68446e-06	6.81447e-05	4.13936e-05	2856	tags=43%, list=19%, signal=35%	SOCS7/BUB1B/NEK2/BRAF/STAM2/PSMG1/MPP6/RAD17/NUP155/PMS1/SFMBT1/TOPBP1/GK/IDE/TTK/COIL/TMF1/MLF1/NXT2/DBF4/CDK1/HMMR/AURKA/PRKAR2A/ITCH
ZHAN_MULTIPLE_MYELOMA_MF_UP	ZHAN_MULTIPLE_MYELOMA_MF_UP	ZHAN_MULTIPLE_MYELOMA_MF_UP	44	0.585944	2.16534	9.04128e-06	7.0837e-05	4.3029e-05	2214	tags=41%, list=15%, signal=35%	SFRP2/SPP1/TYMP/MFAP2/TUBB2B/SYNDIG1/CD109/LCP2/ARPC1B/ARID5A/ITGB7/CEBPD/RASSF4/TRIM47/DPYSL2/ATP13A2/CXCL12/NUAK1
DACOSTA_UV_RESPONSE_VIA_ERCC3_TTD_UP	DACOSTA_UV_RESPONSE_VIA_ERCC3_TTD_UP	DACOSTA_UV_RESPONSE_VIA_ERCC3_TTD_UP	58	0.537486	2.12787	9.13026e-06	7.14259e-05	4.33867e-05	4153	tags=64%, list=28%, signal=46%	MDK/IGFBP6/FLNA/PDLIM7/CAVIN1/PLD3/MRPL28/PLXNA3/STAT1/GET3/TLE5/CDKN2B/EPOR/CBX4/BSG/TRIM21/PLCB3/MRPS12/UBA1/GALK1/FKBP2/CALR/BAK1/STK25/CDK16/CBX2/HOXD9/MPDU1/AAMP/PGF/RPUSD2/ERBB2/THBS1/ERCC2/BAD/UBL4A/COX6A1
PLASARI_TGFB1_TARGETS_1HR_UP	PLASARI_TGFB1_TARGETS_1HR_UP	PLASARI_TGFB1_TARGETS_1HR_UP	33	0.630138	2.16059	9.46232e-06	7.39119e-05	4.48968e-05	2772	tags=58%, list=19%, signal=47%	FBLN2/SERPINE1/GADD45B/IL6/EGR2/LIF/SNAI1/EGR3/JUNB/GADD45G/NR4A1/IER5/WNT9A/BHLHE40/PTGS2/SPSB1/MAP3K14/HBEGF/ID4
KAUFFMANN_DNA_REPAIR_GENES	KAUFFMANN_DNA_REPAIR_GENES	KAUFFMANN_DNA_REPAIR_GENES	216	-0.349848	-1.726	9.50754e-06	7.41531e-05	4.50433e-05	4612	tags=44%, list=31%, signal=30%	CETN2/POLB/MNAT1/HMGB2/POLH/TDP1/OGG1/MSH5/PCNA/ERCC4/POLD3/LIG3/MLH3/POLE2/ERCC5/POLG2/RRM2/WDR33/UNG/ERCC6/CDK7/POLQ/TDG/RAD1/ATM/PMS2/REV1/CCNH/RPA3/XRCC5/RRM1/CETN3/POLI/UBE2A/RAD54B/ATP23/MBD4/REV3L/MLH1/FANCB/UBE2N/GTF2H1/MGMT/NEIL3/ERCC8/POLK/FANCL/N4BP2/UBE2B/UBE2D3/BRCA2/RBBP4/LIG4/BRIP1/TERF1/XRCC2/MSH3/BRCA1/HUS1/RAD17/GTF2H3/PMS1/SMC2/TOPBP1/SMC3/RFC1/RAD51AP1/POLA1/RAD18/ATR/SUMO1/CH…
BLANCO_MELO_BRONCHIAL_EPITHELIAL_CELLS_INFLUENZA_A_DEL_NS1_INFECTION_DN	BLANCO_MELO_BRONCHIAL_EPITHELIAL_CELLS_INFLUENZA_A_DEL_NS1_INFECTION_DN	BLANCO_MELO_BRONCHIAL_EPITHELIAL_CELLS_INFLUENZA_A_DEL_NS1_INFECTION_DN	176	-0.371062	-1.77752	9.69334e-06	7.54883e-05	4.58543e-05	4729	tags=47%, list=32%, signal=32%	BLM/FANCI/WDR76/CDC6/PER2/PIK3C2B/ARPIN/PPARGC1B/GINS2/CDCA2/NSD2/ZNF248/TEF/CDC25A/MCM4/RRM2/RBBP8NL/DTL/FAM161A/CDC25C/WDHD1/NUSAP1/ZNF395/ZSCAN31/ZWINT/KIF4A/SFXN2/CEP55/DIAPH3/CES3/PGPEP1/ZNF782/PCLAF/KIF14/DHFR/UBE2C/KNL1/BUB1B/E2F8/FANCB/GPATCH11/HILPDA/ZNF714/NEIL3/NEK2/CDC7/CENPI/SPC25/PRIM1/SKA3/CCDC18/TUBAL3/NCAPG2/CCDC34/RFXAP/XRCC2/ANLN/NCAPG/BRCA1/ERCC6L/ZNF608/PRR11/DEPDC1B/CENPF/KI…
BANDRES_RESPONSE_TO_CARMUSTIN_WITHOUT_MGMT_48HR_DN	BANDRES_RESPONSE_TO_CARMUSTIN_WITHOUT_MGMT_48HR_DN	BANDRES_RESPONSE_TO_CARMUSTIN_WITHOUT_MGMT_48HR_DN	30	0.654508	2.19798	9.89602e-06	7.69509e-05	4.67427e-05	2049	tags=47%, list=14%, signal=40%	KRT17/MDK/LOXL1/AMH/FYN/PFN1/FBN1/ATP5F1D/NRTN/ITGA3/ACTN1/ATP1A3/WIPF1/SEPTIN5
WESTON_VEGFA_TARGETS_12HR	WESTON_VEGFA_TARGETS_12HR	WESTON_VEGFA_TARGETS_12HR	23	0.706335	2.25226	9.95599e-06	7.72012e-05	4.68948e-05	1584	tags=52%, list=11%, signal=47%	BGN/COL1A2/MMP2/NNMT/MGP/THY1/UBD/COL6A3/CCL2/SGCE/GEM/ELN
LE_SKI_TARGETS_UP	LE_SKI_TARGETS_UP	LE_SKI_TARGETS_UP	17	0.774862	2.25084	9.95807e-06	7.72012e-05	4.68948e-05	1763	tags=59%, list=12%, signal=52%	SPHK1/S100A4/KRT19/HSPB8/ADAMTS1/NRP1/SNAI2/CDH11/ITGB4/ENPP2
HOLLERN_ADENOMYOEPITHELIAL_BREAST_TUMOR	HOLLERN_ADENOMYOEPITHELIAL_BREAST_TUMOR	HOLLERN_ADENOMYOEPITHELIAL_BREAST_TUMOR	16	0.78471	2.25838	1.00794e-05	7.80249e-05	4.73951e-05	1513	tags=69%, list=10%, signal=62%	ISLR/SERPINF1/MYL9/ACTA2/CNN1/PRELP/TNS1/IGFBP5/GABBR1/APOD/TNNI2
TSENG_IRS1_TARGETS_DN	TSENG_IRS1_TARGETS_DN	TSENG_IRS1_TARGETS_DN	123	0.428758	1.92694	1.01315e-05	7.83111e-05	4.7569e-05	1348	tags=23%, list=9%, signal=21%	SFRP2/FABP4/HTRA3/COL6A1/MMP14/CRIP2/GGT5/COL3A1/EPHB6/PML/AOC3/COL6A3/HLX/IGFBP4/COL4A2/RAMP2/SPARCL1/NRP1/DKK3/ADM/TMEM45A/SNAI2/CD40/SGCE/VSNL1/CD63/IL1R1/PPL
FOSTER_TOLERANT_MACROPHAGE_DN	FOSTER_TOLERANT_MACROPHAGE_DN	FOSTER_TOLERANT_MACROPHAGE_DN	399	0.308022	1.61161	1.01943e-05	7.86785e-05	4.77922e-05	2788	tags=32%, list=19%, signal=26%	FSCN1/SPHK1/SERPINE1/SECTM1/IL4I1/TUBB6/SOCS3/PLAUR/MX1/TNC/LCK/GBP4/COL18A1/SOCS1/GYPC/ADAMTS4/PML/AIM2/CHST11/OLR1/GNA15/TNFSF9/CSF1/AGRN/ENG/LMNA/RGS16/BCL3/SLC2A6/IL6/SLC12A4/NECTIN2/ST6GALNAC4/ZYX/HOPX/TPBG/RHBDF2/SERTAD1/CXCL11/TNFRSF12A/DUSP5/CD86/MYADM/GPR84/FOS/PFKFB3/CAV1/LCP2/IL15RA/JUNB/NLRC5/SHFL/TMEM171/UPP1/ZFP36/ARID5A/RAC3/MNDA/CD40/IL1B/VCAN/SLC25A22/DLL1/STAT5A/TAGAP/SLFN5/TPST…
WP_TOLLLIKE_RECEPTOR_SIGNALING_PATHWAY	WP_TOLLLIKE_RECEPTOR_SIGNALING_PATHWAY	WP_TOLLLIKE_RECEPTOR_SIGNALING_PATHWAY	86	0.475064	2.02765	1.04411e-05	8.0463e-05	4.88762e-05	2292	tags=35%, list=16%, signal=30%	SPP1/CD14/CCL5/CXCL10/CCL3/CCL4/CXCL9/IRF7/MAPK11/IL6/CXCL11/PIK3CD/CD86/CXCL8/FOS/TICAM1/LY96/MAPK12/NFKBIA/CD40/IL1B/IRF3/PIK3R5/STAT1/TLR2/NFKBIB/AKT1/IRF5/MAP3K8/MAP2K3
WONG_EMBRYONIC_STEM_CELL_CORE	WONG_EMBRYONIC_STEM_CELL_CORE	WONG_EMBRYONIC_STEM_CELL_CORE	330	-0.313673	-1.64493	1.06741e-05	8.20468e-05	4.98382e-05	4563	tags=42%, list=31%, signal=30%	NCL/NIPSNAP1/SET/HMGB2/PSME3/SNRPA1/PDCD2/PCNA/GEMIN2/RPS23/FAM136A/GARS1/DLGAP5/EIF3L/UBE2G1/GEMIN6/POLE2/ALDH7A1/MCM4/RRM2/DTL/WDHD1/HNRNPK/YAP1/NUSAP1/NUP107/BUB1/PRIM2/HSPA9/ADH5/HSPA14/E2F3/IARS1/SDHC/KIF4A/PDHA1/GMNN/GART/RPA3/XRCC5/ATP5PF/MAPK13/NUDCD2/RRM1/EIF3A/ZNF22/EIF4B/MRPL15/MAIP1/ABCB7/BUB1B/COQ3/NIP7/KRAS/VRK1/MRPL39/SEPHS2/NEK2/CDC7/ELOVL6/MRPS17/TGIF2/MRPS30/PRIM1/MRPS36/PABPC1/…
ZHAN_MULTIPLE_MYELOMA_LB_DN	ZHAN_MULTIPLE_MYELOMA_LB_DN	ZHAN_MULTIPLE_MYELOMA_LB_DN	36	0.614873	2.14972	1.06849e-05	8.20468e-05	4.98382e-05	1927	tags=39%, list=13%, signal=34%	IFI6/LY6E/IFI27/IFI35/IRF1/BASP1/PSMB10/USP18/XAF1/STAT2/H3C4/STAT1/RSAD2/WIPF1
JACKSON_DNMT1_TARGETS_UP	JACKSON_DNMT1_TARGETS_UP	JACKSON_DNMT1_TARGETS_UP	77	0.488128	2.02639	1.06942e-05	8.20468e-05	4.98382e-05	2044	tags=38%, list=14%, signal=33%	ISG15/THBS2/IGFBP6/CCN1/CXCL10/HSPB1/SOCS3/MX1/IRF7/CRYAB/IFIT3/HLA-B/CSF1/ENG/RGS16/EPHA2/HLA-A/CCL2/JUNB/ZFP36/SLPI/FGFR1/POLR2A/TK1/CSK/SFRP1/HMGA1/PHLDA1/TRIM28
LANDIS_ERBB2_BREAST_TUMORS_324_DN	LANDIS_ERBB2_BREAST_TUMORS_324_DN	LANDIS_ERBB2_BREAST_TUMORS_324_DN	147	0.408841	1.88027	1.09151e-05	8.36177e-05	5.07924e-05	2093	tags=30%, list=14%, signal=26%	COL1A1/GPX3/CAVIN3/IGFBP6/ANGPTL2/COL3A1/POSTN/HLA-DQA1/DPT/HTRA1/SRPX/MYL9/ACTA2/COL5A1/COL18A1/CCDC80/COL6A3/VWF/RAB34/CRIP1/KRT19/MRC1/GJB2/MFNG/CIDEC/HSPB8/LUM/SLC27A1/LYL1/NRP1/GAS6/FSTL1/CDC34/PTGES/TMEM205/S100A6/CD151/THBD/CD34/ALDH1A1/CXCL12/NDUFS5/CD36/CHCHD10
NAKAMURA_METASTASIS_MODEL_UP	NAKAMURA_METASTASIS_MODEL_UP	NAKAMURA_METASTASIS_MODEL_UP	40	0.60368	2.17372	1.13167e-05	8.65659e-05	5.25833e-05	2112	tags=38%, list=14%, signal=32%	FOSL1/TUBB6/LAPTM5/BLVRA/SLC16A3/TUBB2A/CMTM3/GJB3/FKBP10/HCLS1/DUSP5/TOR4A/STX4/ACD/HOXB7
BLANCO_MELO_MERS_COV_INFECTION_MCR5_CELLS_DN	BLANCO_MELO_MERS_COV_INFECTION_MCR5_CELLS_DN	BLANCO_MELO_MERS_COV_INFECTION_MCR5_CELLS_DN	30	0.651012	2.18624	1.13841e-05	8.69531e-05	5.28185e-05	1946	tags=57%, list=13%, signal=49%	APOE/CFD/CHI3L1/PTGDS/HSD11B1/HLA-A/ATP5F1D/REX1BD/PLAT/ADH1B/H2BC12/FMOD/RGCC/PNMA2/CYTL1/FIBIN/C6orf226
SUNG_METASTASIS_STROMA_UP	SUNG_METASTASIS_STROMA_UP	SUNG_METASTASIS_STROMA_UP	107	0.445374	1.96644	1.1419e-05	8.70906e-05	5.2902e-05	2192	tags=33%, list=15%, signal=28%	IFI6/PLAAT4/FBLN2/CRABP2/THBS2/ALOX5/COL3A1/SPARC/THY1/TNC/COL5A1/AGRN/COL5A2/LMO4/PLK2/CD276/PLOD1/ETV5/TIMP3/JUNB/GAA/DCBLD2/SNAI2/PTPRS/VCAN/COL12A1/MGAT3/CD81/HSPG2/KCNK1/FURIN/FZD8/CD55/MAP3K8/DKK1
TSUNODA_CISPLATIN_RESISTANCE_DN	TSUNODA_CISPLATIN_RESISTANCE_DN	TSUNODA_CISPLATIN_RESISTANCE_DN	46	0.579528	2.16925	1.16506e-05	8.87264e-05	5.38956e-05	1066	tags=33%, list=7%, signal=30%	FSTL3/C3/CD74/FN1/HLA-DPA1/FOLR2/CLU/KRT7/C1S/CRIP1/MAGEA6/FBN1/CTSB/IGFBP4/S100P
BEIER_GLIOMA_STEM_CELL_DN	BEIER_GLIOMA_STEM_CELL_DN	BEIER_GLIOMA_STEM_CELL_DN	65	0.521989	2.10011	1.18125e-05	8.98271e-05	5.45642e-05	684	tags=22%, list=5%, signal=21%	CD74/HLA-DRB1/HLA-DPA1/HLA-DRA/GPNMB/HLA-DQB1/HLA-DMA/LAPTM5/HLA-DQA1/TIMP2/HLA-DMB/IGFBP3/BASP1/FBXO6
ONDER_CDH1_TARGETS_3_DN	ONDER_CDH1_TARGETS_3_DN	ONDER_CDH1_TARGETS_3_DN	50	0.566156	2.1478	1.19875e-05	9.10243e-05	5.52914e-05	2763	tags=56%, list=19%, signal=46%	KLK10/ANO1/PI3/ARL4C/KLK7/DEPP1/KLK11/SPRR2D/SERPINB2/CXCL8/MFAP5/CSF3/KRT8/ARHGAP25/IL1B/SCEL/CSF2/FST/CYB5R2/LCN2/ST6GALNAC5/HS3ST2/IL1R2/ADGRE2/GPRC5A/CXCL1/PTGS2/HBEGF
KOHOUTEK_CCNT1_TARGETS	KOHOUTEK_CCNT1_TARGETS	KOHOUTEK_CCNT1_TARGETS	47	0.57046	2.14389	1.21166e-05	9.18691e-05	5.58046e-05	2054	tags=49%, list=14%, signal=42%	ARL4C/HTRA1/TACSTD2/CRYAB/AHNAK2/SFN/S100A13/COL7A1/AQP3/CLTB/PXDC1/HSD3B7/STMN3/KRT18/BMP1/ITGB4/CAPNS1/ANXA5/FAM102A/CXCL16/ACADVL/CHRNB1/MVP
LY_AGING_MIDDLE_UP	LY_AGING_MIDDLE_UP	LY_AGING_MIDDLE_UP	14	0.798464	2.23737	1.2316e-05	9.32446e-05	5.66402e-05	1527	tags=71%, list=10%, signal=64%	COMP/THBS2/DPT/HTRA1/SERPINB2/COL15A1/CST6/CXCL8/MMP12/FMOD
KANG_IMMORTALIZED_BY_TERT_UP	KANG_IMMORTALIZED_BY_TERT_UP	KANG_IMMORTALIZED_BY_TERT_UP	77	0.485107	2.01384	1.26512e-05	9.56427e-05	5.80968e-05	3119	tags=45%, list=21%, signal=36%	BGN/C3/COL6A2/TGFB1/NNMT/ICAM1/POSTN/TNC/TRPV2/RARRES1/SERPINB2/COL7A1/PDGFB/ITGA3/ACTG2/CTSZ/HPCAL1/STXBP2/COL8A1/ELN/IFI30/DOCK2/CSPG4/IL21R/CD36/DKK1/VCAM1/TFAP2A/ENO1/GPR162/RPS19/NRCAM/P4HA2/LAMB1/LEFTY2
SCHLINGEMANN_SKIN_CARCINOGENESIS_TPA_DN	SCHLINGEMANN_SKIN_CARCINOGENESIS_TPA_DN	SCHLINGEMANN_SKIN_CARCINOGENESIS_TPA_DN	22	0.698114	2.1838	1.27053e-05	9.59114e-05	5.82601e-05	1999	tags=55%, list=14%, signal=47%	COL1A1/AEBP1/APOC1/MXRA8/CCL21/COL1A2/GMPR/GRN/CD247/SH3GLB2/ZBTB17/ENO3
PRION_DISEASES	PRION_DISEASES	PRION_DISEASES	29	0.665636	2.23873	1.29024e-05	9.72573e-05	5.90776e-05	1332	tags=38%, list=9%, signal=35%	C1QC/C1QB/C1QA/CCL5/HSPA1A/IL6/FYN/C7/IL1B/C8G/EGR1
MORI_MATURE_B_LYMPHOCYTE_UP	MORI_MATURE_B_LYMPHOCYTE_UP	MORI_MATURE_B_LYMPHOCYTE_UP	86	0.473125	2.01937	1.33072e-05	0.000100162	6.08422e-05	2587	tags=40%, list=18%, signal=33%	APOE/CD74/HLA-DRB1/HLA-DMA/HLA-DOA/HLA-DQA1/HLA-DMB/C12orf57/PPM1M/LCP1/LAT2/IL10RA/RASA3/NCF4/RGS14/SELL/HLA-DOB/FAM102A/PTPN6/CD83/ADCY7/PTPRC/VPS28/ZFP36L1/EBI3/PIP4K2A/MAP3K8/ETS1/CR2/CTSH/BARX1/SAMHD1/OSBPL5/PEA15
BLANCO_MELO_COVID19_SARS_COV_2_LOW_MOI_INFECTION_A594_ACE2_EXPRESSING_CELLS_UP	BLANCO_MELO_COVID19_SARS_COV_2_LOW_MOI_INFECTION_A594_ACE2_EXPRESSING_CELLS_UP	BLANCO_MELO_COVID19_SARS_COV_2_LOW_MOI_INFECTION_A594_ACE2_EXPRESSING_CELLS_UP	128	0.417709	1.89519	1.38542e-05	0.000104128	6.3251e-05	3213	tags=45%, list=22%, signal=35%	C11orf96/ICAM1/SOCS3/C1R/FOSB/CCL4/SAA2/IRF7/HLA-B/LTB/ARHGAP30/IRF1/BCL3/EGR2/IL23A/CCL2/PER1/CXCL8/VGF/RASD1/FOS/CSF3/EGR3/NGFR/JUNB/NFKBIA/ZFP36/ADM5/EGR1/CD83/ZC3H12A/NR4A1/IER5/KDM6B/PPP1R15A/FST/ACHE/BHLHE41/MAFF/NFKBID/H2BC21/NFKBIE/NEURL3/ATF3/TNF/DDIT3/CXCL1/NR1D1/PTGS2/BBC3/NR4A3/ARC/LBP/SIX4/DBP/CSRNP1/NFIL3
GEISS_RESPONSE_TO_DSRNA_UP	GEISS_RESPONSE_TO_DSRNA_UP	GEISS_RESPONSE_TO_DSRNA_UP	39	0.600201	2.14088	1.44882e-05	0.000108735	6.60496e-05	1556	tags=38%, list=11%, signal=34%	IGFBP6/TNFAIP2/PLAUR/CCL4/ANXA1/TNFAIP6/TAP1/SRGN/IRF1/GBP1/CCL2/BTN3A3/NFKBIA/IFIT1/TRAF1
ZHENG_GLIOBLASTOMA_PLASTICITY_DN	ZHENG_GLIOBLASTOMA_PLASTICITY_DN	ZHENG_GLIOBLASTOMA_PLASTICITY_DN	50	0.563226	2.13668	1.45716e-05	0.000109203	6.63338e-05	1244	tags=38%, list=8%, signal=35%	RAMP1/COL6A2/CCN1/ITGA5/EMILIN1/FOSB/SERPINH1/RNASE1/THY1/PTGDS/CLU/CRYAB/PDLIM4/CD109/CAV1/TIMP3/ITGA7/ZFP36/EFS
BAELDE_DIABETIC_NEPHROPATHY_UP	BAELDE_DIABETIC_NEPHROPATHY_UP	BAELDE_DIABETIC_NEPHROPATHY_UP	81	0.484534	2.04376	1.5716e-05	0.000117608	7.14395e-05	2744	tags=43%, list=19%, signal=35%	MT2A/LYZ/HLA-DRB1/CCL3/VAT1/CLU/ENG/CRIP1/GAS2L1/TIE1/IGFBP5/AQP1/RAMP2/LTK/PECAM1/CCDC69/PTGIS/HYAL1/GAS6/INPP5K/ICAM2/UNC5B/ARHGEF15/HBB/CD34/FBP1/AKR1A1/HYAL2/STARD8/CTSH/ITM2A/RBPMS/NOTCH4/ENO1/PDE2A
WEST_ADRENOCORTICAL_TUMOR_UP	WEST_ADRENOCORTICAL_TUMOR_UP	WEST_ADRENOCORTICAL_TUMOR_UP	292	-0.325346	-1.6705	1.57704e-05	0.000117845	7.15832e-05	3983	tags=40%, list=27%, signal=30%	SPTLC1/RRM2/DTL/CDC25C/CDC23/NAA35/TFCP2/PTP4A2/PRDM4/BUB1/TBK1/TCP1/RARS1/ZWILCH/ZWINT/MCUR1/IARS1/TNPO3/TAF9/GNG5/PSMC6/TDG/RAD1/KIF1B/GMNN/HSF2/PIR/VDAC1/NNT/HSD17B7/TMEM106C/PCLAF/KIF14/FDFT1/RTCA/INTS7/SCD/CAND1/BUB1B/SLC7A11/MAPK6/HOMER1/ATP6V1G1/EXTL2/NEK2/PSME4/CNOT8/ELOVL6/PRRC2C/DNAJC6/TMEM30A/CEP43/STX12/CCT6A/NOL8/BARD1/CDK8/BZW2/CEBPG/ASPM/PBK/VPS41/EPRS1/HSPA13/MTF2/CENPF/DICER1/KPN…
KUMAR_TARGETS_OF_MLL_AF9_FUSION	KUMAR_TARGETS_OF_MLL_AF9_FUSION	KUMAR_TARGETS_OF_MLL_AF9_FUSION	359	0.315011	1.62921	1.57988e-05	0.000117887	7.16086e-05	2453	tags=26%, list=17%, signal=22%	SPP1/RAMP1/ISG15/C1QC/GPX3/CCL5/MMP9/C1R/POSTN/SEMA6B/MGP/ANXA1/THY1/LCK/IFI16/IL1RN/GZMA/PFKP/CTSW/LILRB4/PML/GPC1/CD79A/CD3E/IFIT3/LTB/AQP9/GJB3/RAB31/FERMT3/MS4A4A/MRC1/FYN/BASP1/ST6GALNAC4/CD2/CD8A/ZFPM1/CD27/USP18/CTSB/KANK3/GABBR1/GIMAP4/INHBA/CD6/IFI27L2/ZAP70/NME3/CIB1/PPIC/CD72/UPP1/DMPK/PLA2G7/IFIT2/FCGR1A/CDH5/RHOB/IRF9/POU2AF1/HDAC7/C15orf39/LGALS3BP/ABHD8/CD83/ADGRG3/GAPDH/ELN/RSAD2/…
LUI_THYROID_CANCER_CLUSTER_4	LUI_THYROID_CANCER_CLUSTER_4	LUI_THYROID_CANCER_CLUSTER_4	12	0.823471	2.18719	1.61146e-05	0.00012007	7.2935e-05	1211	tags=75%, list=8%, signal=69%	HLA-DPB1/CD74/HLA-DRB1/HLA-DPA1/HLA-DRA/HLA-DQB1/WARS1/ZYX/FGFR1
RIGGINS_TAMOXIFEN_RESISTANCE_DN	RIGGINS_TAMOXIFEN_RESISTANCE_DN	RIGGINS_TAMOXIFEN_RESISTANCE_DN	209	-0.350867	-1.72826	1.64699e-05	0.000122541	7.44358e-05	2174	tags=33%, list=15%, signal=28%	NAMPT/UGDH/CUL3/ACOX2/ARHGAP12/LAMP2/KIAA0232/LAPTM4B/PMS1/ADAM9/FAT1/MFAP3L/RAPGEF2/NAT1/UBA6/SYBU/TESMIN/CREBZF/SCARB2/ZBTB18/DNAJC15/EFR3A/PTPN11/DLG1/SHTN1/UBE2K/LRBA/SLC5A3/MXI1/AKAP11/SP3/DSG2/TACC1/RBM47/NFE2L3/ZNF148/PAPOLA/SMARCA5/NAA15/UBXN4/ACADM/COMMD8/PDS5A/TMEM33/CPD/ZNF217/CASK/RANBP2/SERINC5/PPAT/NIPSNAP2/HMGCS1/SLC30A9/NEBL/HS2ST1/TMEM123/ARFGEF1/EIF1AX/AP1AR/FRYL/NUDT4/SEMA3C/AB…
PROPANOATE_METABOLISM	PROPANOATE_METABOLISM	PROPANOATE_METABOLISM	29	-0.642179	-2.17914	1.74515e-05	0.000129657	7.87586e-05	4061	tags=69%, list=28%, signal=50%	ALDH7A1/ACSS1/ACACA/MCEE/EHHADH/LDHB/SUCLG1/PCCA/SUCLA2/ALDH9A1/ACAT1/ACSS2/MMUT/ALDH2/HIBCH/ACAT2/ALDH6A1/ACADM/SUCLG2/ABAT
DIRMEIER_LMP1_RESPONSE_LATE_UP	DIRMEIER_LMP1_RESPONSE_LATE_UP	DIRMEIER_LMP1_RESPONSE_LATE_UP	56	0.534741	2.08644	1.79138e-05	0.000132902	8.07292e-05	2447	tags=46%, list=17%, signal=39%	FSCN1/BATF/TUBB2A/RHOG/PLEK/CRIP1/NFKB2/RUNX3/HMOX1/ADGRE5/RFTN1/CD40/STAT5A/RPS28/TRIP10/TRAF1/SERPINB9/IL4R/TNIP1/AHDC1/IRF5/FEZ1/CCL22/PIEZO1/MDFIC/TNFRSF1B
KAMMINGA_EZH2_TARGETS	KAMMINGA_EZH2_TARGETS	KAMMINGA_EZH2_TARGETS	40	-0.578401	-2.13215	1.82508e-05	0.000135207	8.21298e-05	4089	tags=65%, list=28%, signal=47%	POLE2/MCM4/NUSAP1/AHCY/GMNN/RPA3/RRM1/MKI67/NEK2/PRIM1/HAT1/NAP1L1/IPO5/SMC2/TOPBP1/RFC1/XPO1/PPP1CC/DBF4/ECT2/MAD2L1/SMC4/AURKA/TOP2A/RBL1/CDCA7
REACTOME_PROCESSING_OF_CAPPED_INTRON_CONTAINING_PRE_MRNA	REACTOME_PROCESSING_OF_CAPPED_INTRON_CONTAINING_PRE_MRNA	REACTOME_PROCESSING_OF_CAPPED_INTRON_CONTAINING_PRE_MRNA	237	-0.339632	-1.67781	1.85138e-05	0.00013696	8.31942e-05	5069	tags=46%, list=34%, signal=31%	CPSF3/POLR2D/DHX9/THOC3/THOC1/NUP37/HNRNPC/PDCD7/POM121/BUD31/SF3B3/WTAP/TPR/NUP98/HNRNPH1/SNRPA1/WBP4/FIP1L1/YBX1/CTNNBL1/TRA2B/ELAVL2/CASC3/HNRNPH2/PPIL1/WDR33/PPIL3/HNRNPK/PLRG1/HNRNPU/NUP107/CWC15/UPF3B/HNRNPA2B1/SNRPE/FYTTD1/PPWD1/CSTF2T/SRRM1/NUP205/LSM6/SF3B6/CPSF2/SNRNP48/ZCRB1/SF3B1/SLBP/POLR2B/AQR/LSM3/RAE1/NUP50/SYF2/SRSF2/SRSF3/SLU7/METTL14/PRPF38A/HNRNPA3/PCF11/SMNDC1/ZC3H11A/NUP160/…
ZHENG_BOUND_BY_FOXP3	ZHENG_BOUND_BY_FOXP3	ZHENG_BOUND_BY_FOXP3	463	-0.287143	-1.55936	1.91989e-05	0.000141825	8.61499e-05	4340	tags=41%, list=30%, signal=30%	ACTR3/BCL11B/CBLB/HMG20A/LDLRAD4/CPOX/MALT1/IL6ST/TNRC6B/FAM3C/PSMA1/ZC3HAV1/TBCCD1/SUMF1/INPP4B/TRA2B/THADA/PLCG1/USP3/RFX3/CNOT2/TRIB1/LEPROTL1/RRM2/ATXN7/CEP97/SYNE2/PHTF2/RAPGEF6/GLCCI1/JARID2/CPE/MDM2/SSH2/TMCO1/GTDC1/NSMAF/REEP3/ANKH/MUC20/C15orf48/C3orf38/ARID5B/GPHN/CHURC1/ZFAND6/PTGER4/ITPR2/LRRC66/NSMCE2/C21orf91/PPP2R5C/USP6NL/HECTD1/ZBTB2/ECI2/ESYT2/OBI1/ATP1B3/DTX4/POLI/ARL6/UTRN/KNL…
REACTOME_DISSOLUTION_OF_FIBRIN_CLOT	REACTOME_DISSOLUTION_OF_FIBRIN_CLOT	REACTOME_DISSOLUTION_OF_FIBRIN_CLOT	11	0.828882	2.1421	1.9681e-05	0.000145083	8.81289e-05	1118	tags=64%, list=8%, signal=59%	SERPINE1/PLAUR/PLAU/SERPINB2/SERPINB6/ANXA2/PLAT
FINETTI_BREAST_CANCERS_KINOME_GRAY	FINETTI_BREAST_CANCERS_KINOME_GRAY	FINETTI_BREAST_CANCERS_KINOME_GRAY	15	-0.756293	-2.10497	1.96961e-05	0.000145083	8.81289e-05	2178	tags=73%, list=15%, signal=63%	HIPK1/CHUK/NEK4/SLK/PRPF4B/TLK1/CSNK1G3/SCYL2/TRIM33/MAP4K3/TWF1
WP_GENES_RELATED_TO_PRIMARY_CILIUM_DEVELOPMENT_BASED_ON_CRISPR	WP_GENES_RELATED_TO_PRIMARY_CILIUM_DEVELOPMENT_BASED_ON_CRISPR	WP_GENES_RELATED_TO_PRIMARY_CILIUM_DEVELOPMENT_BASED_ON_CRISPR	103	-0.42867	-1.89374	1.97265e-05	0.0001451	8.81393e-05	3999	tags=49%, list=27%, signal=36%	DYNC2I1/CEP192/CBY1/ARL13B/BBS9/HSPB11/IFT81/TCTN3/CEP97/CPLANE1/TUBD1/CEP120/CEP162/BBS7/EFCAB7/SCLT1/ARL6/BBS2/RPGRIP1L/MIB1/IFT80/KIF3A/MKKS/TTC21B/KIFAP3/CEP295/TMEM67/CEP43/TRAF3IP1/TTC30B/DYNC2LI1/TUBE1/BBS10/CEP83/TTC26/IFT88/CEP44/TRAPPC11/CILK1/OFD1/SASS6/LZTFL1/WDR35/IFT52/IFT57/PIBF1/KIF3B/CEP20/CIBAR1/IFT74
WP_DNA_REPAIR_PATHWAYS_FULL_NETWORK	WP_DNA_REPAIR_PATHWAYS_FULL_NETWORK	WP_DNA_REPAIR_PATHWAYS_FULL_NETWORK	120	-0.413678	-1.87225	1.99696e-05	0.00014668	8.90986e-05	4696	tags=51%, list=32%, signal=35%	FANCI/RFC4/CETN2/POLB/MNAT1/POLH/OGG1/PCNA/ERCC4/POLD3/LIG3/POLE2/ERCC5/UNG/ERCC6/CDK7/TDG/ATM/PMS2/REV1/CCNH/RPA3/FAN1/XRCC5/POLI/RAD54B/MBD4/REV3L/MLH1/FANCB/PALB2/GTF2H1/MGMT/NEIL3/ERCC8/POLK/CUL4A/WDR48/FANCL/BRCA2/LIG4/BRIP1/RAP1A/CENPS/MSH3/BRCA1/GTF2H3/RFC1/ATR/CHEK1/RAD50/WRN/MSH2/FANCF/RFC3/MRE11/NBN/CUL4B/HMGB1/USP1/PRKDC
REACTOME_MITOTIC_SPINDLE_CHECKPOINT	REACTOME_MITOTIC_SPINDLE_CHECKPOINT	REACTOME_MITOTIC_SPINDLE_CHECKPOINT	110	-0.430013	-1.93163	2.01664e-05	0.000147916	8.98493e-05	4927	tags=60%, list=34%, signal=40%	DYNLL2/NUP37/CENPN/PPP2CA/NUP98/RPS27/DYNC1LI1/CKAP5/KIF18A/CENPL/DYNC1I2/CENPA/CDC16/CDC23/NUP107/BUB1/ZWILCH/ZWINT/SPDL1/UBE2E1/PPP2R5C/ANAPC16/UBE2C/KNL1/BUB1B/CENPH/KNTC1/ANAPC4/NUP160/CENPI/NUP133/SPC25/ANAPC10/KIF2A/CLASP2/PPP2R5E/NSL1/CENPS/NUP43/DYNC1LI2/ERCC6L/SKA2/CENPC/AHCTF1/ITGB3BP/CENPF/UBE2D1/XPO1/ZW10/CENPK/TAOK1/SGO1/PPP1CC/PPP2R5A/CENPE/CDC27/CENPQ/SGO2/ANAPC1/CENPU/PPP2R1B/NUF2…
HOFFMANN_IMMATURE_TO_MATURE_B_LYMPHOCYTE_UP	HOFFMANN_IMMATURE_TO_MATURE_B_LYMPHOCYTE_UP	HOFFMANN_IMMATURE_TO_MATURE_B_LYMPHOCYTE_UP	39	0.595348	2.12357	2.07169e-05	0.000151738	9.21713e-05	2371	tags=44%, list=16%, signal=37%	APOE/HLA-DQA1/RABAC1/CSF1/FXYD5/MS4A4A/CIITA/GIMAP4/FGF19/SELL/MS4A6A/FAM102A/PACS1/RFLNB/RHOH/GAD1/CR2
ONO_AML1_TARGETS_DN	ONO_AML1_TARGETS_DN	ONO_AML1_TARGETS_DN	36	0.601239	2.10206	2.0891e-05	0.000152797	9.28144e-05	3586	tags=72%, list=24%, signal=55%	CCL5/SOCS3/CXCR4/TNFRSF18/RUNX3/IGFBP4/FFAR2/ADGRE5/CCR5/SELL/CD81/CCR7/IL4R/CD84/SLAMF6/IRF4/ITGAE/SOCS2/TNFRSF25/CASP4/IL10/CCR2/IL17RA/RUNX2/LY6H/TNFSF8
DOANE_BREAST_CANCER_ESR1_DN	DOANE_BREAST_CANCER_ESR1_DN	DOANE_BREAST_CANCER_ESR1_DN	37	0.609249	2.1358	2.10681e-05	0.000153874	9.34688e-05	1915	tags=46%, list=13%, signal=40%	KRT6B/S100A8/MSLN/CRYAB/RARRES1/KRT16/FOXC1/MMP7/GJB3/GABRP/CXCL8/CHST3/UPP1/SLPI/KRT5/SFRP1/MIA
KIM_WT1_TARGETS_8HR_UP	KIM_WT1_TARGETS_8HR_UP	KIM_WT1_TARGETS_8HR_UP	163	0.394015	1.84557	2.1282e-05	0.000155217	9.42847e-05	2000	tags=33%, list=14%, signal=28%	SPHK1/SERPINE1/FOSL1/ENO2/PLAUR/BCL2A1/HSPA1A/CDR2L/GFPT2/SERPINH1/CX3CL1/PLXND1/PDLIM4/PLEKHO1/CREB3L1/CSF1/TGFB1I1/ULBP2/SFN/HSPA6/PHLDA2/ZYX/TPBG/TNS1/PLEC/RIPOR1/PIK3CD/CHST3/TIMP3/JUNB/ADM/ACTN1/SNAI2/FGFR1/TBC1D2/DNAJB1/GEM/ARHGDIA/RHOF/IL11/SIRPA/BAIAP2/IL4R/FHOD1/RGS4/LAMB3/CSDC2/DNAJB5/PODXL/EIF5A/HMGA1/MAFF/CSPG4
FOSTER_TOLERANT_MACROPHAGE_UP	FOSTER_TOLERANT_MACROPHAGE_UP	FOSTER_TOLERANT_MACROPHAGE_UP	149	0.408239	1.88399	2.13645e-05	0.0001556	9.45168e-05	2581	tags=32%, list=18%, signal=27%	BST2/MARCO/CXCL9/IL1RN/IRF7/FPR1/SLC16A3/CCL8/ISG20/IL18BP/CDC42EP2/CST7/MS4A4A/LMO4/MSR1/HLA-E/ITGAL/LOX/PITX1/OAS3/AGTRAP/XAF1/IFI44/PIK3AP1/DCBLD2/CLEC4E/CLMP/SELL/MS4A6A/RTN4R/GEM/PTGES/STAT1/SERPINB9/TSPO/LCN2/IGSF6/SGK1/FPR2/GALNT15/SLAMF9/CP/RGS1/TNFRSF1B/RBPMS/RAB20/BAK1/ZDHHC18
CHUNG_BLISTER_CYTOTOXICITY_UP	CHUNG_BLISTER_CYTOTOXICITY_UP	CHUNG_BLISTER_CYTOTOXICITY_UP	132	0.415634	1.89089	2.16799e-05	0.000157675	9.57773e-05	2871	tags=33%, list=20%, signal=27%	C1QC/C1QB/SERPING1/CTSL/HCST/GNLY/ACP5/SLAMF8/CD3D/GNA15/HAVCR2/CRIP1/SLC43A3/MT1E/CTSB/CD86/ATF5/TUBB4B/WDR54/CCR5/HCFC1R1/ANAPC11/CD81/USP11/DDB2/MCM5/MED27/ATOX1/FLVCR2/SYTL3/AKR1A1/CENPX/ADAP2/SYT11/CNDP2/SDHA/ASMTL/TIGIT/CD96/CDKN1A/TMED9/IGFLR1/TPI1/RAB13
BENPORATH_PROLIFERATION	BENPORATH_PROLIFERATION	BENPORATH_PROLIFERATION	145	-0.391369	-1.81682	2.1819e-05	0.000158464	9.62565e-05	4474	tags=46%, list=30%, signal=32%	WDR26/PTS/PDCD5/PCNA/FAM3C/GARS1/H2AZ2/CENPA/RRM2/PPIL1/DTL/BUB1/PRIM2/ANKRD27/DCUN1D5/HSPA14/TMEM14A/GART/PDSS1/CYRIB/C1orf112/CTSV/PRPF18/NEK2/CMSS1/UGGT1/DESI2/KDELR2/SUV39H2/HDAC2/ANLN/NCAPG/CEBPG/STMN1/UTP25/ASPM/PBK/CENPF/PDCD10/PROSER1/RAD51AP1/ATAD2/CENPE/MND1/TFRC/AGFG1/TTK/CENPU/NUF2/NDUFB5/MSH2/ASF1A/DBF4/NFE2L3/GGCT/MAD2L1/CDK1/PURB/AURKA/DEK/TOP2A/CSE1L/AVL9/CDCA7/SRPK1/LBR/GPSM2
NAKAMURA_ADIPOGENESIS_LATE_DN	NAKAMURA_ADIPOGENESIS_LATE_DN	NAKAMURA_ADIPOGENESIS_LATE_DN	35	0.616661	2.13879	2.18594e-05	0.000158534	9.62995e-05	2025	tags=43%, list=14%, signal=37%	SERPINE1/THBS2/CCN1/POSTN/HCK/LOX/COL15A1/ITGA3/ACTG2/DKK3/TIMP3/LRP3/EPOR/CALD1/CXCL12
HUMMEL_BURKITTS_LYMPHOMA_DN	HUMMEL_BURKITTS_LYMPHOMA_DN	HUMMEL_BURKITTS_LYMPHOMA_DN	15	0.763855	2.16789	2.26039e-05	0.000163704	9.94396e-05	2419	tags=60%, list=16%, signal=50%	BCL2A1/CRIP1/BCL3/S100A11/NFKBIA/ARHGAP25/CD40/CTSH/MDFIC
CERVERA_SDHB_TARGETS_1_UP	CERVERA_SDHB_TARGETS_1_UP	CERVERA_SDHB_TARGETS_1_UP	102	0.441759	1.95894	2.30465e-05	0.000166676	0.000101245	3680	tags=47%, list=25%, signal=36%	COL1A1/KRT17/DUSP4/TNNT1/HTRA1/GPR68/MEGF6/TUBA1A/LOXL2/MFAP4/MAGEA3/PIK3CD/AQP1/RBP7/KRT80/INHBA/RFTN1/IFIT2/FSTL1/EPS8L1/TNNI2/UBASH3B/APLP1/ST6GALNAC2/BMERB1/S100A6/PLXDC2/ARHGAP23/MYOF/GPX8/FEZ1/NEURL3/CACNB3/RAB20/SOCS2/DNAAF3/GALR2/LEFTY2/PTHLH/SCD5/CLIC6/PMAIP1/ACKR3/HPSE/KIF3C/TANC2/LYPD6B/PCSK5
CHIANG_LIVER_CANCER_SUBCLASS_UNANNOTATED_DN	CHIANG_LIVER_CANCER_SUBCLASS_UNANNOTATED_DN	CHIANG_LIVER_CANCER_SUBCLASS_UNANNOTATED_DN	192	-0.363359	-1.76771	2.32761e-05	0.000168102	0.000102111	4143	tags=45%, list=28%, signal=33%	AQP11/MORN2/POLE2/PSMD10/ME2/PPIL1/EBPL/YAP1/ALG13/ABHD6/SMIM26/ADH5/DCUN1D5/CTNNAL1/CLNS1A/GMNN/GTF2I/NUP205/TMEM251/MRPS23/RPA3/XRCC5/MCTS1/VAMP3/FUNDC1/C1orf112/PRMT6/CAB39/CENPH/MRPL39/RAE1/TAB2/SELENOT/APOO/GFM2/PPP2R3C/HAT1/OSTC/DBI/ACTR6/C1GALT1C1/CIAO2A/PSMG1/WDSUB1/MED21/TPRKB/TMX1/ATF1/PIGF/PBK/WASHC5/HSPA13/PRKAB1/MRPL13/RAD51AP1/SYPL1/RNF141/TPX2/MMGT1/RCN2/PSMA2/XRN2/SLC44A3/VBP1/MSH…
CHEN_ETV5_TARGETS_SERTOLI	CHEN_ETV5_TARGETS_SERTOLI	CHEN_ETV5_TARGETS_SERTOLI	24	0.694517	2.22723	2.38629e-05	0.000172099	0.000104539	2089	tags=62%, list=14%, signal=54%	C1QB/GPNMB/ANGPTL2/CD53/PLEK/FCGR2A/IL6/IGFBP4/FCGR2B/MMP12/MS4A6A/THBD/CLEC7A/CXCL12/CD36
BIOCARTA_BLYMPHOCYTE_PATHWAY	BIOCARTA_BLYMPHOCYTE_PATHWAY	BIOCARTA_BLYMPHOCYTE_PATHWAY	11	0.824729	2.13137	2.40544e-05	0.000173239	0.000105232	1770	tags=82%, list=12%, signal=72%	HLA-DRB5/HLA-DRB1/ITGB2/HLA-DRA/ICAM1/ITGAL/FCGR2B/CD40/PTPRC
SCHLESINGER_METHYLATED_DE_NOVO_IN_CANCER	SCHLESINGER_METHYLATED_DE_NOVO_IN_CANCER	SCHLESINGER_METHYLATED_DE_NOVO_IN_CANCER	68	0.507076	2.05802	2.41201e-05	0.00017347	0.000105372	3136	tags=49%, list=21%, signal=38%	PMP22/TNFSF9/CRIP1/HBA1/GPC3/GJB2/FBN1/RASSF5/RBP4/PYCARD/HIC1/AMN/RBP7/KLHL35/EGR3/CHRDL1/RARA/CEBPD/GADD45G/LAMA3/EPHX3/SFRP1/THBD/CXCL12/FEZ1/TFAP2C/CYP27B1/TNFRSF25/KISS1R/GATA4/NKX3-1/NDRG1/PTHLH
RAO_BOUND_BY_SALL4_ISOFORM_A	RAO_BOUND_BY_SALL4_ISOFORM_A	RAO_BOUND_BY_SALL4_ISOFORM_A	130	-0.395778	-1.80744	2.45516e-05	0.000176328	0.000107108	4191	tags=47%, list=29%, signal=34%	TAS2R14/HAS2/ASAH2B/ERCC5/SERPINE2/ADAM10/DPY19L3/SNX12/LRIG2/POU2F1/POLQ/APLF/PSD3/MMAA/PLPP6/ANK3/SHROOM3/TRIP12/DMXL1/RFX7/ZNF780A/MLH1/CARF/CYP2R1/TSPAN8/MFF/DESI2/SETDB2/MMD/RSRC1/CXXC4/AFF4/DYNC2LI1/CDC5L/USP54/NIPBL/PHKB/FAT1/MRPL13/PITX2/CANX/PHF10/UGP2/CES1/NFAT5/SEPTIN7/FBXL4/SACM1L/HSPB3/VPS36/ECHDC1/NEDD4/VPS54/UBR3/PKN2/RBL1/GNG12/STX19/CFTR/UGT2A3/PLCB4
MCDOWELL_ACUTE_LUNG_INJURY_DN	MCDOWELL_ACUTE_LUNG_INJURY_DN	MCDOWELL_ACUTE_LUNG_INJURY_DN	40	0.590134	2.12495	2.47733e-05	0.000177674	0.000107926	2786	tags=50%, list=19%, signal=41%	HLA-DRB1/LTBP4/THBS3/APLNR/ANTXR1/SLC9A3R2/CAV1/NRP1/ADGRE5/ICAM2/ADH1B/CHST2/MEOX2/ZBP1/CXCL12/DPP4/CLEC10A/PEX16/EPB41L3/ALAS1
LEE_EARLY_T_LYMPHOCYTE_DN	LEE_EARLY_T_LYMPHOCYTE_DN	LEE_EARLY_T_LYMPHOCYTE_DN	55	0.520525	2.03333	2.49158e-05	0.000178449	0.000108396	2833	tags=47%, list=19%, signal=38%	EMP3/KLF2/HLA-F/IFITM2/SLC2A3/HLA-B/HLA-A/HLA-E/CD27/AMIGO2/CYTIP/GIMAP4/NLRC5/ACTN1/GBP2/GIMAP7/CCR7/IL4R/S1PR1/IL27RA/SEMA4C/SAMHD1/IFITM1/GIMAP1/TNFRSF25/NELL2
SCHLOSSER_SERUM_RESPONSE_UP	SCHLOSSER_SERUM_RESPONSE_UP	SCHLOSSER_SERUM_RESPONSE_UP	111	0.426844	1.89076	2.51732e-05	0.000180042	0.000109364	3286	tags=41%, list=22%, signal=32%	CRABP2/FLNA/PCOLCE/GPSM3/CAPG/CYBA/LTB/RHOG/IRF1/S1PR4/ADA/ACAP1/SIPA1/S100A11/RAMP2/PPP4C/NME3/GNB2/JUND/ARHGAP25/PTPRS/FGFR1/MYO9B/EGR1/STXBP2/CSK/TYK2/POU2F2/PLEKHM2/GRAMD1B/TAPBP/PIGQ/CNOT3/UBA1/ST3GAL1/ICAM3/YJU2/MXD4/MAP4K4/OCEL1/ATP6V0D1/CD99/PITPNM1/NR2F6/CBFA2T3/KIFC1
UDAYAKUMAR_MED1_TARGETS_UP	UDAYAKUMAR_MED1_TARGETS_UP	UDAYAKUMAR_MED1_TARGETS_UP	133	-0.394889	-1.81276	2.53762e-05	0.000181243	0.000110094	3166	tags=45%, list=22%, signal=36%	NIT2/PCLAF/CAMSAP2/DHFR/EIF3A/DCP2/RC3H2/CD47/CTNND1/OSBPL8/CREB1/FEM1B/ASPH/FDX1/PSPH/EML4/PUM3/CNOT6/PTER/PJA2/AMMECR1/CCNJ/MBNL1/GRSF1/CEP70/SREK1IP1/SLK/RYK/EXPH5/ACSL3/DICER1/DHX15/RO60/PHF10/SUB1/SCRN3/ZMYND11/DDHD2/CHPT1/NF1/LARP4/DARS1/UBR5/MTDH/MRPL42/RMND5A/TMPO/RBM47/SLC16A1/AURKA/SSX2IP/TSPAN12/TMED7/PAWR/HIGD1A/PKN2/RPL22/IPO7/KLHL23/LBR
BHAT_ESR1_TARGETS_NOT_VIA_AKT1_UP	BHAT_ESR1_TARGETS_NOT_VIA_AKT1_UP	BHAT_ESR1_TARGETS_NOT_VIA_AKT1_UP	195	0.369207	1.77445	2.54215e-05	0.000181257	0.000110102	3215	tags=33%, list=22%, signal=26%	KLK10/A4GALT/IER5L/GPR68/MYEOV/HCK/VWF/FOXC1/TMPRSS3/RAB3IL1/PHLDA2/SLC2A1/TGM2/CYP1B1/ALPL/PITX1/IGFBP4/TUBB2B/SYNDIG1/MLPH/SOX8/C1QTNF6/KCNK6/SMOX/RARA/FAM102A/SRM/CARD19/C16orf74/PDLIM3/PTGES/NCS1/TRIM47/SH2D2A/TSKU/SEMA3B/FKBP4/TBKBP1/UNC5A/SULT2B1/SH2B2/PIP4K2A/BHLHE40/FCMR/NCOR2/PTH1R/COLGALT1/CCDC3/SNAPC4/WFS1/ZNF185/SEC14L2/MORC4/SIN3B/SHB/GPRIN1/ADAMTSL5/LHX6/OLFML3/TMEM51/XRCC3/CCM2L/CB…
WP_CYTOKINES_AND_INFLAMMATORY_RESPONSE	WP_CYTOKINES_AND_INFLAMMATORY_RESPONSE	WP_CYTOKINES_AND_INFLAMMATORY_RESPONSE	19	0.720491	2.16723	2.54589e-05	0.000181257	0.000110102	2516	tags=68%, list=17%, signal=57%	TGFB1/HLA-DRB1/HLA-DRA/CSF1/CD4/IL6/CSF3/IL1B/IL11/CSF2/IFNG/TNF/CXCL1
MOREIRA_RESPONSE_TO_TSA_UP	MOREIRA_RESPONSE_TO_TSA_UP	MOREIRA_RESPONSE_TO_TSA_UP	28	0.669312	2.23776	2.54833e-05	0.000181257	0.000110102	2750	tags=57%, list=19%, signal=47%	TGFB1/ENO2/SELPLG/HSPA1A/CD82/CD2/IGFBP4/CD6/SSR4/USF2/RARA/MIF/FKBP4/BHLHE40/BAK1/PSMB4
GROSS_HYPOXIA_VIA_ELK3_DN	GROSS_HYPOXIA_VIA_ELK3_DN	GROSS_HYPOXIA_VIA_ELK3_DN	149	0.405152	1.86974	2.61121e-05	0.000185475	0.000112664	2322	tags=32%, list=16%, signal=27%	C3/CAVIN3/CCN1/DUSP4/CXCL10/S100A8/OAS2/DEPP1/TNC/IFI16/LILRB4/PDLIM4/SRGN/PLEK/CCN2/IL6/PLK2/SLC2A1/RAMP3/CEBPB/CCL2/GFUS/FOS/PFKFB3/CSF3/VWA1/ADM/AKAP12/NFKBIA/UPP1/ZFP36/SLPI/CACNA1H/SMOX/EGR1/PIM3/DUSP2/PPP1R15A/FST/THBD/CD93/RND1/APBA3/BHLHE40/KCTD11/SAMSN1/ETS1
BURTON_ADIPOGENESIS_9	BURTON_ADIPOGENESIS_9	BURTON_ADIPOGENESIS_9	84	0.469488	1.99455	2.62858e-05	0.000186452	0.000113258	3518	tags=50%, list=24%, signal=38%	SFRP2/SPP1/THBS2/CCN1/FZD2/CDKN2A/DPP7/DNM1/CSF1/PLK2/RASSF5/CCL2/FOS/GRN/BCAR1/LGALS9/AKAP12/PLAT/CEBPD/GEM/LATS2/IFI30/DOK1/CDKN2B/PHLDA1/CXCL12/C16orf89/CITED2/VCAM1/CSRP1/PTGS2/CCL23/GLMP/FERMT2/GSTM1/PRKCD/NME4/SPART/HEBP1/ARMCX2/CCL7/PLA2G4A
LUCAS_HNF4A_TARGETS_UP	LUCAS_HNF4A_TARGETS_UP	LUCAS_HNF4A_TARGETS_UP	53	-0.530014	-2.05828	2.64463e-05	0.000187334	0.000113794	3644	tags=49%, list=25%, signal=37%	DSC2/DNAJC22/IL13RA1/ATP7B/CALML4/KIF13B/PKP2/BIRC2/DERA/MGST2/KIFAP3/MAN1A1/AKAP1/TACC2/ERBB3/ACOT13/MTM1/ETFDH/ALDH5A1/ACOX1/ABCB1/HNF4A/SELENBP1/VIL1/SLC35D1/SELENOP
KANG_AR_TARGETS_DN	KANG_AR_TARGETS_DN	KANG_AR_TARGETS_DN	14	0.785705	2.20162	2.67568e-05	0.000189274	0.000114972	1836	tags=57%, list=12%, signal=50%	SPP1/COL1A1/TGFB1/COL1A2/CTSK/ALPL/ANXA5/VEGFB
MIKKELSEN_NPC_HCP_WITH_H3K27ME3	MIKKELSEN_NPC_HCP_WITH_H3K27ME3	MIKKELSEN_NPC_HCP_WITH_H3K27ME3	198	0.364832	1.76008	2.69833e-05	0.000190616	0.000115787	3240	tags=39%, list=22%, signal=31%	HCK/SOX18/HOXC6/MSC/HOXB8/PHLDA2/HOXB2/HOXB4/LRRC26/PDGFB/GJB2/FIBCD1/WNT10A/COL15A1/PITX1/BMP4/AMIGO2/COLEC12/SIGIRR/LTBP2/SKAP1/HOXB5/ADRA2C/HOXC9/C1QL1/CPLX1/KCNK6/ONECUT3/RTN4R/JAG2/PPM1N/IKZF3/IL11/SNAI3/HOXC8/CADM3/CPNE5/LEMD1/SFRP1/GFI1/CRYBA2/LSR/PTPRN/IRF5/FAM89A/AJM1/MESP1/HOXB7/DOCK8/BMP6/MAL/TFAP2C/PTH1R/TMEM91/SERINC2/TNFRSF1B/HCN2/KCNS3/COL14A1/TBX21/IKZF1/ECEL1/UCN/NPTXR/NLRP6/RIPK…
DER_IFN_BETA_RESPONSE_UP	DER_IFN_BETA_RESPONSE_UP	DER_IFN_BETA_RESPONSE_UP	102	0.43902	1.94679	2.7043e-05	0.000190777	0.000115885	1600	tags=32%, list=11%, signal=29%	BST2/ISG15/IFI6/FOSL1/OAS2/PSMB9/PLAUR/HLA-C/MX1/IFI16/TAP1/PML/IFIT3/C1S/IFI35/IRF1/IL6/HLA-A/PSMB10/HLA-E/GBP1/IFI44/PSMB8/PSME1/OASL/TRIM22/IFIT2/IRF9/IFIT1/CEBPD/MAP3K10/STAT1/IFI30
WENG_POR_TARGETS_GLOBAL_UP	WENG_POR_TARGETS_GLOBAL_UP	WENG_POR_TARGETS_GLOBAL_UP	15	-0.751102	-2.09052	2.71993e-05	0.000191618	0.000116396	1718	tags=60%, list=12%, signal=53%	AQP8/CYB5B/TCEA3/IDI1/HMGCS1/CES2/SQLE/MSMO1/CYP2B6
LIM_MAMMARY_LUMINAL_PROGENITOR_UP	LIM_MAMMARY_LUMINAL_PROGENITOR_UP	LIM_MAMMARY_LUMINAL_PROGENITOR_UP	50	0.551941	2.09387	2.72674e-05	0.000191836	0.000116528	838	tags=26%, list=6%, signal=25%	C3/HAPLN3/CD14/TNFAIP2/SECTM1/IL4I1/S100A8/MELTF/GGT5/CXCR4/GJB2/C1QTNF1/PIGR
NABA_BASEMENT_MEMBRANES	NABA_BASEMENT_MEMBRANES	NABA_BASEMENT_MEMBRANES	31	0.627685	2.13663	2.77285e-05	0.000194816	0.000118338	3827	tags=65%, list=26%, signal=48%	COL6A2/COL6A1/COL18A1/COL6A3/LAMB2/AGRN/COL15A1/COL4A2/NID2/HSPG2/LAMA3/LAMA5/LAMB3/COL4A1/LAMB1/LAMA4/LAMA2/NID1/NTNG2/NTN1
TAKEDA_TARGETS_OF_NUP98_HOXA9_FUSION_3D_DN	TAKEDA_TARGETS_OF_NUP98_HOXA9_FUSION_3D_DN	TAKEDA_TARGETS_OF_NUP98_HOXA9_FUSION_3D_DN	28	0.665932	2.22645	2.83627e-05	0.000199001	0.00012088	2329	tags=50%, list=16%, signal=42%	ALOX5/S100A8/S100A9/CD163/MAFB/OSM/APOL4/FCGR2A/LIF/FCGR2B/ADGRG3/PPBP/ETS1/CLEC10A
MARSON_FOXP3_TARGETS_UP	MARSON_FOXP3_TARGETS_UP	MARSON_FOXP3_TARGETS_UP	66	0.506191	2.03925	2.85252e-05	0.00019987	0.000121408	2513	tags=44%, list=17%, signal=37%	RAMP1/NKG7/RAC2/ECM1/SLC2A3/S100A4/VIM/CAPG/TNFRSF4/CORO1A/RGS16/CRIP1/BASP1/CD2/DDIT4/ARHGAP9/PSMB8/NCF4/CD81/TNK2/GM2A/S100A6/ENO3/PDLIM2/MYO1C/STK10/ETS1/SAMHD1/RCSD1
MUNSHI_MULTIPLE_MYELOMA_UP	MUNSHI_MULTIPLE_MYELOMA_UP	MUNSHI_MULTIPLE_MYELOMA_UP	74	0.475218	1.95616	2.93795e-05	0.000205299	0.000124706	2572	tags=39%, list=17%, signal=32%	CXCR4/TGFB3/AXL/S100A4/ISG20/CSF1/HCLS1/RELB/FOS/RHOD/ANXA2/PSME2/LY96/TMC6/KRT8/NFKBIA/SSR4/JUND/CD63/USF2/CSF2/UBC/EPOR/PIM2/FZR1/UBB/FKBP2/CALR/IFITM1
SMID_BREAST_CANCER_RELAPSE_IN_PLEURA_DN	SMID_BREAST_CANCER_RELAPSE_IN_PLEURA_DN	SMID_BREAST_CANCER_RELAPSE_IN_PLEURA_DN	23	0.687263	2.19144	2.93795e-05	0.000205299	0.000124706	2769	tags=74%, list=19%, signal=60%	CCL18/HLA-DQB1/S100A9/CXCL9/BAMBI/MAGEA3/GABBR1/S100P/CST1/SLPI/CDH3/MIA/CP/LTF/FYB1/PEG10/CHAC1
BASSO_HAIRY_CELL_LEUKEMIA_UP	BASSO_HAIRY_CELL_LEUKEMIA_UP	BASSO_HAIRY_CELL_LEUKEMIA_UP	72	0.484616	1.9777	2.97437e-05	0.000207284	0.000125912	2974	tags=50%, list=20%, signal=40%	TIMP1/ANXA1/DAPK1/RTN2/IGFBP3/ENG/HBA1/S100A13/AIF1/RRAS/LILRB2/MFAP5/DPYD/CPVL/PPIC/ACTB/FGFR1/CD63/IL1R1/HBB/BMERB1/GAS7/TBKBP1/MYOF/RPLP1/MAF/IL3RA/IL1R2/SDC3/ARRB2/TNFRSF1A/WWTR1/B2M/RAB13/PLXNC1/PTPRM
CHEN_HOXA5_TARGETS_9HR_UP	CHEN_HOXA5_TARGETS_9HR_UP	CHEN_HOXA5_TARGETS_9HR_UP	217	-0.346904	-1.71178	2.97437e-05	0.000207284	0.000125912	4555	tags=52%, list=31%, signal=36%	ARIH1/ZNF227/ZNF432/CLK4/THUMPD2/PPP1R12A/ZNF44/ASNS/AKIRIN1/KIF18A/WAC/TAF1A/SUPT20H/NRBF2/RSRC2/TSC22D1/RLF/DMTF1/CNOT2/FAM13B/SFPQ/TSC22D2/KHDC4/ALG13/TBK1/PSPC1/TANK/EDRF1/CDK7/CNOT4/TDG/INTS6/PPWD1/DAAM1/C21orf91/BACH1/ING3/ZNF112/ZNF180/NEK1/RBM15/CCNL1/TLK2/GPATCH2/ZNF131/ZNF426/TUT7/ZSCAN16/ARID4B/EIF5/DPP8/CAB39/NEMF/BIRC2/SCYL3/ZNF14/MTHFD2L/TUFT1/MORC3/SEC24A/CCNT2/LIG4/ZNF195/FEM1C/RC…
SAFFORD_T_LYMPHOCYTE_ANERGY	SAFFORD_T_LYMPHOCYTE_ANERGY	SAFFORD_T_LYMPHOCYTE_ANERGY	81	0.478756	2.01939	3.04691e-05	0.000212053	0.000128809	1480	tags=30%, list=10%, signal=27%	ANGPTL2/SFRP4/CCL3/HSPA1A/CTSE/GADD45B/PFKP/LILRB4/LAG3/KIFC3/SRGN/TNFSF9/CSF1/TNFRSF4/ISYNA1/EGR2/FYN/NFATC1/STX11/MARCHF2/ADGRE5/CLEC4E/TAGAP/JAK3
TIAN_TNF_SIGNALING_VIA_NFKB	TIAN_TNF_SIGNALING_VIA_NFKB	TIAN_TNF_SIGNALING_VIA_NFKB	26	0.658027	2.16646	3.05828e-05	0.000212559	0.000129116	2597	tags=65%, list=18%, signal=54%	TNFAIP2/GFPT2/IRF1/CCN2/NFKB2/IL6/PLK2/RELB/CXCL8/NFKBIA/ZFP36/CD83/TRAF1/TNIP1/NFKBIE/CXCL1/PTGS2
HOOI_ST7_TARGETS_DN	HOOI_ST7_TARGETS_DN	HOOI_ST7_TARGETS_DN	102	0.437505	1.94008	3.07914e-05	0.000213721	0.000129822	1420	tags=26%, list=10%, signal=24%	COL1A1/FN1/NNMT/ENO2/ANGPTL4/CXCR4/DEPP1/SPARC/TCN1/BAMBI/TRIB2/VIM/PDLIM4/MMP1/CREB3L1/CRIP1/APOBEC3G/MAGEA3/IGFBP5/OBSL1/RBP4/ZBTB47/TMEM45A/MCAM/PLA2G7/PPL/CXCL16
HAN_SATB1_TARGETS_UP	HAN_SATB1_TARGETS_UP	HAN_SATB1_TARGETS_UP	405	0.298985	1.5667	3.10867e-05	0.000215222	0.000130734	2517	tags=28%, list=17%, signal=24%	BST2/COL6A2/APOC1/GPNMB/PI3/NNMT/ENO2/HLA-DOA/MX1/MYL9/SERPINH1/SLC2A3/TAP1/RABAC1/LDOC1/MAPK11/IFIT3/SRGN/MMP1/ISG20/DUSP1/PMP22/LAMB2/SYNGR3/IL32/APOL2/ENG/APOL3/ULBP2/SLC2A6/SFN/CD82/IL6/PRSS2/FYN/STXBP1/BASP1/LIF/UAP1L1/DDIT4/CHST15/UCP2/TNS1/PDGFRL/IGFBP5/EFEMP1/TMEM132A/CCL2/ANTXR1/PIK3CD/OAS3/CXCL8/BIK/PXDN/CHST3/PAEP/ADM/INHBA/TMEM45A/S100P/SHFL/CTSZ/ZAP70/PLAT/CHRDL1/MCAM/ARSA/SLPI/IFIT2…
LEE_LIVER_CANCER_ACOX1_UP	LEE_LIVER_CANCER_ACOX1_UP	LEE_LIVER_CANCER_ACOX1_UP	63	0.512846	2.05991	3.10909e-05	0.000215222	0.000130734	1440	tags=40%, list=10%, signal=36%	CD74/MT2A/FABP4/CTSL/LY6E/MFGE8/HLA-DQA1/SPON2/CTSE/RGS2/HOXC6/UAP1L1/CIDEC/COL4A2/SPRR1A/CBR3/GPX4/ANXA2/PLAT/KRT8/SLPI/CD63/CSTB/ANXA5/LGALS3BP
WP_CANCER_IMMUNOTHERAPY_BY_PD1_BLOCKADE	WP_CANCER_IMMUNOTHERAPY_BY_PD1_BLOCKADE	WP_CANCER_IMMUNOTHERAPY_BY_PD1_BLOCKADE	23	0.685637	2.18626	3.16613e-05	0.000218878	0.000132954	1755	tags=57%, list=12%, signal=50%	HLA-DRB1/BATF/LCK/CD3D/CD3E/HLA-A/PDCD1/CD274/NFATC1/CD8A/ZAP70/PDCD1LG2/NFATC4
ACEVEDO_LIVER_CANCER_DN	ACEVEDO_LIVER_CANCER_DN	ACEVEDO_LIVER_CANCER_DN	480	0.289585	1.54101	3.18809e-05	0.000220102	0.000133698	3675	tags=34%, list=25%, signal=26%	BGN/C3/MT2A/SERPINE1/KLF2/CCN1/LY6E/COL6A1/PLA2G2A/PCOLCE/SERPINF1/NNMT/DPT/FOSB/PTMS/IGFBP3/IRF1/VNN1/EPHA2/BOK/HBA1/STAB1/PSMB10/GJB2/CYGB/APLNR/SERTAD1/AGPAT2/ALPL/C1orf162/EVL/ZFPM1/CRISPLD2/UBALD1/CDK9/DUSP5/CTSB/IGFBP4/PLOD1/GSTP1/FOS/MLPH/ATG101/LCAT/MRPS2/HSD3B7/ATF5/ACP2/SKAP1/CTSF/ADM/TRIP6/SHFL/KRT8/NFKBIA/ZFP36/JUND/TRIR/ENDOG/F12/PAF1/CACNA1H/CDA/MXRA5/EGR1/TSPAN9/NUCB1/CXCL16/CD81/F…
PUJANA_BREAST_CANCER_WITH_BRCA1_MUTATED_UP	PUJANA_BREAST_CANCER_WITH_BRCA1_MUTATED_UP	PUJANA_BREAST_CANCER_WITH_BRCA1_MUTATED_UP	55	-0.509984	-1.97242	3.21902e-05	0.000221786	0.000134721	1857	tags=42%, list=13%, signal=37%	CDC7/TTF2/STMN1/TCERG1/RPIA/MTF2/TOPBP1/RAD51AP1/SRSF11/DNA2/SRSF10/CEP57/MSH2/ASF1A/RFC3/SKP2/MRE11/CDK1/HMMR/SMC4/DEK/USP1/LBR
YAO_HOXA10_TARGETS_VIA_PROGESTERONE_UP	YAO_HOXA10_TARGETS_VIA_PROGESTERONE_UP	YAO_HOXA10_TARGETS_VIA_PROGESTERONE_UP	71	0.484398	1.98601	3.22106e-05	0.000221786	0.000134721	1838	tags=32%, list=12%, signal=28%	APOE/CFD/HLA-DQB2/CRIP2/RARRES2/CLDN5/CDKN1C/IGFBP3/SERTAD1/CSF3R/AQP1/TNS2/SLC27A1/PDPN/ADM/ACTB/GAS6/GEM/NR4A1/ELN/LCN2/ENPP2/THBD
IGARASHI_ATF4_TARGETS_DN	IGARASHI_ATF4_TARGETS_DN	IGARASHI_ATF4_TARGETS_DN	94	-0.435836	-1.89823	3.22753e-05	0.000221936	0.000134812	2620	tags=34%, list=18%, signal=28%	SGK3/ASPH/CDK19/FZD6/TRIM37/EPS15/AP5M1/G3BP1/LIN7A/KIAA0232/NEURL1B/DICER1/TAF13/DDHD2/NCKAP1/FRK/TOMM20/DSG2/VPS36/SKP2/ETNK1/SORL1/CDS1/NEBL/PRKAA1/SUCLG2/CEACAM6/RPS6KA3/PRR15/DDC/POF1B/RETREG1
MIKKELSEN_MEF_HCP_WITH_H3_UNMETHYLATED	MIKKELSEN_MEF_HCP_WITH_H3_UNMETHYLATED	MIKKELSEN_MEF_HCP_WITH_H3_UNMETHYLATED	103	0.437731	1.93319	3.35766e-05	0.000230577	0.000140061	1562	tags=27%, list=11%, signal=24%	KLK10/APOC1/ZNF385A/ARHGAP4/SLC15A3/PLVAP/LDOC1/LAG3/NLGN2/GSN/TMC8/PIWIL1/BASP1/VSIR/TNFAIP8L2/REC8/VWA1/KRT18/SLC2A5/LTB4R/CHRDL1/ASPHD2/TNFSF13B/PTPN6/IL20RB/JAK3/PTGIR/C19orf71
REACTOME_A_TETRASACCHARIDE_LINKER_SEQUENCE_IS_REQUIRED_FOR_GAG_SYNTHESIS	REACTOME_A_TETRASACCHARIDE_LINKER_SEQUENCE_IS_REQUIRED_FOR_GAG_SYNTHESIS	REACTOME_A_TETRASACCHARIDE_LINKER_SEQUENCE_IS_REQUIRED_FOR_GAG_SYNTHESIS	22	0.680963	2.13015	3.39266e-05	0.000232672	0.000141333	2712	tags=64%, list=18%, signal=52%	BGN/GPC1/AGRN/DCN/GPC3/VCAN/HSPG2/CSPG4/B3GAT3/SDC3/B3GALT6/SDC2/B4GALT7/GPC6
DALESSIO_TSA_RESPONSE	DALESSIO_TSA_RESPONSE	DALESSIO_TSA_RESPONSE	18	0.747602	2.202	3.43543e-05	0.000235293	0.000142925	2902	tags=83%, list=20%, signal=67%	LGALS1/HSPA1A/ANXA1/CLU/GADD45B/HSPB8/SNAI1/FOS/MMP12/PPP1R15A/FOSL2/NTS/ATF3/ARC/H2BC8
REACTOME_AMYLOID_FIBER_FORMATION	REACTOME_AMYLOID_FIBER_FORMATION	REACTOME_AMYLOID_FIBER_FORMATION	89	0.448473	1.91759	3.50796e-05	0.000239942	0.00014575	2569	tags=27%, list=17%, signal=22%	APOE/SAA1/LYZ/MFGE8/UBE2L6/GSN/UBA52/H2BC12/H3C4/HSPG2/UBC/SEMG1/H2BC11/CST3/H2AX/FURIN/H2AC8/H4C8/H2BC21/LTF/TSPAN14/UBB/H2BC9/TSPAN15
SOTIRIOU_BREAST_CANCER_GRADE_1_VS_3_UP	SOTIRIOU_BREAST_CANCER_GRADE_1_VS_3_UP	SOTIRIOU_BREAST_CANCER_GRADE_1_VS_3_UP	152	-0.376676	-1.77011	3.57868e-05	0.000244457	0.000148492	4270	tags=41%, list=29%, signal=29%	MELK/DLGAP5/H2AZ2/CDC25A/CENPA/MCM4/RRM2/NUSAP1/BUB1/ZWINT/TXNRD1/POLQ/KIF4A/CEP55/MIS18A/KIF14/PDSS1/MKI67/UBE2C/MRPL15/RAD54B/STIL/BUB1B/E2F8/VRK1/UBE2N/NEK2/FBXO5/MRPS17/CENPI/GMPS/NCAPG2/DSCC1/NCAPG/STMN1/ASPM/CCNE2/CENPF/KIF11/PSMD12/CENPE/CHEK1/CCNA2/TPX2/TTK/GINS1/CENPU/XPOT/TOMM70/TMPO/ECT2/POLR2K/MAD2L1/CDK1/HMMR/KIF15/PARPBP/AURKA/DSN1/TOP2A/ITCH/QPRT
BIOCARTA_MONOCYTE_PATHWAY	BIOCARTA_MONOCYTE_PATHWAY	BIOCARTA_MONOCYTE_PATHWAY	11	0.815653	2.10791	3.66263e-05	0.000249857	0.000151772	1185	tags=55%, list=8%, signal=50%	ITGB2/ICAM1/ITGAM/ITGAL/PECAM1/SELL
COLDREN_GEFITINIB_RESISTANCE_DN	COLDREN_GEFITINIB_RESISTANCE_DN	COLDREN_GEFITINIB_RESISTANCE_DN	217	-0.344596	-1.70039	3.66741e-05	0.000249857	0.000151772	3596	tags=37%, list=24%, signal=28%	FGFBP1/AKTIP/GRAMD1C/ARFGEF3/FGD4/RAB11FIP4/LIPH/OVOL1/HSD17B7/MAPK13/SYTL5/MFSD6/ATP2C2/CAB39/SRPX2/SLC2A12/LNX1/ZMYM6/RNF114/LIMA1/ITGB6/KALRN/TMEM45B/CCNG2/NPNT/GRHL2/ZNF649/TMC5/GCA/RASEF/ZNF429/MPZL3/ERBB3/TBC1D8B/ZNF681/WDFY1/EXPH5/MYO6/STK39/ZNF43/ZNF506/PRSS8/ANKRD22/TC2N/RNF141/ZNF468/PLEKHF2/SYNE4/CENPU/SLC44A3/MAL2/ADK/SPOPL/WEE1/MPZL2/LRATD2/RBM47/ZDHHC21/COBLL1/PRR15L/SH3YL1/ENPP5/ZN…
DAZARD_UV_RESPONSE_CLUSTER_G2	DAZARD_UV_RESPONSE_CLUSTER_G2	DAZARD_UV_RESPONSE_CLUSTER_G2	28	0.663126	2.21708	3.73287e-05	0.000253983	0.000154278	2390	tags=61%, list=16%, signal=51%	LY6E/HLA-F/TACSTD2/BAMBI/CCN2/PHLDA2/GFUS/CXCL8/JUNB/JUND/UBE2S/SGK1/H2AC8/CITED2/PSMD8/CSRP1/ATF3
BIOCARTA_LYM_PATHWAY	BIOCARTA_LYM_PATHWAY	BIOCARTA_LYM_PATHWAY	13	0.798928	2.18174	3.76405e-05	0.000255767	0.000155362	2256	tags=69%, list=15%, signal=59%	ITGB2/ICAM1/ITGAL/CXCL8/PECAM1/SELL/ICAM2/CD34/VCAM1
WP_PI3KAKT_SIGNALING_PATHWAY	WP_PI3KAKT_SIGNALING_PATHWAY	WP_PI3KAKT_SIGNALING_PATHWAY	275	0.331394	1.66112	3.81178e-05	0.000258671	0.000157126	2345	tags=25%, list=16%, signal=21%	SPP1/COL1A1/COL6A2/COMP/THBS2/FN1/COL6A1/COL1A2/ITGA5/TNC/CSF1R/PDGFRB/OSM/CREB3L1/COL6A3/VWF/LAMB2/CSF1/PKN1/EPHA2/IL6/IL2RB/HRAS/THBS3/PDGFB/DDIT4/ITGA11/PKN3/THBS4/CSF3R/PIK3CD/COL4A2/ITGA3/CSF3/PIK3AP1/VEGFC/IL2RA/NGFR/FGF19/ITGA7/LPAR2/GNB2/FGFR1/ITGB7/ITGB4/PIK3R5/CDC37/JAK3/IBSP/TLR2/LAMA3/IL4R/OSMR/LAMA5/FLT4/EPOR/VEGFB/SGK1/LAMB3/CREB3/AKT1/COL9A2/EFNA5/GNG8/FASLG/CD19/IL3RA/LPAR1/EIF4EB…
ZHONG_RESPONSE_TO_AZACITIDINE_AND_TSA_UP	ZHONG_RESPONSE_TO_AZACITIDINE_AND_TSA_UP	ZHONG_RESPONSE_TO_AZACITIDINE_AND_TSA_UP	159	0.387622	1.81134	3.8717e-05	0.000262392	0.000159387	2393	tags=31%, list=16%, signal=26%	SPHK1/TIMP1/COL1A2/MMP2/CAVIN1/ENO2/CDR2L/ECM1/TIMP2/IRF7/MAFB/CLIC3/FLNC/TUBB2A/MICB/NRGN/HCLS1/IL23A/LAT2/PLK3/PIK3CD/IFFO1/EHD1/TUBB2B/CLTB/MAP4K1/AKAP12/UPP1/HYAL1/PLIN3/IFI30/PARP12/HSPA2/RASGRP2/TMEM158/CDKN2D/AK1/DUSP14/LSR/CSRP2/OPTN/ASB6/MICA/STK10/SYT11/MAP2K3/SH2B3/ATF3/H1-2
OSWALD_HEMATOPOIETIC_STEM_CELL_IN_COLLAGEN_GEL_UP	OSWALD_HEMATOPOIETIC_STEM_CELL_IN_COLLAGEN_GEL_UP	OSWALD_HEMATOPOIETIC_STEM_CELL_IN_COLLAGEN_GEL_UP	206	0.355693	1.71582	3.9428e-05	0.000266861	0.000162101	2765	tags=33%, list=19%, signal=28%	CD14/KLF2/CTSL/CXCL10/ARL4C/ICAM1/CCL3/BCL2A1/FOSB/CCL4/RNASE1/GADD45B/IL1RN/HOMER3/TNFAIP6/RGS2/DUSP1/FLNC/MAOB/C3AR1/IL6/TREM1/SERPINB2/IL2RB/PLK2/FBN1/CYP1B1/CCL2/COL15A1/EHD1/CXCL8/AMIGO2/FOS/H1-10/EGR3/JUNB/NFKBIA/ZFP36/CHD3/IL1B/EGR1/CD83/DUSP2/ZC3H12A/RASSF4/IER5/PPP1R15A/HCAR3/ZFP36L1/SGK1/ALDH1A1/MAFF/GAD1/NR4A2/RGS1/IL1R2/ATF3/MAGEH1/BIRC3/TNF/CXCL1/TFAP2A/PTGS2/VPS37B/SPSB1/CDKN1A/GPS2…
JAEGER_METASTASIS_DN	JAEGER_METASTASIS_DN	JAEGER_METASTASIS_DN	220	0.352391	1.71836	3.98184e-05	0.000269152	0.000163493	3230	tags=40%, list=22%, signal=32%	KLK10/KRT17/KRT6B/PI3/S100A8/S100A9/KRT6A/KLK7/TACSTD2/SPRR1B/EPHB6/KRT16/GNA15/CLIC3/LYPD3/KLK11/TPSAB1/GJB3/SFN/TRIM29/DSG3/KRT19/S100A2/COL7A1/PRELP/SLC2A1/HOPX/KLK8/CFH/ZBED2/CST6/AQP3/PYCARD/S100A14/SPRR1A/CLTB/TMEM45A/S100P/LTB4R/CTSG/SLPI/EFS/VSNL1/ITGB4/CDA/PPL/SCEL/KRT5/ARHGEF4/LAMA3/FST/HCAR3/ENPP2/CDH3/EPHX3/THBD/LAMB3/LSR/MAF/MST1R/MT1M/MMP28/DGKA/LTF/MAL/GATA3/IL1R2/CYP26B1/TFAP2C/IT…
DUNNE_TARGETS_OF_AML1_MTG8_FUSION_UP	DUNNE_TARGETS_OF_AML1_MTG8_FUSION_UP	DUNNE_TARGETS_OF_AML1_MTG8_FUSION_UP	47	0.551924	2.07423	3.98926e-05	0.000269301	0.000163583	1804	tags=47%, list=12%, signal=41%	LYZ/NKG7/S100A8/ALOX5AP/LAPTM5/CXCR4/SELPLG/SRGN/LST1/CMTM3/CST7/HSPA6/LCP1/MYO1F/IGFBP7/CSF3R/PSTPIP1/SLA/CTSG/ALDH3B1/RASGRP2/ACOT7
JEON_SMAD6_TARGETS_UP	JEON_SMAD6_TARGETS_UP	JEON_SMAD6_TARGETS_UP	24	0.683234	2.19105	4.03113e-05	0.000271773	0.000165085	1642	tags=50%, list=11%, signal=44%	SERPINE1/SERPINH1/TIMP2/UBD/CSF1/MMP7/FBN1/CXCL8/PSMB8/DKK3/RFTN1/QSOX1
REACTOME_ANTI_INFLAMMATORY_RESPONSE_FAVOURING_LEISHMANIA_PARASITE_INFECTION	REACTOME_ANTI_INFLAMMATORY_RESPONSE_FAVOURING_LEISHMANIA_PARASITE_INFECTION	REACTOME_ANTI_INFLAMMATORY_RESPONSE_FAVOURING_LEISHMANIA_PARASITE_INFECTION	110	0.425028	1.88131	4.09273e-05	0.000275567	0.000167389	3161	tags=41%, list=21%, signal=32%	RAMP1/FCGR3A/GGT5/CD163/GNAI2/FGR/HCK/FCGR2A/IL6/FYN/PLK2/RHBDF2/RAMP3/RAMP2/GPR84/ADM/GNB2/FCGR1A/PLCG2/CD247/NPSR1/P2RY11/PTGIR/SCT/ADCY7/ADCY4/PRKAR2B/FURIN/AVPR2/DPEP2/GPR176/GNG8/MC1R/LHB/PTH1R/GNB5/GNG11/GPR25/POMC/ADRB1/IL10/GPBAR1/GNGT2/PTHLH/VIP
BLANCO_MELO_BRONCHIAL_EPITHELIAL_CELLS_INFLUENZA_A_INFECTION_DN	BLANCO_MELO_BRONCHIAL_EPITHELIAL_CELLS_INFLUENZA_A_INFECTION_DN	BLANCO_MELO_BRONCHIAL_EPITHELIAL_CELLS_INFLUENZA_A_INFECTION_DN	75	0.482127	1.98392	4.104e-05	0.000275966	0.000167632	2133	tags=36%, list=15%, signal=31%	SNCG/ECM1/C4orf48/LIMD2/TMEM160/CRIP1/YPEL3/TPGS1/AIF1L/NOXA1/GABRP/COMTD1/PPP1R14A/CTU1/CYSRT1/NUDT8/JUND/HYAL1/UBE2S/SLC25A29/PRR7/ZNF524/RCOR2/OSR1/UPK3B/LMTK3/RHPN1
WP_MIR5093P_ALTERATION_OF_YAP1ECM_AXIS	WP_MIR5093P_ALTERATION_OF_YAP1ECM_AXIS	WP_MIR5093P_ALTERATION_OF_YAP1ECM_AXIS	17	0.75036	2.17967	4.14011e-05	0.000278033	0.000168887	1885	tags=65%, list=13%, signal=56%	COL1A1/THBS2/FN1/COL3A1/SPARC/COL5A1/TWIST1/BCAR1/SNAI2/TEAD4/TEAD2
WP_PHOTODYNAMIC_THERAPYINDUCED_NFKB_SURVIVAL_SIGNALING	WP_PHOTODYNAMIC_THERAPYINDUCED_NFKB_SURVIVAL_SIGNALING	WP_PHOTODYNAMIC_THERAPYINDUCED_NFKB_SURVIVAL_SIGNALING	34	0.607634	2.0942	4.14883e-05	0.000278257	0.000169023	2663	tags=47%, list=18%, signal=39%	MMP9/MMP2/ICAM1/BCL2A1/MMP1/NFKB2/IL6/RELB/CXCL8/IL1B/CSF2/VCAM1/BIRC3/TNF/PTGS2/TNFRSF1A
REACTOME_MET_ACTIVATES_PTK2_SIGNALING	REACTOME_MET_ACTIVATES_PTK2_SIGNALING	REACTOME_MET_ACTIVATES_PTK2_SIGNALING	29	0.644814	2.16869	4.16385e-05	0.00027871	0.000169299	1861	tags=45%, list=13%, signal=39%	COL1A1/FN1/COL1A2/COL3A1/COL11A1/COL5A1/LAMB2/COL5A2/COL5A3/ITGA3/LAMA3/LAMA5/LAMB3
REACTOME_CREATION_OF_C4_AND_C2_ACTIVATORS	REACTOME_CREATION_OF_C4_AND_C2_ACTIVATORS	REACTOME_CREATION_OF_C4_AND_C2_ACTIVATORS	10	0.841313	2.11299	4.16637e-05	0.00027871	0.000169299	417	tags=50%, list=3%, signal=49%	C1QC/C1QB/C1QA/C1R/C1S
REACTOME_LEISHMANIA_INFECTION	REACTOME_LEISHMANIA_INFECTION	REACTOME_LEISHMANIA_INFECTION	193	0.366809	1.75838	4.21471e-05	0.00028158	0.000171042	3211	tags=38%, list=22%, signal=30%	RAMP1/C3/FCGR3A/GGT5/CD163/GNAI2/FGR/WAS/HCK/CYBA/NFKB2/FCGR2A/C3AR1/IL6/FYN/PLK2/RHBDF2/RAMP3/HMOX1/NOXA1/PYCARD/RAMP2/PSTPIP1/GPR84/GSDMD/ARPC1B/ADM/CTSG/GNB2/ACTB/FCGR1A/VAV1/IL1B/PLCG2/CD247/MYO9B/NCKAP1L/NPSR1/P2RY11/PTGIR/SCT/ADCY7/ADCY4/BAIAP2/PRKAR2B/FURIN/AVPR2/WIPF1/DVL1/DPEP2/GPR176/GNG8/BTK/MYO1C/MC1R/LHB/PTH1R/GNB5/P2RX7/GNG11/TXNIP/GPR25/POMC/NLRP3/MYO5A/ADRB1/IL10/GPBAR1/GNGT2/WASF…
KANNAN_TP53_TARGETS_UP	KANNAN_TP53_TARGETS_UP	KANNAN_TP53_TARGETS_UP	56	0.519879	2.02845	4.22415e-05	0.000281613	0.000171062	3029	tags=50%, list=21%, signal=40%	APOC1/IGFBP6/LOXL1/ACTA2/PDLIM4/ENG/ABCA3/HRAS/PLK3/NINJ1/NDN/LCAT/DMPK/VCAN/MAN2B1/BCL6/APLP1/QSOX1/DDB2/LSR/FEZ1/DGKA/ATF3/BAK1/CDKN1A/BBC3/SMTN/SURF1
DARWICHE_SKIN_TUMOR_PROMOTER_UP	DARWICHE_SKIN_TUMOR_PROMOTER_UP	DARWICHE_SKIN_TUMOR_PROMOTER_UP	119	0.40277	1.80614	4.22611e-05	0.000281613	0.000171062	2241	tags=30%, list=15%, signal=26%	SPP1/LYZ/CD248/FABP4/LY6E/S100A8/S100A9/ICAM1/ARHGAP4/CHI3L1/LTBP4/ACTA2/CX3CL1/HOMER3/AXL/ENG/IFITM3/LIF/APOD/ACTG2/LTB4R/MCAM/PPIC/SLPI/C9orf16/SRM/RNF181/CXCL16/BATF3/BAIAP2/RPS6KA4/TRAF2/RHOH/CRELD1/TRMT1/CITED2
RICKMAN_TUMOR_DIFFERENTIATED_WELL_VS_MODERATELY_DN	RICKMAN_TUMOR_DIFFERENTIATED_WELL_VS_MODERATELY_DN	RICKMAN_TUMOR_DIFFERENTIATED_WELL_VS_MODERATELY_DN	92	0.456509	1.96492	4.294e-05	0.000285769	0.000173586	3607	tags=46%, list=25%, signal=35%	KLK10/KRT17/KRT6B/PI3/TUBB6/KLK7/GPR68/HOMER3/SPRR1B/KRT16/MMP1/CDC42EP2/RAB31/SFN/DMKN/S100A2/GJB2/KLK8/PDPN/CAV1/TEAD4/SLC28A3/DNAJB5/TNS4/GOLGA7B/DUSP14/CYP26B1/LYPD5/IL24/PTGS1/CDKN1A/AGPAT4/AFAP1L1/LRFN4/TUBA4A/ARPC5L/AJUBA/APLN/PPARD/PRR9/KLC1/PLEK2
REACTOME_HOMOLOGOUS_DNA_PAIRING_AND_STRAND_EXCHANGE	REACTOME_HOMOLOGOUS_DNA_PAIRING_AND_STRAND_EXCHANGE	REACTOME_HOMOLOGOUS_DNA_PAIRING_AND_STRAND_EXCHANGE	41	-0.565461	-2.08973	4.31508e-05	0.000286803	0.000174215	3442	tags=54%, list=23%, signal=41%	RAD1/ATM/RPA3/PALB2/BRCA2/BRIP1/XRCC2/BARD1/BRCA1/HUS1/RAD17/TOPBP1/RAD51AP1/ATR/CHEK1/RAD50/DNA2/WRN/RMI1/RFC3/MRE11/NBN
SENESE_HDAC1_AND_HDAC2_TARGETS_UP	SENESE_HDAC1_AND_HDAC2_TARGETS_UP	SENESE_HDAC1_AND_HDAC2_TARGETS_UP	216	0.342235	1.66073	4.55991e-05	0.000302686	0.000183863	2239	tags=26%, list=15%, signal=22%	SAA1/C3/SPHK1/FN1/MMP9/FOSL1/G0S2/PI3/MELTF/LAPTM5/PLAUR/RAC2/BCL2A1/PLAU/GFPT2/TCN1/HOMER3/SLC16A3/PDLIM4/CHST11/RGS2/SRGN/MMP1/LTB/COL6A3/PRRX1/NFKB2/ULBP2/SERPINB2/TIE1/TGM2/PLEC/ZBED2/TNFRSF12A/CXCL8/TAFA5/ZC3H12A/GEM/UBASH3B/ROBO4/IL11/RBPMS2/CSF2/TMEM158/ITPKA/OSMR/POU2F2/SFRP1/KLHL21/HMGA1/MAFF/SYTL3/RAB35/CD55/DKK1/STK10
WHITESIDE_CISPLATIN_RESISTANCE_DN	WHITESIDE_CISPLATIN_RESISTANCE_DN	WHITESIDE_CISPLATIN_RESISTANCE_DN	13	0.796303	2.17457	4.58103e-05	0.000303699	0.000184478	1495	tags=62%, list=10%, signal=55%	IFI6/TIMP1/KRT19/RPS16/JUND/ACTB/TRIM22/RPS5
ODONNELL_TARGETS_OF_MYC_AND_TFRC_DN	ODONNELL_TARGETS_OF_MYC_AND_TFRC_DN	ODONNELL_TARGETS_OF_MYC_AND_TFRC_DN	42	-0.560455	-2.09581	4.64988e-05	0.000307868	0.00018701	3541	tags=62%, list=24%, signal=47%	ACACA/KBTBD8/RAD1/SCD/BUB1B/SPC25/BRCA2/HELLS/G3BP1/ERCC6L/DEPDC1B/CENPF/MND1/CCNA2/DNA2/TFRC/HSPH1/C4orf46/PLK4/ARHGAP11A/DEPDC1/DBF4/CDK1/AURKA/TOP2A/LRRC58
SAKAI_CHRONIC_HEPATITIS_VS_LIVER_CANCER_DN	SAKAI_CHRONIC_HEPATITIS_VS_LIVER_CANCER_DN	SAKAI_CHRONIC_HEPATITIS_VS_LIVER_CANCER_DN	26	0.649316	2.13778	4.65884e-05	0.000308067	0.000187131	1731	tags=50%, list=12%, signal=44%	SOCS3/FZD2/CLU/SOCS1/APLNR/CEBPB/MFAP5/ARID5A/JUND/STAT5A/JAK3/STAT1/ACHE
REACTOME_NCAM1_INTERACTIONS	REACTOME_NCAM1_INTERACTIONS	REACTOME_NCAM1_INTERACTIONS	29	0.642741	2.16172	4.68796e-05	0.000309597	0.00018806	1297	tags=38%, list=9%, signal=35%	COL6A2/COL6A1/COL3A1/COL5A1/COL6A3/AGRN/COL5A2/COL5A3/NRTN/COL4A2/CACNA1H
LI_INDUCED_T_TO_NATURAL_KILLER_DN	LI_INDUCED_T_TO_NATURAL_KILLER_DN	LI_INDUCED_T_TO_NATURAL_KILLER_DN	128	0.403749	1.83185	4.78499e-05	0.000315602	0.000191708	2653	tags=37%, list=18%, signal=30%	BGN/RAMP1/C3/COL6A1/MMP2/NOTCH3/CTSE/ACTA2/COL5A1/CD3D/TRIB2/PDLIM4/PRELP/CD2/LOX/CD27/MIB2/TMEM121/ADGRE5/ACTN1/CD6/SLA/FAM78A/HDAC7/TPST1/PLEKHG2/ABHD8/CD81/LLGL1/RGCC/SNAI3/DTX1/GFI1/FBP1/TBXA2R/CXCL12/TRIM28/CTLA4/DGKA/DPP4/ETS1/PRKCB/RNPEPL1/FYB1/TXNIP/CCL23/NISCH
NAKAMURA_CANCER_MICROENVIRONMENT_UP	NAKAMURA_CANCER_MICROENVIRONMENT_UP	NAKAMURA_CANCER_MICROENVIRONMENT_UP	20	0.705842	2.14463	4.79444e-05	0.000315822	0.000191842	1259	tags=50%, list=9%, signal=46%	APOE/COL1A1/COL1A2/COL3A1/POSTN/HBA1/PRSS2/LAMP5/CTF1/RHOB
DASU_IL6_SIGNALING_SCAR_DN	DASU_IL6_SIGNALING_SCAR_DN	DASU_IL6_SIGNALING_SCAR_DN	15	0.746104	2.11752	4.89033e-05	0.000321729	0.00019543	749	tags=40%, list=5%, signal=38%	SERPINE1/CCN1/SULF1/LOXL2/CCN2/HMOX1
FERREIRA_EWINGS_SARCOMA_UNSTABLE_VS_STABLE_DN	FERREIRA_EWINGS_SARCOMA_UNSTABLE_VS_STABLE_DN	FERREIRA_EWINGS_SARCOMA_UNSTABLE_VS_STABLE_DN	86	0.453224	1.93443	4.98964e-05	0.000327845	0.000199145	4244	tags=55%, list=29%, signal=39%	PLAAT4/MXRA8/COX7A1/CRYAB/CDKN1C/RAB34/IFI35/KRT19/PDCD1/YPEL3/ABTB1/FES/SLC27A1/HOXC4/IFI27L2/CHRDL1/FBXL15/LYVE1/IRF9/TMEM187/F8A1/NAGLU/TMEM176B/NCOR2/STX5/GNB5/WFS1/ELAC2/DOLK/NENF/UBASH3A/INMT/DHRS1/OAS1/TMEM176A/DNAJC4/CABLES1/RNF167/OTUD5/LRPAP1/GNG7/PRX/SPR/SQSTM1/AHNAK/SLC66A3/CRY2
REACTOME_PLASMA_LIPOPROTEIN_ASSEMBLY_REMODELING_AND_CLEARANCE	REACTOME_PLASMA_LIPOPROTEIN_ASSEMBLY_REMODELING_AND_CLEARANCE	REACTOME_PLASMA_LIPOPROTEIN_ASSEMBLY_REMODELING_AND_CLEARANCE	56	0.517367	2.01865	5.01794e-05	0.000329286	0.00020002	2719	tags=41%, list=18%, signal=34%	APOE/APOC1/ANGPTL4/LMF2/CIDEC/AMN/LCAT/PCSK9/BMP1/AP2S1/NR1H2/AP2M1/A2M/FURIN/LMF1/LSR/ZDHHC8/AP2A1/NPC1/NR1H3/GPIHBP1/NPC2/LDLR
ACEVEDO_NORMAL_TISSUE_ADJACENT_TO_LIVER_TUMOR_UP	ACEVEDO_NORMAL_TISSUE_ADJACENT_TO_LIVER_TUMOR_UP	ACEVEDO_NORMAL_TISSUE_ADJACENT_TO_LIVER_TUMOR_UP	154	-0.374445	-1.76065	5.03379e-05	0.000329908	0.000200398	3850	tags=47%, list=26%, signal=35%	FRG1/GPX2/YAP1/F11R/ACSL4/APOM/HNRNPA2B1/ITGAV/SPDYE3/UAP1/TBPL1/FKBP5/SHROOM3/GSTA4/TRIP12/EIF3A/MINDY3/FAM200A/MYO1B/DCTN4/FAM162A/RPL14/ZNF14/TRIT1/PNISR/PLEKHA5/SUMO2/DDX27/TSPAN8/RAB33B/ELOVL5/NUCKS1/HDAC2/PRKAB2/SEPTIN11/PEX3/GNA13/RMDN1/ANGEL2/MTPN/PON2/AHCTF1/MET/SLC15A1/IMPA1/CISD1/SESN1/ZNF721/CHD1/MARCKS/NADK2/MICU2/RPL7/SBDS/RPN2/PTGES3/CCAR1/ERGIC2/METTL7A/SORT1/SCYL2/SYAP1/PHF3/SACM…
YAN_ESCAPE_FROM_ANOIKIS	YAN_ESCAPE_FROM_ANOIKIS	YAN_ESCAPE_FROM_ANOIKIS	23	0.676951	2.15856	5.04866e-05	0.000330463	0.000200735	1618	tags=48%, list=11%, signal=43%	CCL5/MMP2/CXCL10/HLA-DMA/MX1/IRF7/CX3CL1/IRF1/STAT2/STAT1/RSAD2
VALINE_LEUCINE_AND_ISOLEUCINE_DEGRADATION	VALINE_LEUCINE_AND_ISOLEUCINE_DEGRADATION	VALINE_LEUCINE_AND_ISOLEUCINE_DEGRADATION	43	-0.548079	-2.04864	5.11469e-05	0.000334362	0.000203104	2489	tags=47%, list=17%, signal=39%	PCCA/MCCC1/ALDH9A1/ACAT1/MMUT/HIBADH/ALDH2/DBT/HIBCH/ACAT2/HADH/ALDH6A1/MCCC2/DLD/ACADM/HMGCS1/ACADSB/BCKDHB/ABAT/HMGCS2
MARZEC_IL2_SIGNALING_UP	MARZEC_IL2_SIGNALING_UP	MARZEC_IL2_SIGNALING_UP	112	0.425381	1.8893	5.30718e-05	0.000346508	0.000210481	2596	tags=31%, list=18%, signal=26%	SPP1/TGFB1/DUSP4/CCL3/GADD45B/SOCS1/OSM/TNFRSF18/TNFRSF4/PHLDA2/LIF/IL2RB/IL10RA/TNFRSF12A/CXCL8/IL2RA/CSF2RB/JUND/FGFR1/RHOB/DUSP2/RGCC/CSF2/SERPINB9/CARD9/PHLDA1/CXCL12/CSF2RA/IL24/TNFRSF1B/BIRC3/PUS1/SOCS2/PEA15/PIM1
DORSEY_GAB2_TARGETS	DORSEY_GAB2_TARGETS	DORSEY_GAB2_TARGETS	28	0.653781	2.18583	5.41119e-05	0.000352853	0.000214336	1179	tags=39%, list=8%, signal=36%	COL1A1/SERPINE1/SPARC/CRYAB/COL6A3/PHLDA2/GSN/DUSP5/STC1/AKAP12/ARHGAP25
PID_P53_DOWNSTREAM_PATHWAY	PID_P53_DOWNSTREAM_PATHWAY	PID_P53_DOWNSTREAM_PATHWAY	132	0.406074	1.84739	5.45357e-05	0.000355169	0.000215743	1279	tags=21%, list=9%, signal=20%	SPP1/SERPINE1/MMP2/SERPINB5/ZNF385A/BCL2A1/COL18A1/CX3CL1/TAP1/PML/CTSD/DUSP1/IGFBP3/EPHA2/SFN/CD82/S100A2/LIF/GPX1/DDIT4/PLK3/PYCARD/DUSP5/HIC1/CAV1/PRMT1/SNAI2/VCAN
BERTUCCI_INVASIVE_CARCINOMA_DUCTAL_VS_LOBULAR_DN	BERTUCCI_INVASIVE_CARCINOMA_DUCTAL_VS_LOBULAR_DN	BERTUCCI_INVASIVE_CARCINOMA_DUCTAL_VS_LOBULAR_DN	39	0.57952	2.06711	5.56148e-05	0.000361741	0.000219735	2626	tags=54%, list=18%, signal=44%	FABP4/TUBB6/DPT/VWF/MFAP4/MRGPRF/CIDEC/PIK3CD/RBP4/PECAM1/SPARCL1/CAV1/NGFR/ELN/POU2F2/SFRP1/CD34/ALDH1A1/TNFRSF1B/RCSD1/TXNIP
ONO_AML1_TARGETS_UP	ONO_AML1_TARGETS_UP	ONO_AML1_TARGETS_UP	23	0.674721	2.15145	5.61912e-05	0.000365031	0.000221733	3581	tags=65%, list=24%, signal=49%	NKG7/GADD45B/GZMA/RGS2/HAVCR2/PDCD1/SLAMF7/FOS/PDCD1LG2/FASLG/IFNG/CXCR6/EOMES/CD244/SEMA4A
WANG_HCP_PROSTATE_CANCER	WANG_HCP_PROSTATE_CANCER	WANG_HCP_PROSTATE_CANCER	102	0.429234	1.9034	5.65055e-05	0.000366613	0.000222694	2650	tags=40%, list=18%, signal=33%	FN1/SECTM1/HTRA1/EFEMP2/GADD45B/MSLN/CRAT/RGS2/CDKN1C/RARRES1/DUSP1/CLIC3/FLNC/IGFBP3/CRIP1/CYP1B1/RPL28/PITX1/REC8/ZNF580/TWIST1/CCDC69/RHOD/S100P/FGFR1/MUC1/PPP1R15A/SGK1/PSCA/FOSL2/TFEB/CD55/B3GAT3/CITED2/GAD1/ATF3/SHMT2/LAMP3/UBXN1/TXNIP/MAPK8IP3
DORN_ADENOVIRUS_INFECTION_24HR_DN	DORN_ADENOVIRUS_INFECTION_24HR_DN	DORN_ADENOVIRUS_INFECTION_24HR_DN	42	0.558001	2.03198	5.71238e-05	0.00037016	0.000224848	1842	tags=43%, list=13%, signal=38%	CCN1/MFAP2/NFKB2/EPHA2/IL6/KRT19/PLK2/COL7A1/TNFRSF12A/EGR3/JUNB/NFKBIA/SNAI2/IFIT2/CD83/H2BC12/NR4A1/SGK1
REACTOME_ORGANELLE_BIOGENESIS_AND_MAINTENANCE	REACTOME_ORGANELLE_BIOGENESIS_AND_MAINTENANCE	REACTOME_ORGANELLE_BIOGENESIS_AND_MAINTENANCE	278	-0.319286	-1.62309	5.73159e-05	0.000370939	0.000225322	4707	tags=44%, list=32%, signal=31%	DNAJC11/CNTRL/GABPB1/SSBP1/ARL13B/CETN2/DYNLT2/PRKAG2/ATP5PD/CCT4/ASAP1/BBS9/CEP152/PPARGC1B/CKAP5/HSPB11/CEP41/HAUS2/DYNC1I2/IFT81/RAB11A/POLG2/TCTN3/CEP97/NCOR1/EXOC4/ATP5F1E/CENPJ/SIRT5/IMMT/GLUD1/TCP1/BBIP1/PRKAA2/ARF4/HSPA9/CEP162/BBS7/MED1/CHCHD3/SEPTIN2/CEP78/DMAC2L/ATP5PF/ALMS1/MT-ATP8/CEP63/SCLT1/ARL6/BBS2/CCP110/RPGRIP1L/CEP250/MICOS10/IFT80/KIF3A/CREB1/MKKS/EXOC8/NEK2/MTX2/TTC21B/APOO/…
MAHAJAN_RESPONSE_TO_IL1A_UP	MAHAJAN_RESPONSE_TO_IL1A_UP	MAHAJAN_RESPONSE_TO_IL1A_UP	67	0.487558	1.96627	5.8021e-05	0.000375033	0.000227809	1943	tags=37%, list=13%, signal=33%	FSTL3/CCL5/TNFAIP2/SECTM1/CCL8/ISG20/DUSP1/IL6/SERPINB2/IL2RB/COL7A1/LMOD1/RAB11B/APOD/IL15RA/MMP12/OASL/EFS/IL1B/RHOB/STAT1/CSF2/MAFK/PIM2/CHST7
MUELLER_METHYLATED_IN_GLIOBLASTOMA	MUELLER_METHYLATED_IN_GLIOBLASTOMA	MUELLER_METHYLATED_IN_GLIOBLASTOMA	32	0.611708	2.08422	5.86487e-05	0.000378518	0.000229925	1967	tags=47%, list=13%, signal=41%	KRT17/SERPINF1/LAPTM5/COX7A1/S100A4/SFN/KRT19/RUNX3/GZMM/NPTX2/S100P/CDA/TLR2/LCN2/LSR
HUANG_DASATINIB_RESISTANCE_DN	HUANG_DASATINIB_RESISTANCE_DN	HUANG_DASATINIB_RESISTANCE_DN	66	-0.481706	-1.95363	5.87065e-05	0.000378518	0.000229925	3824	tags=48%, list=26%, signal=36%	CA12/CLN3/BBIP1/SLC35A1/METTL9/PLEKHH1/MYEF2/TOB1/YME1L1/PLCH1/SLC25A15/CBX5/TRIM13/ACSL3/JPH1/LUC7L3/SORBS2/CHPT1/EPB41L5/ASCL2/ICA1/CRNKL1/CCDC58/SLC38A1/UBL3/PDCD4/CERS6/TPD52/ELAPOR1/GPD1L/PRLR/PLCB4
WP_PEPTIDE_GPCRS	WP_PEPTIDE_GPCRS	WP_PEPTIDE_GPCRS	37	0.591575	2.07384	6.01108e-05	0.000387089	0.000235132	3326	tags=57%, list=23%, signal=44%	CXCR4/C5AR1/FPR1/ACKR1/C3AR1/FPR3/SSTR5/CCR1/CCR5/NTSR1/CCR7/TACR2/FPR2/AVPR2/MC1R/CXCR1/CXCR6/GALR2/OPRL1/CCR2/BDKRB1
SMITH_TERT_TARGETS_DN	SMITH_TERT_TARGETS_DN	SMITH_TERT_TARGETS_DN	83	0.455752	1.92727	6.1485e-05	0.000395446	0.000240208	1997	tags=29%, list=14%, signal=25%	SAA1/SERPING1/MMP2/TAGLN/FOSB/THY1/IL1RN/PML/TNFSF9/GSN/SERPINB6/L1CAM/ARHGDIB/GAMT/TRADD/ARHGAP25/NID2/VSNL1/IFI30/SIRPA/HSPA2/GM2A/A2M/AKT1
RADMACHER_AML_PROGNOSIS	RADMACHER_AML_PROGNOSIS	RADMACHER_AML_PROGNOSIS	75	0.475259	1.95566	6.17201e-05	0.000396466	0.000240828	2311	tags=39%, list=16%, signal=33%	COL1A1/IFI27/TACSTD2/SRPX/GYPC/CD3D/DAPK1/ISG20/VASN/PMP22/TUBB2A/AGRN/HOXB2/SLC2A1/TGM2/SLC7A7/PXDN/HOXB5/S100P/FGFR1/SEMA3F/ADGRB2/TMEM158/LCN2/S1PR1/NFKBIB/EZR/MAL/NBL1
GRANDVAUX_IFN_RESPONSE_NOT_VIA_IRF3	GRANDVAUX_IFN_RESPONSE_NOT_VIA_IRF3	GRANDVAUX_IFN_RESPONSE_NOT_VIA_IRF3	13	0.789838	2.15692	6.2751e-05	0.000402587	0.000244546	1299	tags=69%, list=9%, signal=63%	IFI6/MX1/IRF7/ISG20/IFI35/IRF1/IFITM3/GBP2/IRF9
GRADE_COLON_AND_RECTAL_CANCER_UP	GRADE_COLON_AND_RECTAL_CANCER_UP	GRADE_COLON_AND_RECTAL_CANCER_UP	288	-0.315094	-1.61484	6.30372e-05	0.000403923	0.000245357	3859	tags=42%, list=26%, signal=31%	HNRNPK/AZGP1/KBTBD2/NUSAP1/TARS1/COPS8/NDUFAF7/HNRNPA2B1/CCDC191/HSPA9/SOX9/DCAF7/CDK7/TMSB4Y/PTPN12/POLQ/FBXO11/AHCY/NSMCE2/TCF7/DUSP18/PNPO/NIT2/GCSH/RRM1/CEP57L1/FDFT1/INTS7/USP9X/EIF4B/CBWD2/DDX1/LDHB/METTL5/NIP7/KNTC1/GCLC/UBE2N/HILPDA/SPATA13/SRSF2/TRAF5/URI1/PPA1/ZNF84/PTCD3/BORA/RHEB/DDX27/LYAR/RTF2/WDR75/CCT8/SKA3/GTF2F2/METTL2B/ATP6AP2/HSPE1/HELLS/NOL8/CSTF1/RBM26/PSMG1/LAPTM4B/IFRD1/PD…
PID_CXCR4_PATHWAY	PID_CXCR4_PATHWAY	PID_CXCR4_PATHWAY	100	0.444011	1.96087	6.34493e-05	0.00040606	0.000246656	2321	tags=35%, list=16%, signal=30%	MMP9/HLA-DRA/ITGA5/CXCR4/LCK/GNAI2/CD3D/FGR/HCK/CD3E/DNM1/CD4/FYN/ITGA11/PIK3CD/STAT2/ITGA3/BCAR1/PLCB2/ITGA7/LIMK1/VAV1/RHOB/CD247/PIK3R5/STAT5A/PTPN6/STAT1/CSK/PTPRC/AKT1/CXCL12/RHOC/PLCB3/RGS1
SANA_TNF_SIGNALING_DN	SANA_TNF_SIGNALING_DN	SANA_TNF_SIGNALING_DN	81	0.467098	1.97022	6.46099e-05	0.000412976	0.000250857	2137	tags=36%, list=15%, signal=31%	BGN/CRIP2/POSTN/ANXA1/CLU/PDLIM4/KRT7/VWF/AHNAK2/CCN2/TGM2/EFEMP1/ANTXR1/ARHGDIB/IGFBP4/PECAM1/ZBTB47/LYVE1/CAPNS1/GIMAP6/JAG2/GIMAP7/PPP1R16B/RGS4/MYOF/CD34/ALDH1A1/PHLDA1/ACE
MASRI_RESISTANCE_TO_TAMOXIFEN_AND_AROMATASE_INHIBITORS_DN	MASRI_RESISTANCE_TO_TAMOXIFEN_AND_AROMATASE_INHIBITORS_DN	MASRI_RESISTANCE_TO_TAMOXIFEN_AND_AROMATASE_INHIBITORS_DN	18	0.735678	2.16688	6.5507e-05	0.000418193	0.000254026	1907	tags=61%, list=13%, signal=53%	KRT17/TAGLN/CCN2/L1CAM/EFEMP1/AQP3/APOD/ACTG2/SNAI2/CALD1/CCN5
BUTANOATE_METABOLISM	BUTANOATE_METABOLISM	BUTANOATE_METABOLISM	28	-0.621273	-2.06848	6.65746e-05	0.000424485	0.000257847	3478	tags=61%, list=24%, signal=46%	PDHA1/PDHB/BDH1/EHHADH/L2HGDH/ALDH9A1/ACAT1/ALDH2/ACAT2/HADH/ACSM3/BDH2/ALDH5A1/HMGCS1/AKR1B10/ABAT/HMGCS2
FRASOR_RESPONSE_TO_ESTRADIOL_DN	FRASOR_RESPONSE_TO_ESTRADIOL_DN	FRASOR_RESPONSE_TO_ESTRADIOL_DN	73	0.454846	1.87068	6.71256e-05	0.000427471	0.000259662	3179	tags=44%, list=22%, signal=35%	CTSL/DUSP4/DBN1/ARHGAP4/SNCG/CLU/TGFB3/KRT7/DUSP1/LAMB2/STXBP1/PLK2/DDIT4/BMP4/BIK/STC1/PXDN/INHBB/IL1R1/MUC1/EPOR/ARNT2/CTSH/GPRC5A/BAK1/MXD4/NELL2/TTC9/LAMB1/NDRG1/KYNU/SLIT2
PEREZ_TP53_AND_TP63_TARGETS	PEREZ_TP53_AND_TP63_TARGETS	PEREZ_TP53_AND_TP63_TARGETS	188	0.359728	1.716	6.92734e-05	0.000440606	0.00026764	1973	tags=28%, list=13%, signal=24%	ZNF385A/SLC4A11/MX1/NOTCH3/MEGF6/COL18A1/CX3CL1/PLIN4/MAFB/BAMBI/CRYAB/CDKN1C/VASN/ZIC2/IGFBP3/METRNL/ULBP2/THEMIS2/GLIS2/VSIR/RASSF5/AQP3/CRISPLD2/LBH/ERFE/BIK/RBP7/SOX8/NGFR/ARHGEF17/TSC22D3/WNT7B/SUSD2/RBM38/SHANK3/RHOB/NLRP1/MXRA5/EGR1/RTN4R/UNC5B/RGCC/CITED1/CHST2/DEDD2/ULK1/DPYSL4/PPP1R16B/TRIM8/KLHL21/MICALL2/MAF
SENESE_HDAC3_TARGETS_UP	SENESE_HDAC3_TARGETS_UP	SENESE_HDAC3_TARGETS_UP	458	-0.277033	-1.49976	7.10137e-05	0.00045112	0.000274027	2577	tags=31%, list=18%, signal=26%	ASPH/SMG7/USP10/TMOD3/PSME4/ZC3H11A/SNAP23/TGFBR2/MAN1A1/KHDRBS3/PTPRB/PPP4R3A/NEDD4L/ORMDL1/SNAPC3/SLC25A15/TMEM30A/EXOC5/CBFB/MAPK14/BMP5/NAMPT/ZNF451/SEPTIN11/USP34/ACOX2/CAMK2D/NAP1L1/MOSPD1/TEAD1/GNA13/ATP6V1A/AFF4/TNKS2/ABCC4/F2RL1/MBNL1/SLAIN2/KITLG/OTUD4/AGO2/UEVLD/FMNL2/SMARCC1/ATP2B1/EPRS1/MYO6/HEATR1/AHCTF1/MET/RBAK/ZNF41/ZNF480/CLDN12/RNF6/BDP1/TAOK1/ARL6IP1/FCHO2/DDX3X/RPAP3/TM9SF4/I…
WP_PLATELETMEDIATED_INTERACTIONS_WITH_VASCULAR_AND_CIRCULATING_CELLS	WP_PLATELETMEDIATED_INTERACTIONS_WITH_VASCULAR_AND_CIRCULATING_CELLS	WP_PLATELETMEDIATED_INTERACTIONS_WITH_VASCULAR_AND_CIRCULATING_CELLS	17	0.741343	2.15348	7.37689e-05	0.000468048	0.000284309	1651	tags=53%, list=11%, signal=47%	TGFB1/CCL5/ICAM1/SELPLG/TGFB3/CCL2/CD40/IL1B/TLR2
HAN_JNK_SINGALING_DN	HAN_JNK_SINGALING_DN	HAN_JNK_SINGALING_DN	37	0.587119	2.05822	7.43941e-05	0.000471436	0.000286367	2633	tags=49%, list=18%, signal=40%	C3/CD74/COL6A2/CD14/COL6A1/SOCS3/PFKP/RGS2/ISYNA1/HSD11B1/IGFBP4/LCN2/ENPP2/CP/WNT6/SOD3/IFITM1/CCL23
REACTOME_SYNDECAN_INTERACTIONS	REACTOME_SYNDECAN_INTERACTIONS	REACTOME_SYNDECAN_INTERACTIONS	26	0.642263	2.11456	7.64034e-05	0.000483576	0.000293742	1276	tags=42%, list=9%, signal=39%	COL1A1/TGFB1/FN1/COL1A2/COL3A1/TNC/COL5A1/COL5A2/COL5A3/ACTN1/ITGB4
GOLDRATH_ANTIGEN_RESPONSE	GOLDRATH_ANTIGEN_RESPONSE	GOLDRATH_ANTIGEN_RESPONSE	344	0.310066	1.58867	7.72247e-05	0.000488177	0.000296536	1804	tags=20%, list=12%, signal=18%	LGALS1/TYROBP/C3/CD74/EMP3/HLA-DRB1/ADAM8/CCL5/HLA-DQB2/HLA-DQA1/CCL3/BCL2A1/ANXA1/PRF1/ITGAX/GADD45B/GZMA/SLC2A3/CCL4L2/LILRB4/S100A4/CTSD/CAPG/LAG3/DUSP1/LMNA/IFITM3/FYN/PDCD1/S100A13/GZMM/HLA-E/HOPX/SERPINB6/MYO1F/LAT2/S100A11/IL12RB1/MYADM/LYL1/CD48/KANK3/NRP1/NCF4/SIVA1/IL2RA/GZMK/TRAPPC1/ANXA2/CCR5/BAG3/SLPI/RNH1/PLCG2/F2RL3/TK1/GEM/H3C4/BATF3/GAPDH/IFI30/HSPA2/SERPINB9/S100A6/CST3/MT1X/AUR…
WP_SELENIUM_MICRONUTRIENT_NETWORK	WP_SELENIUM_MICRONUTRIENT_NETWORK	WP_SELENIUM_MICRONUTRIENT_NETWORK	74	0.461837	1.90108	7.7394e-05	0.00048865	0.000296824	2719	tags=35%, list=18%, signal=29%	SAA1/GPX3/SERPINE1/ALOX5/ICAM1/ALOX5AP/SAA2/SELENOM/NFKB2/HBA1/IL6/GPX1/CCL2/GPX4/PLAT/IL1B/HBB/ALOX15B/SELENOO/MSRB1/IFNG/TNF/SOD3/PTGS2/PTGS1/LDLR
REACTOME_SMOOTH_MUSCLE_CONTRACTION	REACTOME_SMOOTH_MUSCLE_CONTRACTION	REACTOME_SMOOTH_MUSCLE_CONTRACTION	35	0.591991	2.05323	7.7636e-05	0.00048958	0.000297389	4049	tags=63%, list=28%, signal=46%	TPM2/ANXA1/MYL9/ACTA2/ANXA6/LMOD1/ACTG2/TRIM72/ANXA2/DYSF/MYL6/TLN1/CALD1/SORBS3/GUCY1B1/MYH11/MYL6B/MYL12A/ITGB5/GUCY1A1/PXN/MYL12B
REACTOME_PLATELET_ADHESION_TO_EXPOSED_COLLAGEN	REACTOME_PLATELET_ADHESION_TO_EXPOSED_COLLAGEN	REACTOME_PLATELET_ADHESION_TO_EXPOSED_COLLAGEN	11	0.804163	2.07822	7.83255e-05	0.000493327	0.000299664	580	tags=45%, list=4%, signal=44%	COL1A1/COL1A2/FCER1G/VWF/FYN
IZADPANAH_STEM_CELL_ADIPOSE_VS_BONE_DN	IZADPANAH_STEM_CELL_ADIPOSE_VS_BONE_DN	IZADPANAH_STEM_CELL_ADIPOSE_VS_BONE_DN	99	0.430078	1.8965	7.8482e-05	0.000493711	0.000299898	2337	tags=33%, list=16%, signal=28%	SFRP2/SERPING1/POSTN/FBLN1/CCDC80/S100A16/PODN/CRYAB/LOXL2/RTN2/MFAP4/COL5A2/HOXB6/FBN1/LOX/NDN/KCNE4/MFAP5/PTGIS/LTBP2/CA11/AKAP12/SLPI/HYAL1/CDH11/HSPA2/RGS4/GPRC5B/ASPN/SLC24A3/NUAK1/GATA3/TLE1
MARTIN_VIRAL_GPCR_SIGNALING_UP	MARTIN_VIRAL_GPCR_SIGNALING_UP	MARTIN_VIRAL_GPCR_SIGNALING_UP	73	0.451256	1.85592	7.95352e-05	0.000499728	0.000303553	3104	tags=47%, list=21%, signal=37%	SPP1/C3/CXCL9/SAA2/ACTA2/HAGHL/C1S/KLK11/IGFBP7/CCL2/SEMA4B/CCDC69/INHBB/LATS2/FST/OSMR/CXCL12/TTYH3/CP/HOXB7/VCAM1/STEAP4/DKK4/EPB41L3/PUS1/CA2/SOCS2/SOD3/AP5B1/LHX6/IL10/BICDL1/PAM/MYH10
WP_CYTOSOLIC_DNASENSING_PATHWAY	WP_CYTOSOLIC_DNASENSING_PATHWAY	WP_CYTOSOLIC_DNASENSING_PATHWAY	57	0.513617	2.00859	8.00172e-05	0.000502147	0.000305022	1256	tags=26%, list=9%, signal=24%	ISG15/CCL5/CXCL10/CCL4/IRF7/CCL4L2/POLR2L/AIM2/IL6/PYCARD/TRADD/STING1/NFKBIA/IL1B/IRF3
YAMAZAKI_TCEB3_TARGETS_UP	YAMAZAKI_TCEB3_TARGETS_UP	YAMAZAKI_TCEB3_TARGETS_UP	163	0.379379	1.77702	8.0495e-05	0.000504533	0.000306472	3038	tags=36%, list=21%, signal=29%	FBLN2/SERPING1/CCN1/MFGE8/EFEMP2/WARS1/SPARC/SERPINH1/CLU/CRYAB/CDC42EP1/SRGN/SPOCK1/CREB3L1/HOXC6/LGMN/ZYX/SNAI1/IGFBP4/COL4A2/PLOD1/RAMP2/PXDN/TIMP3/ANXA2/CTSZ/PLAT/JUND/SUSD2/SGCE/CDH5/NID2/PSAP/NR4A1/CITED1/SOX17/HSPG2/CST3/THBD/FURIN/GRINA/TLNRD1/CITED2/FUT8/VAMP8/PDE1B/PTH1R/MDFIC/PARVB/HS3ST1/TFPI/COL4A1/SURF4/B2M/PTPRM/P4HA2/LAMB1/TYRO3
COLINA_TARGETS_OF_4EBP1_AND_4EBP2	COLINA_TARGETS_OF_4EBP1_AND_4EBP2	COLINA_TARGETS_OF_4EBP1_AND_4EBP2	344	0.308708	1.58171	8.3444e-05	0.000522384	0.000317315	2014	tags=22%, list=14%, signal=20%	BST2/ISG15/C3/GPX3/ISLR/VAMP5/FABP4/CD14/LY6E/CCL5/NNMT/ENO2/C1R/SFRP4/POSTN/PSMB9/SRPX/GBP4/IL1RN/MFAP2/SLC16A3/TCIRG1/BLVRB/HLA-B/C1S/PRRX1/FOXC1/FXYD5/IFI35/IFITM3/HOXB2/HLA-A/S100A13/TGM2/ADA/FOXD1/USP18/NDN/RAMP2/PDPN/ADAMTS1/IFI44/PSMB8/CLTB/GRN/LTBP2/LGALS9/PHPT1/SCARA3/IFI27L2/AKAP12/LY96/GBP2/IFIT2/CDH11/IRF9/GPX7/LGALS3BP/NACC1/STAT1/PARP12/TINAGL1/BCAT1/FST/LCN2/SHISA5/MT1X/AURKB/VEGFB…
REACTOME_ENDOSOMAL_VACUOLAR_PATHWAY	REACTOME_ENDOSOMAL_VACUOLAR_PATHWAY	REACTOME_ENDOSOMAL_VACUOLAR_PATHWAY	11	0.80143	2.07116	8.53923e-05	0.000533934	0.000324331	633	tags=64%, list=4%, signal=61%	CTSL/HLA-F/HLA-C/HLA-B/HLA-G/HLA-A/HLA-E
WOOD_EBV_EBNA1_TARGETS_UP	WOOD_EBV_EBNA1_TARGETS_UP	WOOD_EBV_EBNA1_TARGETS_UP	106	0.421193	1.85699	8.64765e-05	0.00054006	0.000328052	1934	tags=27%, list=13%, signal=24%	C3/ICAM1/FBLN1/FZD2/HSPA1A/SPON2/SERPINH1/CLU/TUBA1A/S100A4/CTSD/ANXA6/C1S/HOXC6/PNMA1/TMPRSS3/ZNF580/H1-10/BAG3/LGALS3BP/DNAJB1/CALM3/ARHGDIA/SF3A2/STAT1/EEF1A2/PODXL/WIPF1/DUSP14
MATSUDA_NATURAL_KILLER_DIFFERENTIATION	MATSUDA_NATURAL_KILLER_DIFFERENTIATION	MATSUDA_NATURAL_KILLER_DIFFERENTIATION	434	0.289087	1.52471	8.70212e-05	0.000542807	0.00032972	2735	tags=26%, list=19%, signal=22%	SFRP2/LYZ/GAS1/NKG7/CCL5/FLNA/TNNT1/CXCL10/IFITM2/SOCS3/GGT5/POSTN/PLAUR/SPON2/TESC/CD7/ANXA1/COL11A1/PRF1/CCL4L2/SPON1/LILRB4/CTSD/PDLIM4/LIMD2/PKM/PRRX1/ENG/CORO1A/MS4A4A/CIITA/HSD11B1/NRGN/PDCD1/IL2RB/HOPX/MYO1F/EFEMP1/IGFBP4/SLAMF7/SPRR1A/TUBB2B/CCR1/PPP4C/MYADM/KCNJ8/IFITM10/FOS/LY86/PLA2G2D/SOX13/AIP/PLBD2/WDR54/CCR5/TSC22D3/MATK/PRMT1/GNB2/ACTB/ALDOA/IL1B/CD247/FSTL1/RHOT2/EDF1/MS4A6A/TK1/…
ZHONG_RESPONSE_TO_AZACITIDINE_AND_TSA_DN	ZHONG_RESPONSE_TO_AZACITIDINE_AND_TSA_DN	ZHONG_RESPONSE_TO_AZACITIDINE_AND_TSA_DN	68	-0.476258	-1.95039	8.88539e-05	0.000553571	0.000336259	4937	tags=59%, list=34%, signal=39%	EIF2D/PAAF1/C5orf15/GATB/NDUFC1/ECPAS/HMGB2/PDCD2/PAPOLG/TRMT5/NFIB/KPNB1/EIF2AK2/ATM/PPP2R5C/REV1/DHFR/HNRNPA3/GOSR1/ARHGEF9/NUCKS1/RBMX/CTBS/PMS1/SREK1IP1/SH3BGRL/ITGB3BP/MOB1A/TOM1L1/MAP2K6/PGGT1B/TBC1D5/CCNA2/GOLPH3L/KIF15/PAICS/RPL22/APOOL/DIAPH2/SUCLG2
LIEN_BREAST_CARCINOMA_METAPLASTIC_VS_DUCTAL_UP	LIEN_BREAST_CARCINOMA_METAPLASTIC_VS_DUCTAL_UP	LIEN_BREAST_CARCINOMA_METAPLASTIC_VS_DUCTAL_UP	75	0.469032	1.93003	9.05606e-05	0.000563525	0.000342305	2479	tags=41%, list=17%, signal=35%	FLNA/G0S2/ICAM1/ANGPTL4/BCL2A1/RTL8C/VIM/FOXC1/IL6/MSN/FOXD1/CEBPB/HMOX1/TNFRSF12A/S100A3/PLOD1/CXCL8/NIBAN2/ADM/CTSZ/UPP1/FJX1/S100B/TMEM158/BCAT1/ENPP2/CSPG4/IL1R2/CYP26B1/COLGALT1/YBX3
CYTOSOLIC_DNA_SENSING_PATHWAY	CYTOSOLIC_DNA_SENSING_PATHWAY	CYTOSOLIC_DNA_SENSING_PATHWAY	40	0.569667	2.05125	9.07108e-05	0.000563781	0.000342461	1948	tags=35%, list=13%, signal=30%	CCL5/CXCL10/CCL4/IRF7/CCL4L2/AIM2/IL6/PYCARD/STING1/NFKBIA/IL1B/IRF3/NFKBIB/ZBP1
CAIRO_HEPATOBLASTOMA_UP	CAIRO_HEPATOBLASTOMA_UP	CAIRO_HEPATOBLASTOMA_UP	203	-0.334451	-1.63739	9.11219e-05	0.000565656	0.0003436	4922	tags=53%, list=33%, signal=36%	NUP37/TSPYL4/SREBF2/ELP1/PLAG1/MPZL1/ALCAM/SMYD2/POLR1D/KDM5B/CETN2/C11orf95/MARCHF8/AKR1C3/PDCD2/KDM3B/SLF2/TULP4/MTR/IGF2BP2/GNPAT/CREB3L2/PSMD10/SERPINE2/ZNF189/CDC23/KHDC4/MRPS27/FXR1/JARID2/PRKCA/ANKRD27/ACACA/CRIM1/PRUNE1/GMNN/SEPTIN2/GSTA4/MINPP1/SOCS5/CAMSAP2/MLEC/FDFT1/RNF38/DCP2/SCD/UTRN/R3HDM1/CBX1/RC3H2/SOX4/DZIP3/LRRC1/MAVS/RRP1B/RCOR3/TUFT1/TMEM243/NUP133/MFF/UGGT1/HDAC2/TNKS/CBX5/N…
KAAB_FAILED_HEART_VENTRICLE_DN	KAAB_FAILED_HEART_VENTRICLE_DN	KAAB_FAILED_HEART_VENTRICLE_DN	39	0.567226	2.02326	9.18813e-05	0.000569686	0.000346048	1428	tags=28%, list=10%, signal=26%	ISG15/C1QB/CD14/IFITM2/FCER1G/VAT1/WARS1/IFITM3/F13A1/PSME2/TMEM147
KLEIN_TARGETS_OF_BCR_ABL1_FUSION	KLEIN_TARGETS_OF_BCR_ABL1_FUSION	KLEIN_TARGETS_OF_BCR_ABL1_FUSION	41	0.56364	2.04475	9.28679e-05	0.000575113	0.000349345	3222	tags=51%, list=22%, signal=40%	CXCR4/GYPC/CSF1R/PML/CD79A/ITGAL/CSF3R/NCF4/MNDA/CD40/POU2AF1/PTPRC/POU2F2/BTK/CD19/IL3RA/IRF4/IKZF1/MZF1/MYD88/MLF2
AMIT_SERUM_RESPONSE_40_MCF10A	AMIT_SERUM_RESPONSE_40_MCF10A	AMIT_SERUM_RESPONSE_40_MCF10A	29	0.628682	2.11444	9.30517e-05	0.000575563	0.000349618	2390	tags=52%, list=16%, signal=43%	FOSB/FPR1/RGS2/DUSP1/LGMN/DCN/FOS/ADM/ZFP36/EGR1/NR4A1/GM2A/CITED2/NR4A2/ATF3
CHIANG_LIVER_CANCER_SUBCLASS_PROLIFERATION_DN	CHIANG_LIVER_CANCER_SUBCLASS_PROLIFERATION_DN	CHIANG_LIVER_CANCER_SUBCLASS_PROLIFERATION_DN	130	-0.379745	-1.73422	9.45924e-05	0.000584393	0.000354982	1348	tags=22%, list=9%, signal=20%	SYBU/GPT2/SORBS2/SMIM14/RORC/HADH/CYP4F3/NUDT7/ETFDH/ALDH6A1/PIPOX/CTH/ALDH5A1/CES2/CYP4F2/SCP2/PCK1/HNF4A/SELENBP1/ADH6/PRAP1/CYP2J2/MYRIP/NR1I2/ABAT/CYP2B6/NAT2/TTPA/SULT1B1
KIM_MYC_AMPLIFICATION_TARGETS_DN	KIM_MYC_AMPLIFICATION_TARGETS_DN	KIM_MYC_AMPLIFICATION_TARGETS_DN	88	-0.4206	-1.81215	9.6101e-05	0.000593005	0.000360213	3892	tags=44%, list=26%, signal=33%	IL17RB/COA6/F11R/PAXIP1/CCDC191/NKX2-1/PRUNE2/TBPL1/SHROOM3/RASSF6/RNF38/LPP/KIF13B/NFATC2/KIAA2026/TMEM67/GRHL2/GCA/KITLG/MARVELD2/PPCS/MYO6/HEATR1/PTPRN2/ZNF43/ZNF292/ZNF468/SORBS2/PLEKHA2/GAS2L3/TTC39B/TMBIM4/PATJ/KLF5/NEBL/HS2ST1/CDH1/FNBP1L/SPAG1
DORN_ADENOVIRUS_INFECTION_48HR_DN	DORN_ADENOVIRUS_INFECTION_48HR_DN	DORN_ADENOVIRUS_INFECTION_48HR_DN	38	0.578827	2.04056	9.75795e-05	0.000601411	0.000365319	1842	tags=42%, list=13%, signal=37%	CCN1/SERPINB5/MFAP2/EPHA2/IL6/KRT19/PLK2/COL7A1/TNFRSF12A/EGR3/JUNB/NFKBIA/SNAI2/CD83/NR4A1/SGK1
NOUSHMEHR_GBM_SILENCED_BY_METHYLATION	NOUSHMEHR_GBM_SILENCED_BY_METHYLATION	NOUSHMEHR_GBM_SILENCED_BY_METHYLATION	42	0.54543	1.9862	9.84936e-05	0.000606322	0.000368302	1147	tags=29%, list=8%, signal=26%	CTHRC1/MMP9/G0S2/RARRES2/SPON2/CHI3L1/RARRES1/FLNC/GJB2/PDPN/CHRDL2/AQP5
REACTOME_GAP_JUNCTION_TRAFFICKING_AND_REGULATION	REACTOME_GAP_JUNCTION_TRAFFICKING_AND_REGULATION	REACTOME_GAP_JUNCTION_TRAFFICKING_AND_REGULATION	34	0.592126	2.04075	9.87623e-05	0.000607253	0.000368868	1656	tags=44%, list=11%, signal=39%	TUBB6/TUBA1A/GJB5/DNM1/TUBB2A/GJB3/GJA4/GJB2/GJB4/TUBB2B/CLTB/TUBB4B/ACTB/GJA5/AP2M1
FINETTI_BREAST_CANCER_KINOME_GREEN	FINETTI_BREAST_CANCER_KINOME_GREEN	FINETTI_BREAST_CANCER_KINOME_GREEN	16	0.742081	2.1357	9.92474e-05	0.000609511	0.000370239	2346	tags=62%, list=16%, signal=53%	LCK/FGR/HCK/MAP4K1/ZAP70/JAK3/PIM2/BTK/STK10/PRKCB
BROWNE_HCMV_INFECTION_30MIN_UP	BROWNE_HCMV_INFECTION_30MIN_UP	BROWNE_HCMV_INFECTION_30MIN_UP	38	0.57804	2.03779	9.99451e-05	0.000613068	0.000372399	1895	tags=37%, list=13%, signal=32%	COL6A2/GPX3/COL6A1/SOCS3/IFI27/DUSP1/EGR2/FOS/EGR3/JUNB/ZFP36/RHOB/LCN2/APBA2
GNATENKO_PLATELET_SIGNATURE	GNATENKO_PLATELET_SIGNATURE	GNATENKO_PLATELET_SIGNATURE	40	0.567788	2.04448	0.000100074	0.000613134	0.00037244	3146	tags=55%, list=21%, signal=43%	CCL5/FLNA/HLA-C/SPARC/CLU/PKM/NRGN/GPX1/HLA-E/F13A1/ACTB/MYL6/TLN1/HBB/UBC/PPBP/RGS10/B2M/CD99/TUBA4A/MYL12A/FTH1
PID_IL4_2PATHWAY	PID_IL4_2PATHWAY	PID_IL4_2PATHWAY	56	0.504202	1.96728	0.000101994	0.000624154	0.000379134	2482	tags=41%, list=17%, signal=34%	COL1A1/COL1A2/SPI1/SOCS3/THY1/SOCS1/DOK2/EGR2/CEBPB/FES/CCL26/PIGR/STAT5A/PTPN6/JAK3/BCL6/CCL17/IL4R/HMGA1/AKT1/ETS1/IRF4/PARP14
MOREAUX_B_LYMPHOCYTE_MATURATION_BY_TACI_UP	MOREAUX_B_LYMPHOCYTE_MATURATION_BY_TACI_UP	MOREAUX_B_LYMPHOCYTE_MATURATION_BY_TACI_UP	74	0.458071	1.88558	0.000106058	0.000648258	0.000393775	4054	tags=53%, list=28%, signal=38%	MRC2/PLAUR/EPHB6/CDKN1C/LMNA/C3AR1/PDGFB/PIK3CD/NOXA1/TUBB2B/AMN/RAB11B/GABBR1/C1QL1/PI16/MOB3A/FMOD/POU2F2/HS3ST2/PHF1/PYGL/RHPN1/SNN/MAP2K3/SPATA2L/DDIT3/CXCL1/PINK1/PLXNA1/SLC6A8/HYI/BIRC7/GGTA1/MAPK8IP2/POFUT2/CEP170B/PRX/CAPS/MITF
FERRANDO_TAL1_NEIGHBORS	FERRANDO_TAL1_NEIGHBORS	FERRANDO_TAL1_NEIGHBORS	18	0.728277	2.14508	0.000106817	0.000652125	0.000396124	1302	tags=50%, list=9%, signal=46%	ITGB2/BCL2A1/LCK/CSF1R/CD3E/CD2/FCGR3B/CD6/CDA
REACTOME_CHONDROITIN_SULFATE_BIOSYNTHESIS	REACTOME_CHONDROITIN_SULFATE_BIOSYNTHESIS	REACTOME_CHONDROITIN_SULFATE_BIOSYNTHESIS	18	0.726856	2.14089	0.000111538	0.000680145	0.000413144	2773	tags=61%, list=19%, signal=50%	BGN/CHST11/CHPF/DCN/CHST15/CHST3/VCAN/CHST7/CSPG4/CHPF2/CHST12
WP_THE_HUMAN_IMMUNE_RESPONSE_TO_TUBERCULOSIS	WP_THE_HUMAN_IMMUNE_RESPONSE_TO_TUBERCULOSIS	WP_THE_HUMAN_IMMUNE_RESPONSE_TO_TUBERCULOSIS	23	0.661663	2.10981	0.000111791	0.000680884	0.000413593	1780	tags=52%, list=12%, signal=46%	MX1/SOCS1/TAP1/IFIT3/IFI35/IRF1/STAT2/PSMB8/IRF9/IFIT1/STAT1/TYK2
SA_MMP_CYTOKINE_CONNECTION	SA_MMP_CYTOKINE_CONNECTION	SA_MMP_CYTOKINE_CONNECTION	15	0.729326	2.0699	0.000114574	0.000697015	0.000423392	2872	tags=73%, list=20%, signal=59%	TGFB1/FCGR3A/CSF1/SELL/IL1B/SPN/ACE/TNFRSF1B/TNF/TNFRSF1A/TNFRSF8
WILCOX_RESPONSE_TO_PROGESTERONE_UP	WILCOX_RESPONSE_TO_PROGESTERONE_UP	WILCOX_RESPONSE_TO_PROGESTERONE_UP	140	-0.370716	-1.71059	0.000115435	0.000701425	0.000426071	3884	tags=45%, list=26%, signal=33%	WDHD1/GALK2/NUSAP1/ZNF268/CEP162/BBS7/KANSL1L/MDM1/KIF4A/CEP55/TMEM251/PCLAF/FDFT1/SCD/INSIG1/SGK3/ORC4/ELOVL6/YTHDC2/HBS1L/NUP160/MON2/TTF2/SMPDL3A/NCAPG/ASPM/PBK/MTF2/CENPF/ZCCHC10/SMC2/BBS10/TTC30A/SUMO1/IDH1/CYB5B/GK/CENPQ/CENPU/ACAT2/METTL7A/TMEM97/LARP4/CEP57/RIF1/CDKN2AIP/KLHL24/CDK1/HMMR/PDS5A/IDI1/HMGCS1/KLF5/HSD17B11/HMGCR/SC5D/TOP2A/ZNF518A/IFT74/MAP7/MSMO1/OTULINL/AREG
DELACROIX_RAR_TARGETS_UP	DELACROIX_RAR_TARGETS_UP	DELACROIX_RAR_TARGETS_UP	44	0.543444	2.00828	0.000116179	0.000705119	0.000428315	2180	tags=39%, list=15%, signal=33%	CRABP2/MMP2/MSLN/TGFB3/TCIRG1/PRSS22/DUSP1/CCN2/CEBPB/TNFRSF12A/JUNB/LIPE/TYK2/ZBP1/HMGA1/CP/BHLHE40
COATES_MACROPHAGE_M1_VS_M2_DN	COATES_MACROPHAGE_M1_VS_M2_DN	COATES_MACROPHAGE_M1_VS_M2_DN	73	0.444044	1.82626	0.000116775	0.000707905	0.000430007	1012	tags=22%, list=7%, signal=21%	C1QC/C1QB/ADAM8/CTSL/UCHL1/MFGE8/HSPA1A/HLA-B/IL18BP/CTSK/HLA-A/SLC2A1/MYO1F/PKDCC/CYTIP/EGLN3
BIOCARTA_CTL_PATHWAY	BIOCARTA_CTL_PATHWAY	BIOCARTA_CTL_PATHWAY	13	0.778502	2.12596	0.00011905	0.00072085	0.00043787	1265	tags=62%, list=9%, signal=56%	ITGB2/ICAM1/PRF1/CD3D/CD3E/HLA-A/ITGAL/CD247
NATSUME_RESPONSE_TO_INTERFERON_BETA_DN	NATSUME_RESPONSE_TO_INTERFERON_BETA_DN	NATSUME_RESPONSE_TO_INTERFERON_BETA_DN	49	0.543982	2.06281	0.000119522	0.000722866	0.000439095	3151	tags=47%, list=21%, signal=37%	LGALS1/IGFBP6/MMP2/TPM2/CDKN1C/S100A2/GSTP1/CD70/ANXA2/CD6/NFKBIA/GAS6/CD63/TMSB10/GAPDH/PIN1/RPLP1/CAPN1/CXCR1/TNFRSF25/GSTO1/FTH1/RPS2
DAVICIONI_TARGETS_OF_PAX_FOXO1_FUSIONS_UP	DAVICIONI_TARGETS_OF_PAX_FOXO1_FUSIONS_UP	DAVICIONI_TARGETS_OF_PAX_FOXO1_FUSIONS_UP	241	0.337594	1.65638	0.000122928	0.000742596	0.00045108	3732	tags=41%, list=25%, signal=31%	COL6A2/GAS1/IGFBP6/CCN1/TIMP1/ARL4C/NNMT/CXCR4/PTPRU/PLAU/ECM1/COL5A1/COL18A1/SULF1/LDOC1/CHST11/DUSP1/LOXL2/PRRX1/FXYD5/TGFB1I1/THEMIS2/GPC3/MSN/S100A13/TPBG/CAV2/AQP3/BMP4/ADAMTS1/PXDN/CAV1/VEGFC/KRT18/INHBA/AKAP12/AP2S1/PLAT/CIB1/HPCAL1/SNAI2/RHOB/MSX2/NRP2/DDA1/IL4R/PRKAR2B/FST/ST6GALNAC5/MYOF/SGK1/SF3B5/IL27RA/MED27/MAFF/TCF7L1/PSEN2/DKK1/GAD1/PSMD8/CSRP1/ARF5/KCNS3/COL14A1/SOCS2/CYRIA/PEA15…
VERNELL_RETINOBLASTOMA_PATHWAY_UP	VERNELL_RETINOBLASTOMA_PATHWAY_UP	VERNELL_RETINOBLASTOMA_PATHWAY_UP	70	-0.463523	-1.90977	0.000123611	0.000745847	0.000453054	4948	tags=64%, list=34%, signal=43%	FAM111A/KLHL42/BLM/UBR7/TFDP1/RFC4/EZH2/HMGB2/PCNA/MELK/POLD3/CDC25A/MCM4/RRM2/FAM161A/SNTB2/MCMBP/HACD3/RRM1/SLBP/VRK1/FBXO5/FANCL/BARD1/MCM8/ESCO2/JPH1/RAD51AP1/ZNF367/CENPK/BTG3/ATAD2/NPAT/EPS8/TMEM97/RMI1/TMPO/SPIN4/RFC3/CNOT6L/SKP2/DEK/DCK/SUZ12/HUNK
HAHTOLA_SEZARY_SYNDROM_DN	HAHTOLA_SEZARY_SYNDROM_DN	HAHTOLA_SEZARY_SYNDROM_DN	33	0.584369	2.00366	0.000123764	0.000745904	0.000453089	1895	tags=42%, list=13%, signal=37%	BST2/NKG7/CCL5/GNLY/SPON2/CCL4/CTSW/IL2RB/HOPX/GZMK/MATK/DUSP2/SERPINB9/APBA2
HOFFMANN_PRE_BI_TO_LARGE_PRE_BII_LYMPHOCYTE_DN	HOFFMANN_PRE_BI_TO_LARGE_PRE_BII_LYMPHOCYTE_DN	HOFFMANN_PRE_BI_TO_LARGE_PRE_BII_LYMPHOCYTE_DN	70	0.472568	1.92588	0.000126607	0.000762149	0.000462957	3035	tags=47%, list=21%, signal=38%	CCL5/ANXA1/THY1/TNFAIP6/LTB/ENG/FXYD5/SEMA7A/ZYX/ADA/SIPA1/GIMAP4/ACTN1/TCN2/ANXA2/CSF2RB/PPIC/IFIT2/HSPBP1/ADGRG3/CHRNB1/TBXA2R/GRB7/TRIM21/NPC1/FRMD6/FAM189B/KRT86/SOCS2/MAPK8IP3/EFNB3/LRFN4/NDRG1
REACTOME_MUSCLE_CONTRACTION	REACTOME_MUSCLE_CONTRACTION	REACTOME_MUSCLE_CONTRACTION	129	0.40144	1.82277	0.00012902	0.000775769	0.00047123	4096	tags=48%, list=28%, signal=35%	TNNT1/TPM2/ANXA1/MYL9/ACTA2/VIM/ANXA6/DES/LMOD1/KCNE4/ACTG2/NPR1/TRIM72/ANXA2/FXYD6/DMPK/KCNK6/DYSF/MYL6/TLN1/NPR2/TNNI2/ATP1A3/SCN1B/KCNK1/CALD1/ORAI1/TNNI3/SORBS3/SLN/KCND1/WWTR1/GUCY1B1/ATP2A3/CACNA1C/MYH11/MYL6B/GATA4/ACTA1/TMOD1/ATP2B4/MYL12A/KCNK15/KCNJ12/FXYD4/STIM1/TCAP/ITGB5/PRKACA/ATP2A1/KCNIP2/KCNK13/CLIC2/KCND3/CACNB1/GUCY1A1/PXN/PLN/KCNK7/MYL12B/ATP1B2/ACTC1
CHARAFE_BREAST_CANCER_BASAL_VS_MESENCHYMAL_DN	CHARAFE_BREAST_CANCER_BASAL_VS_MESENCHYMAL_DN	CHARAFE_BREAST_CANCER_BASAL_VS_MESENCHYMAL_DN	46	0.544243	2.03717	0.000130204	0.000781978	0.000475002	2478	tags=43%, list=17%, signal=36%	COL6A2/KLF2/FZD2/GFPT2/PFKP/LOXL2/FLNC/TUBB2A/CMTM3/SCG2/APLP1/IL11/ADAMTS12/PNMA2/BCAT1/TNIP1/ARNT2/NUAK1/SH2B3/GNG11
REACTOME_ANTIMICROBIAL_PEPTIDES	REACTOME_ANTIMICROBIAL_PEPTIDES	REACTOME_ANTIMICROBIAL_PEPTIDES	32	0.594039	2.02402	0.000130836	0.000784866	0.000476756	3381	tags=69%, list=23%, signal=53%	LYZ/PLA2G2A/PI3/S100A8/S100A9/GNLY/CLU/SLC11A1/CD4/PRSS2/CTSG/TLR2/SEMG1/LCN2/ATOX1/LTF/CHGA/PRSS3/RNASE6/CCR2/S100A7/TLR1
MARTINEZ_RESPONSE_TO_TRABECTEDIN	MARTINEZ_RESPONSE_TO_TRABECTEDIN	MARTINEZ_RESPONSE_TO_TRABECTEDIN	50	-0.513043	-1.97138	0.000131378	0.000787201	0.000478175	5945	tags=78%, list=40%, signal=47%	FTO/CRADD/CUX1/STK3/UVRAG/ZFHX3/HERC1/XRCC4/ME1/KANK1/DOCK1/GBE1/ALCAM/CRYBG1/MARF1/BABAM2/ENOX2/LPP/PTPRG/SPIDR/TCF12/ATF6/SRPK2/MGMT/PCCA/AP3B1/KIFAP3/TMEM131/POLA1/DDX10/EIF4G3/GNAQ/LRBA/MLLT3/ADK/PPARG/PTPRK/SORL1/ID1
COLIN_PILOCYTIC_ASTROCYTOMA_VS_GLIOBLASTOMA_UP	COLIN_PILOCYTIC_ASTROCYTOMA_VS_GLIOBLASTOMA_UP	COLIN_PILOCYTIC_ASTROCYTOMA_VS_GLIOBLASTOMA_UP	26	0.632379	2.08202	0.000132779	0.000793758	0.000482157	1799	tags=46%, list=12%, signal=41%	PLA2G2A/ANGPTL2/HTRA1/SPOCK1/NLGN2/HLA-A/ITGA3/SOX8/APOD/DKK3/RASSF2/GPRC5B
DAVIES_MULTIPLE_MYELOMA_VS_MGUS_DN	DAVIES_MULTIPLE_MYELOMA_VS_MGUS_DN	DAVIES_MULTIPLE_MYELOMA_VS_MGUS_DN	25	0.651347	2.13383	0.000132779	0.000793758	0.000482157	2869	tags=56%, list=20%, signal=45%	S100A8/FCER1G/CD27/SLC7A7/ACTN1/LY96/CTSG/VNN2/DOK1/CDK14/ARHGAP1/PPBP/NPC2/RNASE6
PETRETTO_CARDIAC_HYPERTROPHY	PETRETTO_CARDIAC_HYPERTROPHY	PETRETTO_CARDIAC_HYPERTROPHY	34	0.585326	2.01731	0.000136693	0.000816209	0.000495795	1974	tags=50%, list=13%, signal=43%	FN1/LOXL1/TAGLN/ANXA1/ACTA2/TUBA1A/IGFBP3/LTBP3/COL5A2/FBN1/EFEMP1/MFAP5/ACTB/FSTL1/PDLIM3/ENPP2/ASPN
WP_PROTEASOME_DEGRADATION	WP_PROTEASOME_DEGRADATION	WP_PROTEASOME_DEGRADATION	62	0.484933	1.94183	0.000137117	0.000817799	0.000496761	2446	tags=42%, list=17%, signal=35%	HLA-F/UCHL1/PSMB9/HLA-C/HLA-B/HLA-G/HLA-A/PSMB10/HLA-E/PSMB8/UBA7/PSME1/PSME2/PSMB6/UBC/PSMC3/PSMB3/H2AX/PSMC5/PSMD4/PSMB7/IFNG/UBA1/PSMD8/UBB/PSMC4
AFFAR_YY1_TARGETS_UP	AFFAR_YY1_TARGETS_UP	AFFAR_YY1_TARGETS_UP	160	0.374984	1.75925	0.000143061	0.000852265	0.000517697	1672	tags=28%, list=11%, signal=25%	COL10A1/MMP2/ZNF385A/ICAM1/UCHL1/CLU/SLC2A3/TAP1/CRYAB/CDKN1C/DUSP1/SELENOM/LAMB2/EPHA2/SFN/KRT19/GPC3/ABCA3/SLC27A3/TGM2/KLK8/EFEMP1/CFH/SLC9A3R2/EHD1/NPTX2/BMP4/RAMP2/FOS/LGALS9/NGFR/CTSF/DMPK/DRD4/GBP2/FJX1/GADD45G/JAK3/PDLIM3/MPG/PPP1R15A/UBC/TINAGL1/ADAM15/PBX4
REACTOME_MITOTIC_PROMETAPHASE	REACTOME_MITOTIC_PROMETAPHASE	REACTOME_MITOTIC_PROMETAPHASE	194	-0.346532	-1.68694	0.000143483	0.000853796	0.000518627	4927	tags=52%, list=34%, signal=35%	DYNLL2/NUP37/CEP135/TUBGCP4/CENPN/PPP2CA/CEP192/CNTRL/NUP98/RPS27/CETN2/DYNC1LI1/CEP152/CKAP5/CEP41/KIF18A/HAUS2/CENPL/DYNC1I2/TUBGCP3/CENPA/CENPJ/NUP107/BUB1/ZWILCH/ZWINT/SPDL1/CSNK2A2/PPP2R5C/CSNK2A1/CEP78/ALMS1/CEP63/CCP110/KNL1/CEP250/BUB1B/CENPH/KNTC1/NEK2/NUP160/CENPI/NUP133/SPC25/STAG1/EML4/CEP43/KIF2A/TUBAL3/CLASP2/PPP2R5E/NSL1/WAPL/CENPS/NUP43/NCAPG/NEK7/DYNC1LI2/ERCC6L/CEP70/SKA2/NEDD1/…
KRIEG_HYPOXIA_VIA_KDM3A	KRIEG_HYPOXIA_VIA_KDM3A	KRIEG_HYPOXIA_VIA_KDM3A	51	0.519867	1.98927	0.000143737	0.000854326	0.000518948	2697	tags=39%, list=18%, signal=32%	SERPINE1/PLAUR/PHLDA2/COL7A1/TGM2/HMOX1/CBR3/JUNB/ADM/CLEC4E/ZC3H12A/NRP2/PPP1R15A/LAMB3/SYTL3/NFKBIE/BIRC3/CXCL1/SEC14L2/MAP3K14
GOLUB_ALL_VS_AML_DN	GOLUB_ALL_VS_AML_DN	GOLUB_ALL_VS_AML_DN	21	0.681271	2.08325	0.000144432	0.000857473	0.00052086	1762	tags=48%, list=12%, signal=42%	CFD/LYZ/ITGAX/CTSD/SRGN/ZYX/CXCL8/NFKBIA/STOM/CST3
IKEDA_MIR1_TARGETS_UP	IKEDA_MIR1_TARGETS_UP	IKEDA_MIR1_TARGETS_UP	51	-0.504557	-1.93915	0.00014474	0.000858317	0.000521373	3913	tags=61%, list=27%, signal=45%	YWHAQ/HNRNPK/ARCN1/ARF4/SPRED1/CRIM1/PICALM/SF3B1/CLTC/GNPDA2/GCLC/TBC1D15/VAMP4/ZFP36L2/FNDC3B/ATP6V1A/HNRNPR/PDCD10/SEC62/DDX3X/SEC63/FNDC3A/SMAP1/NFAT5/RSBN1/E2F5/YWHAZ/SYNCRIP/PDCD4/ARFIP1/PRKACB
OUILLETTE_CLL_13Q14_DELETION_UP	OUILLETTE_CLL_13Q14_DELETION_UP	OUILLETTE_CLL_13Q14_DELETION_UP	69	-0.462039	-1.89956	0.000145882	0.000864098	0.000524884	5392	tags=59%, list=37%, signal=38%	NDRG2/ZNF546/SLC15A2/CYB5A/MACROD2/TIPIN/WDR59/BBX/ZNF226/FANCI/RASGEF1B/ZNF548/PPTC7/RUFY3/C1orf52/ZNF24/MED6/PHTF2/CENPJ/PLRG1/ZNF597/BBIP1/RAB1A/USP6NL/CEP250/USP37/FRS2/SGK3/ZNF577/MAPK1/KRR1/IMPA1/ATAD2/VCPIP1/CDC27/ZNF572/WASHC4/ZBTB44/TGOLN2/TPD52/PTPRO
REACTOME_CYTOSOLIC_SULFONATION_OF_SMALL_MOLECULES	REACTOME_CYTOSOLIC_SULFONATION_OF_SMALL_MOLECULES	REACTOME_CYTOSOLIC_SULFONATION_OF_SMALL_MOLECULES	21	-0.637808	-1.97903	0.000148354	0.00087773	0.000533165	1567	tags=29%, list=11%, signal=26%	BPNT1/SLC35B3/BPNT2/PAPSS2/SLC26A2/SULT1B1
TERAMOTO_OPN_TARGETS_CLUSTER_6	TERAMOTO_OPN_TARGETS_CLUSTER_6	TERAMOTO_OPN_TARGETS_CLUSTER_6	24	0.658862	2.11289	0.000148579	0.000878057	0.000533363	2455	tags=54%, list=17%, signal=45%	SERPINF1/CCDC80/PDGFRB/MMP7/GFUS/SPARCL1/APOD/PSME1/TSPAN9/ADAMTS7/PIH1D1/BLOC1S1/CCDC3
CHANDRAN_METASTASIS_TOP50_UP	CHANDRAN_METASTASIS_TOP50_UP	CHANDRAN_METASTASIS_TOP50_UP	37	-0.557097	-2.02395	0.000150204	0.00088665	0.000538583	2895	tags=54%, list=20%, signal=44%	DDX17/KMT2E/RALA/ZNF605/MSI2/PABPC1/METTL2B/NUCKS1/NOL8/G3BP1/KMT5B/IRF2BP2/ZNF587/IBTK/HSPD1/NUFIP2/DENND11/U2SURP/AK4/EIF1AX
ROSS_AML_WITH_AML1_ETO_FUSION	ROSS_AML_WITH_AML1_ETO_FUSION	ROSS_AML_WITH_AML1_ETO_FUSION	72	0.457901	1.86867	0.000150482	0.000887276	0.000538964	2270	tags=32%, list=15%, signal=27%	VAMP5/LAPTM5/EGFL7/TCN1/ISG20/MYRF/CIITA/LCP1/PALM/LAT2/CAV1/ITGB4/RASAL1/C15orf39/PTGIR/CLEC5A/ARHGAP1/CD34/TBXA2R/HYAL2/RGS10/CD19/BEX1
WP_ENDOCHONDRAL_OSSIFICATION	WP_ENDOCHONDRAL_OSSIFICATION	WP_ENDOCHONDRAL_OSSIFICATION	58	0.488544	1.93412	0.000151231	0.000889668	0.000540416	1211	tags=28%, list=8%, signal=25%	SPP1/TGFB1/COL10A1/MMP9/MGP/PLAU/SERPINH1/ADAMTS4/CHST11/CDKN1C/RUNX3/ALPL/ADAMTS1/TIMP3/PLAT/FGFR1
WP_ENDOCHONDRAL_OSSIFICATION_WITH_SKELETAL_DYSPLASIAS	WP_ENDOCHONDRAL_OSSIFICATION_WITH_SKELETAL_DYSPLASIAS	WP_ENDOCHONDRAL_OSSIFICATION_WITH_SKELETAL_DYSPLASIAS	58	0.488544	1.93412	0.000151231	0.000889668	0.000540416	1211	tags=28%, list=8%, signal=25%	SPP1/TGFB1/COL10A1/MMP9/MGP/PLAU/SERPINH1/ADAMTS4/CHST11/CDKN1C/RUNX3/ALPL/ADAMTS1/TIMP3/PLAT/FGFR1
WP_CHOLESTEROL_BIOSYNTHESIS_PATHWAY	WP_CHOLESTEROL_BIOSYNTHESIS_PATHWAY	WP_CHOLESTEROL_BIOSYNTHESIS_PATHWAY	15	-0.716658	-1.99466	0.000153388	0.000901327	0.000547499	537	tags=40%, list=4%, signal=39%	IDI1/HMGCS1/HMGCR/SC5D/SQLE/MSMO1
LIAN_NEUTROPHIL_GRANULE_CONSTITUENTS	LIAN_NEUTROPHIL_GRANULE_CONSTITUENTS	LIAN_NEUTROPHIL_GRANULE_CONSTITUENTS	21	0.679389	2.0775	0.000153981	0.000903788	0.000548994	2384	tags=62%, list=16%, signal=52%	LYZ/ITGB2/MMP9/CTSE/FPR1/CTSD/SRGN/CTSB/CYBB/CTSG/LCN2/LTF/CTSH
CHIANG_LIVER_CANCER_SUBCLASS_INTERFERON_UP	CHIANG_LIVER_CANCER_SUBCLASS_INTERFERON_UP	CHIANG_LIVER_CANCER_SUBCLASS_INTERFERON_UP	23	0.654549	2.08713	0.000155552	0.000911974	0.000553966	940	tags=39%, list=6%, signal=37%	ISG15/IFI6/PLA2G2A/FCGR3A/NNMT/ALOX5AP/IFI27/MS4A4A/FCGR2B
SCHAEFFER_PROSTATE_DEVELOPMENT_12HR_DN	SCHAEFFER_PROSTATE_DEVELOPMENT_12HR_DN	SCHAEFFER_PROSTATE_DEVELOPMENT_12HR_DN	39	0.559929	1.99723	0.000156441	0.000916143	0.000556499	3693	tags=59%, list=25%, signal=44%	SPON2/PRRX1/BASP1/IGFBP4/HIC1/RASA3/INHBA/PLAT/PRMT1/CHD3/COL8A1/MXRA7/CXCL12/OLFM1/NUAK1/GAP43/TUBB3/TUBA4A/MTCH1/CRMP1/KLC1/TUBA1B/NNAT
GRAHAM_CML_QUIESCENT_VS_NORMAL_QUIESCENT_DN	GRAHAM_CML_QUIESCENT_VS_NORMAL_QUIESCENT_DN	GRAHAM_CML_QUIESCENT_VS_NORMAL_QUIESCENT_DN	39	0.559688	1.99637	0.000158793	0.000928868	0.000564228	1207	tags=36%, list=8%, signal=33%	HLA-DPB1/ALOX5/CD52/HLA-DPA1/HLA-DQB1/HLA-DMA/HLA-DQA1/HLA-DMB/TGFB1I1/VNN1/AIF1/HLX/SELL/GBP2
REACTOME_TOLL_LIKE_RECEPTOR_CASCADES	REACTOME_TOLL_LIKE_RECEPTOR_CASCADES	REACTOME_TOLL_LIKE_RECEPTOR_CASCADES	148	0.37524	1.72525	0.000159535	0.000932156	0.000566225	3170	tags=35%, list=22%, signal=28%	SAA1/CD14/ITGB2/CTSL/DUSP4/S100A8/S100A9/IRF7/SOCS1/ITGAM/MAPK11/DNM1/LGMN/NFKB2/CTSK/UNC93B1/CTSB/GSDMD/FOS/LY86/TICAM1/SIGIRR/LY96/NFKBIA/IRF3/PLCG2/UBA52/S100B/CNPY3/TLR2/UBC/NFKBIB/AGER/CD36/BTK/MAP3K8/MAP2K3/S100A12/UBB/BIRC3/TLR8/CD180/MAPK7/FADD/S100A1/SFTPA2/GSDME/RPS6KA2/LBP/DUSP7/MYD88/TNIP2
ABRAHAM_ALPC_VS_MULTIPLE_MYELOMA_UP	ABRAHAM_ALPC_VS_MULTIPLE_MYELOMA_UP	ABRAHAM_ALPC_VS_MULTIPLE_MYELOMA_UP	26	0.626831	2.06376	0.000160489	0.000936668	0.000568966	2663	tags=58%, list=18%, signal=47%	APOE/PDGFRB/IGFBP3/DCN/IGFBP5/HMOX1/MAPK12/FGFR1/RARA/BCL6/A2M/CXCL12/CD36/CDC25B/TNFRSF1A
ANDERSEN_CHOLANGIOCARCINOMA_CLASS2	ANDERSEN_CHOLANGIOCARCINOMA_CLASS2	ANDERSEN_CHOLANGIOCARCINOMA_CLASS2	172	0.362315	1.70629	0.000162403	0.000946773	0.000575104	1869	tags=31%, list=13%, signal=28%	KLK10/KRT17/KRT6B/KLK6/ADAM8/CTHRC1/COL1A2/SERPINB5/SLC4A11/PLAUR/KLK7/COL11A1/CTSE/MSLN/GJB5/SLC16A3/MYEOV/CAPG/OLR1/CLIC3/COL6A3/GJB3/SFN/KRT19/SERPINB2/REG4/GJB4/MUC17/ZBED2/UNC93B1/CST6/C19orf33/BIK/S100P/MMP12/ASPHD2/VCAN/COL12A1/MXRA5/EPS8L1/SCEL/HSH2D/ALDH3B1/GCNT3/SPOCD1/NRP2/LEMD1/CDH3/EPHX3/KCNK1/IGFL2/LAMB3/PSCA/BHLHE41
SHEDDEN_LUNG_CANCER_GOOD_SURVIVAL_A12	SHEDDEN_LUNG_CANCER_GOOD_SURVIVAL_A12	SHEDDEN_LUNG_CANCER_GOOD_SURVIVAL_A12	222	0.334112	1.62865	0.00016301	0.000949238	0.000576601	2824	tags=26%, list=19%, signal=21%	SAA1/KLK6/PLA2G2A/NXPH4/MMP14/EFEMP2/CD300A/CD79A/RABAC1/LDOC1/CHST11/CYBA/ISG20/CDC42EP2/THEMIS2/BASP1/L1CAM/SLAMF7/CYTIP/AMN/FFAR2/DLG4/ATF5/SKAP1/SLC2A5/C1QL1/SSR4/DRD4/ARHGAP45/DTX3/ITGB4/POU2AF1/ICAM2/SCT/MSX2/CHST2/LZTS1/DPYSL4/ISOC2/PIM2/ZBP1/RHOH/APOBEC3F/CD19/SNN/SEC14L1/IRF4/ICAM3/TAPBPL/TFAP2A/LAX1/CENPT/ADGRG6/CD180/C1RL/ATP2A3/CMA1
VANDESLUIS_COMMD1_TARGETS_GROUP_3_DN	VANDESLUIS_COMMD1_TARGETS_GROUP_3_DN	VANDESLUIS_COMMD1_TARGETS_GROUP_3_DN	27	0.62901	2.08134	0.000164182	0.000954989	0.000580095	2728	tags=52%, list=19%, signal=42%	CRABP2/UCHL1/MSLN/MFAP2/RGS2/MFAP4/TUBB2A/MEOX2/FEZ1/CP/VCAM1/TUBB3/YJU2/NR2F1
XU_HGF_SIGNALING_NOT_VIA_AKT1_48HR_UP	XU_HGF_SIGNALING_NOT_VIA_AKT1_48HR_UP	XU_HGF_SIGNALING_NOT_VIA_AKT1_48HR_UP	35	0.575802	1.99708	0.000165568	0.000961838	0.000584256	2260	tags=46%, list=15%, signal=39%	TIMP1/PLAU/MMP1/ISG20/LTB/FYN/ST6GALNAC4/HMOX1/STC1/AKAP12/UPP1/HPCAL1/ITPKA/HMGA1/PHLDA1/PPP1R1A
BROWNE_HCMV_INFECTION_16HR_UP	BROWNE_HCMV_INFECTION_16HR_UP	BROWNE_HCMV_INFECTION_16HR_UP	214	-0.324762	-1.60105	0.000165785	0.000961838	0.000584256	4636	tags=48%, list=32%, signal=33%	CDC6/DFFB/NECAP1/CDKL5/DNAJC24/PTS/ZFY/PLCL1/HSPA4L/GATM/PLEKHB2/MAP3K13/ANKRD40/MPHOSPH8/BMP2/ZNF273/KPNA5/MED6/SLC7A1/YAF2/PPFIA1/CLPX/ABHD3/DCAF7/POU2F1/ZNF37A/RNF2/REL/FKBP5/USP6NL/SON/ATP7B/ZNF131/CTSV/STIL/NR2C2/HLTF/PGM3/SEC23IP/SETD2/SOS1/KHDRBS3/PLSCR1/BRAF/FUBP1/PAQR3/PRKD3/RFXAP/DR1/GNA13/ANGEL2/ZBTB6/TBC1D12/IREB2/ATRN/NUP153/RAP2A/MPP6/CDC5L/CDC40/EXPH5/TEX30/SFMBT1/SSR1/RAB5A/BTG3/C…
GESERICK_TERT_TARGETS_DN	GESERICK_TERT_TARGETS_DN	GESERICK_TERT_TARGETS_DN	21	0.676886	2.06984	0.000165918	0.000961838	0.000584256	3784	tags=71%, list=26%, signal=53%	FOSB/GADD45B/EGR2/JUNB/ZFP36/GADD45G/NR4A1/ELN/BHLHE40/HBEGF/KLF9/NFIL3/ERRFI1/HEY1/NFKBIZ
SMITH_LIVER_CANCER	SMITH_LIVER_CANCER	SMITH_LIVER_CANCER	46	-0.52209	-1.97778	0.000170923	0.000989419	0.000601009	3745	tags=54%, list=25%, signal=41%	CTNNA2/ACACA/SDHC/PIR/HTATIP2/TMEM106C/GSTA4/TOB1/COPS5/BMI1/CENPF/RAB4A/PPP2R5A/NCOA2/ZBTB18/CHPT1/PGRMC1/PEX2/MTFR1/AURKA/AMACR/TOP2A/DDC/SEMA5A/PLA2G12B
MIKKELSEN_MEF_HCP_WITH_H3K27ME3	MIKKELSEN_MEF_HCP_WITH_H3K27ME3	MIKKELSEN_MEF_HCP_WITH_H3K27ME3	294	0.31356	1.58673	0.000171058	0.000989419	0.000601009	4292	tags=45%, list=29%, signal=32%	ALOX5/HTRA3/MMP9/ODF3B/CALB2/TACSTD2/PLPP4/LYPD3/SOX18/SPOCK1/DES/THEMIS2/LRRC26/THBS4/IL10RA/SSTR5/WNT10A/PIK3CD/NRTN/AQP3/NTM/PRDM8/AMN/LAMP5/CD70/PAQR6/CPXM2/SKAP1/STMN3/TMEM171/ADRA2C/CNFN/NAGS/GPR4/WNT7B/C1QL1/AQP5/CPLX1/PSD/ONECUT3/NTSR1/FAM166C/NRROS/RASAL1/GRP/JAG2/PPM1N/SCT/IKZF3/ATP1A3/RASGRP2/PPP1R16B/ACHE/CADM3/FCHO1/HS3ST2/EEF1A2/EPHX3/UNC5A/APBA2/GFI1/GOLGA7B/FBP1/LSR/AJM1/TNNI3/MAL…
JAK_STAT_SIGNALING_PATHWAY	JAK_STAT_SIGNALING_PATHWAY	JAK_STAT_SIGNALING_PATHWAY	109	0.414761	1.83784	0.000176367	0.00101899	0.00061897	2774	tags=39%, list=19%, signal=32%	SOCS3/SOCS1/OSM/IL6/LIF/IL2RB/IL23A/IL10RA/CSF3R/PIK3CD/CLCF1/IL12RB1/STAT2/CSF3/IL2RA/IL15RA/CTF1/CSF2RB/IRF9/PIK3R5/STAT5A/PTPN6/IL20RB/JAK3/IL11/STAT1/CSF2/IL4R/PIAS3/OSMR/TYK2/EPOR/AKT1/IL21R/CSF2RA/IL3RA/IFNG/IL24/SOCS2/PIM1/SPRY4/IL11RA/CNTFR
AMIT_EGF_RESPONSE_120_HELA	AMIT_EGF_RESPONSE_120_HELA	AMIT_EGF_RESPONSE_120_HELA	67	0.472859	1.90699	0.000176653	0.0010195	0.000619281	2763	tags=43%, list=19%, signal=35%	DUSP4/FOSL1/TAGLN/PLAUR/CDC42EP2/EPHA2/RUNX3/LAT2/CYP1B1/CLCF1/SNAI1/CXCL8/CHST3/MATK/JUND/NAB2/GEM/OGFR/IER5/KDM6B/IL27RA/MAFF/MAP2K3/TBL3/CXCL1/VPS37B/CDKN1A/MAP3K14/HBEGF
HINATA_NFKB_TARGETS_KERATINOCYTE_DN	HINATA_NFKB_TARGETS_KERATINOCYTE_DN	HINATA_NFKB_TARGETS_KERATINOCYTE_DN	21	0.675602	2.06592	0.000177854	0.00102529	0.000622797	2554	tags=67%, list=17%, signal=55%	KLK6/DUSP4/KLK7/DAPK1/RGS2/DSG3/PALM/HOPX/HYAL1/PPL/SCEL/SULT2B1/GPRC5A/ZNF185
LEE_AGING_NEOCORTEX_UP	LEE_AGING_NEOCORTEX_UP	LEE_AGING_NEOCORTEX_UP	69	0.464628	1.88957	0.000179074	0.00103117	0.000626371	3144	tags=43%, list=21%, signal=34%	SPP1/C1QC/C1QA/CCL21/IFI27/CRYAB/VIM/CTSD/RHOG/SEMA4B/FOS/LCAT/APOD/JUNB/CTSZ/ICAM2/LGALS3BP/STOM/NR4A1/UBC/MPEG1/DDIT3/PTGS1/B2M/VAMP1/C4B/LAMB1/NDRG1/EEF2/MYL12A
VALK_AML_CLUSTER_6	VALK_AML_CLUSTER_6	VALK_AML_CLUSTER_6	31	0.593177	2.01916	0.000180341	0.00103731	0.0006301	913	tags=32%, list=6%, signal=30%	BST2/CD74/HLA-DRB1/HLA-DPA1/HLA-DRA/DPYSL3/FOXC1/CORO1A/CFH/PECAM1
BASSO_CD40_SIGNALING_DN	BASSO_CD40_SIGNALING_DN	BASSO_CD40_SIGNALING_DN	66	0.472875	1.90503	0.000180901	0.00103938	0.000631356	2023	tags=36%, list=14%, signal=32%	IGFBP6/ARL4C/TRIB2/ISG20/LTB/TUBB2A/AIF1/AQP3/CD27/NINJ1/BIK/NCF4/NCF1/SLC2A5/CSF2RB/ITGB7/POU2AF1/VNN2/BCL6/RASGRP2/PRKAR2B/TSPO/SH2B2/RNF187
SCHLESINGER_H3K27ME3_IN_NORMAL_AND_METHYLATED_IN_CANCER	SCHLESINGER_H3K27ME3_IN_NORMAL_AND_METHYLATED_IN_CANCER	SCHLESINGER_H3K27ME3_IN_NORMAL_AND_METHYLATED_IN_CANCER	14	0.744063	2.08493	0.00018239	0.00104677	0.000635846	1800	tags=50%, list=12%, signal=44%	COL1A1/SFRP4/HBA2/SOCS1/DES/AQP5/HS3ST2
MOROSETTI_FACIOSCAPULOHUMERAL_MUSCULAR_DISTROPHY_UP	MOROSETTI_FACIOSCAPULOHUMERAL_MUSCULAR_DISTROPHY_UP	MOROSETTI_FACIOSCAPULOHUMERAL_MUSCULAR_DISTROPHY_UP	17	0.722973	2.10012	0.00018385	0.00105398	0.000640223	1268	tags=47%, list=9%, signal=43%	THBS2/POSTN/IFI27/RARRES1/COL6A3/HOXC6/HSD11B1/CCN4
LEONARD_HYPOXIA	LEONARD_HYPOXIA	LEONARD_HYPOXIA	41	0.545369	1.97846	0.000184334	0.00105558	0.0006412	2540	tags=41%, list=17%, signal=34%	SERPINE1/DEPP1/SLC2A3/PFKP/SLC16A3/CDKN1C/DUSP1/SLC2A1/PDGFB/DDIT4/JUNB/ALDOA/MUC1/FOSL2/BHLHE40/HOXA5/PHC2
DORN_ADENOVIRUS_INFECTION_32HR_DN	DORN_ADENOVIRUS_INFECTION_32HR_DN	DORN_ADENOVIRUS_INFECTION_32HR_DN	37	0.569809	1.99753	0.000185408	0.00106056	0.000644221	1842	tags=41%, list=13%, signal=36%	CCN1/SERPINB5/MFAP2/NFKB2/EPHA2/KRT19/PLK2/COL7A1/TNFRSF12A/EGR3/JUNB/NFKBIA/CD83/NR4A1/SGK1
BOYAULT_LIVER_CANCER_SUBCLASS_G123_UP	BOYAULT_LIVER_CANCER_SUBCLASS_G123_UP	BOYAULT_LIVER_CANCER_SUBCLASS_G123_UP	44	-0.503725	-1.90018	0.000187104	0.00106908	0.000649397	3543	tags=52%, list=24%, signal=40%	SNRPE/PLCB1/POGK/CACYBP/CBX1/TUFT1/CAPRIN1/CPSF6/HAT1/BARD1/RBM3/PON2/ATAD2/GINS1/SUCO/PRKCI/TMPO/SMC4/CPD/ENAH/MAP4K3/PRKDC/VIL1
DURCHDEWALD_SKIN_CARCINOGENESIS_DN	DURCHDEWALD_SKIN_CARCINOGENESIS_DN	DURCHDEWALD_SKIN_CARCINOGENESIS_DN	248	-0.312052	-1.56078	0.000188199	0.00107415	0.000652475	3337	tags=36%, list=23%, signal=28%	DDX6/SLC6A20/LRRC57/PLPP6/ANK3/SHROOM3/ATP2C1/ZNF131/IRS2/CAMSAP2/RNF38/CCNY/OGA/PAK1/SEMA6D/XDH/DIP2B/UTRN/EAF1/DPP8/RBM25/CTNND1/MAPK6/FMN1/FARSB/ESD/YOD1/ATF7IP/RBBP4/MYO5B/MMP10/LIN9/FAM168B/CAT/CAMK2D/CAST/COMMD10/AFF4/DAPK2/HIPK3/CDC40/MET/PRPF4B/CEP350/TAOK1/USF3/DDX3X/PIP5K1B/SMG1/DEFB1/GSK3B/EPS8/DLG1/ARID3A/MAP3K20/AGPS/NFE2L2/SLC4A7/NRIP1/TNPO1/MPZL2/KLF3/ADNP/COBLL1/HMMR/RAB22A/YWHAZ/…
VALK_AML_CLUSTER_5	VALK_AML_CLUSTER_5	VALK_AML_CLUSTER_5	31	0.590425	2.0098	0.000194485	0.0011088	0.000673526	2665	tags=58%, list=18%, signal=48%	TYMP/SLC15A3/PILRA/PTAFR/MAFB/CD86/LILRB2/CCR1/VCAN/LILRB1/SIGLEC7/PSAP/RASSF4/LILRB3/TFEB/EPB41L3/TLR8/EFHD2
REACTOME_REGULATION_OF_TP53_ACTIVITY_THROUGH_PHOSPHORYLATION	REACTOME_REGULATION_OF_TP53_ACTIVITY_THROUGH_PHOSPHORYLATION	REACTOME_REGULATION_OF_TP53_ACTIVITY_THROUGH_PHOSPHORYLATION	87	-0.422674	-1.82031	0.000195742	0.00111474	0.000677131	2228	tags=37%, list=15%, signal=31%	DYRK2/MAPK14/BRIP1/HIPK1/PRKAB2/BARD1/BRCA1/HUS1/RAD17/HIPK2/PRKAB1/TOPBP1/MAPKAPK5/ATR/TAF13/CHEK1/RAD50/CCNA2/CHEK2/DNA2/TAF2/TPX2/WRN/RMI1/TAF4/RFC3/MRE11/NBN/AURKA/TAF9B/TP53RK/PRKAA1
KAMIKUBO_MYELOID_CEBPA_NETWORK	KAMIKUBO_MYELOID_CEBPA_NETWORK	KAMIKUBO_MYELOID_CEBPA_NETWORK	26	0.623002	2.05115	0.000199744	0.00113628	0.000690218	2217	tags=46%, list=15%, signal=39%	LGALS1/LYZ/S100A8/S100A9/ANXA1/ITGAM/RAB31/CYBB/LCN2/FPR2/CSF2RA/LTF
RHEIN_ALL_GLUCOCORTICOID_THERAPY_UP	RHEIN_ALL_GLUCOCORTICOID_THERAPY_UP	RHEIN_ALL_GLUCOCORTICOID_THERAPY_UP	70	0.46409	1.89133	0.000201886	0.0011472	0.00069685	2626	tags=37%, list=18%, signal=31%	LYZ/DUSP4/G0S2/S100A8/ITGAM/RGS2/CEBPB/DUSP5/CXCL8/CYTIP/LY86/LY96/MNDA/GABARAPL1/VNN2/C15orf39/PTPRC/FOSL2/CD55/MAP3K8/EZR/LTF/NR4A2/IL1R2/BIRC3/TXNIP
FUJII_YBX1_TARGETS_DN	FUJII_YBX1_TARGETS_DN	FUJII_YBX1_TARGETS_DN	192	-0.341132	-1.65957	0.000203067	0.00115264	0.000700157	4321	tags=46%, list=29%, signal=33%	ODC1/BMP7/MELK/NSD2/H2AZ2/CDC25A/POLE2/RDH10/MCM4/ZBTB14/RRM2/DFFA/DTL/CDC25C/UNG/CDC23/NUSAP1/ZWINT/SPA17/MDM1/KIF4A/RRM1/DHFR/EI24/RAD54B/BUB1B/CBX1/UBE4B/NUDT15/VRK1/PTK2/NEIL3/ERCC8/FBXO5/SPC25/TTF2/MSI2/PRIM1/BRIP1/HIPK1/NCAPG2/KBTBD6/HELLS/POLR3F/CDK8/MBNL1/TIMM8A/IPO5/IREB2/BRCA1/RAP2A/ASPM/DEPDC1B/JPH1/PHKB/SSR1/KIF11/DNAJC3/ZNF367/PDE3B/CENPK/ATAD2/CHEK1/NCBP2/PLK4/SH3RF1/CENPU/CRIPT/DEP…
BIOCARTA_IL17_PATHWAY	BIOCARTA_IL17_PATHWAY	BIOCARTA_IL17_PATHWAY	14	0.740488	2.07492	0.000205624	0.00116588	0.000708198	1890	tags=71%, list=13%, signal=62%	CD3D/CD3E/CD4/IL6/CD2/CD8A/CXCL8/CSF3/CD247/CD34
REACTOME_RESOLUTION_OF_SISTER_CHROMATID_COHESION	REACTOME_RESOLUTION_OF_SISTER_CHROMATID_COHESION	REACTOME_RESOLUTION_OF_SISTER_CHROMATID_COHESION	117	-0.388127	-1.75297	0.000208308	0.00117981	0.000716657	2867	tags=40%, list=19%, signal=33%	KNL1/BUB1B/CENPH/KNTC1/NUP160/CENPI/NUP133/SPC25/STAG1/KIF2A/TUBAL3/CLASP2/PPP2R5E/NSL1/WAPL/CENPS/NUP43/DYNC1LI2/ERCC6L/SKA2/CENPC/AHCTF1/PDS5B/ITGB3BP/CENPF/SMC3/XPO1/ZW10/CENPK/TAOK1/SGO1/PPP1CC/PPP2R5A/CENPE/CENPQ/SGO2/CENPU/PPP2R1B/NUF2/RAD21/MAD2L1/CDK1/PDS5A/STAG2/MAPRE1/RANBP2/DSN1
PEDERSEN_TARGETS_OF_611CTF_ISOFORM_OF_ERBB2	PEDERSEN_TARGETS_OF_611CTF_ISOFORM_OF_ERBB2	PEDERSEN_TARGETS_OF_611CTF_ISOFORM_OF_ERBB2	74	0.448932	1.84796	0.000210859	0.00119295	0.000724638	1049	tags=23%, list=7%, signal=21%	FSTL3/GPX3/CAVIN1/ITGA5/ANGPTL4/PLAUR/BCL2A1/HOMER3/RGS2/MMP1/ISG20/LOXL2/S100A2/LHFPL6/HSPB8/STC1/ACTN1
BIOCARTA_CTLA4_PATHWAY	BIOCARTA_CTLA4_PATHWAY	BIOCARTA_CTLA4_PATHWAY	19	0.68336	2.05554	0.000211428	0.00119486	0.000725799	1265	tags=42%, list=9%, signal=39%	HLA-DRB5/HLA-DRB1/HLA-DRA/LCK/CD3D/CD3E/CD86/CD247
WP_ADIPOGENESIS	WP_ADIPOGENESIS	WP_ADIPOGENESIS	118	0.396534	1.77556	0.000212279	0.00119836	0.000727925	2774	tags=36%, list=19%, signal=29%	CFD/TGFB1/SERPINE1/SOCS3/SFRP4/GADD45B/SOCS1/OSM/SPOCK1/LMNA/IL6/EGR2/LIF/PLIN1/CEBPB/AGPAT2/NDN/BMP4/SREBF1/STAT2/TWIST1/PTGIS/BMP1/RETN/RARA/STAT5A/CEBPD/LIPE/MIF/STAT1/DVL1/HMGA1/GATA3/CYP26B1/NCOR2/NR1H3/TNF/DDIT3/CDKN1A/WWTR1/NR2F1/CNTFR
[truncated: 930 more rows]
